# Supplementary material for: Inhibiting TRIM21 Neddylation Rejuvenates Oocyte Quality in PCOS by Regulating Ubiquitination of CPT1A
Source: Research (Wash D C). 2026 Apr 3;9:1223. doi: 10.34133/research.1223 (PMC13047273; doi:10.34133/research.1223)
Supplement: Supplementary 1 — Figs. S1 to S7 Tables S1 to S6 [file research.1223.f1.zip]

Archive with 9 entries (9 files):
- Figure S1.pdf
- Figure S2.pdf
- Figure S3.pdf
- Figure S4.pdf
- Figure S5.pdf
- Figure S6.pdf
- Figure S7.pdf
- Supplementary Figure Legends.pdf
- Supplementary Tables.xlsx
