# Supplementary material for: Inhibiting TRIM21 Neddylation Rejuvenates Oocyte Quality in PCOS by Regulating Ubiquitination of CPT1A
Source: Research (Wash D C). 2026 Apr 3;9:1223. doi: 10.34133/research.1223 (PMC13047273; doi:10.34133/research.1223)
Supplement: Supplementary 1 — Figs. S1 to S7 Tables S1 to S6 [file research.1223.f1.zip › Supplementary Tables.xlsx]

## Sheet: Table S1
Gene name	PCOS/NC Ratio	PCOS/NC P value
Sprr2f	65.2496	0.364688
Serpina1e	28.6536
Tagln3	23.2028
Sprr1a	12.2313
Lamc2	10.8308
Prg2	9.86483	0.41596
Ear1	9.07698	0.409404
Tceal8	9.06698
Coa7	8.78446	0.109599
Golm1	8.12813	0.0867722
Trim21	5.84456	0.000407803
Tnc	5.59839	0.00484032
Serpina3m	5.54044	0.0293372
Spryd4	5.4813
Ear2	5.0048	0.483806
Mt3	4.87019	0.0792164
Alpl	4.86963	0.0311003
PEDS1	4.79018
Ccdc159	4.66189	0.28638
Arg1	4.4409	0.437059
S100g	4.43246	0.194376
Plp2	4.42706	0.259506
Wfdc18	4.38443	0.246388
Ldb3	4.3809
Arhgap45	4.27901
Actg2	4.17776	0.168639
Serpina3k	3.89715	0.0663468
Snap47	3.86032	0.159286
Ltf	3.85824	0.250959
Tacstd2	3.69193
Srpk2	3.66127	0.147878
Ada	3.53539	0.0705144
Slc27a3	3.51651
Col1a2	3.51249	0.0954314
S100a6	3.4646	0.145063
Ngfr	3.42029	0.177008
Dpysl4	3.31385	0.0404571
Rab3gap2	3.26566
Ly6h	3.22558
Cdh1	3.21544	0.115232
Padi1	3.18039
Apoa2	3.1381	0.0720299
Ripk3	3.13186	0.0241618
B2m	3.13098	0.18388
Mrps15	3.09344	0.0432137
Prph	3.09098
Scube1	3.08949
Yipf6	3.06398
Apbb1ip	3.05771
Kgd4	2.94727	0.117037
Lgals3	2.94674	0.15405
Tspan8	2.94264	0.171354
Myh11	2.89122	0.223625
Apoa1	2.85742	0.204871
Rpl29	2.84656	0.463693
Retnlg	2.83174	0.389224
Cbr2	2.81879	0.350144
Kctd12	2.81599	0.385367
Sparc	2.80512	0.0478088
Bhmt	2.80018
Mdk	2.7975	0.0325832
Dsc2	2.78474
Riox2	2.75426	0.0257335
Ap1m2	2.73674	0.11968
Gulo	2.71129	0.0681074
Tspan2	2.70676	0.154745
Cep170b	2.69117	0.0292454
Col6a4	2.68837	0.268715
Krt19	2.68714	0.13547
Ephx2	2.66059	0.00873883
Serpina1b	2.65431	0.17737
Serpina3g	2.64889	0.0972273
Gsto1	2.6465	0.508523
Ciao2b	2.62663	0.124149
Col6a2	2.61045	0.384897
Islr	2.59808	0.129981
Cdc26	2.594	0.151244
Lgmn	2.58901	0.0517079
Mug1	2.56404	0.0757321
Pip5k1c	2.55464	0.181769
St14	2.55147	0.316743
Jpt1	2.54202	0.109172
Plxna1	2.52526
Antxr2	2.52493	0.288105
Atp5if1	2.51461	0.157346
Trim56	2.51011	0.240038
Oxtr	2.50088	0.126465
Tinagl1	2.49191	0.245872
Galm	2.47929	0.575813
Padi2	2.44432	0.726335
Bcat1	2.41661	0.3535
Uox	2.4094	0.297063
Ptp4a1	2.40613	0.0725662
Tor4a	2.40025	0.199754
Pdp1	2.38886	0.00743275
Plek	2.38336	0.121597
Adgre1	2.36098
Col14a1	2.33777	0.0446621
Dnttip2	2.33762	0.3062
Atraid	2.32852	0.204175
Jmy	2.31905	0.0881525
Stambp	2.31531	0.217014
Myadm	2.31145	0.24241
Cops7b	2.31135	0.0842351
Epcam	2.30766	0.705555
Lgals9	2.29946	0.128428
Ahsg	2.29032	0.102674
S100a9	2.28519	0.0581212
Mylk	2.27008	0.357264
Apom	2.26889
Fkbp11	2.26253	0.172592
Dalrd3	2.25985	0.445195
Gpatch11	2.25638	0.108638
C8a	2.24443	0.04667
Tram1	2.24136	0.0640756
Dcxr	2.24041	0.517963
Pdlim4	2.23916	0.0574906
Col4a1	2.23794	0.125063
Armc10	2.23597	0.0995296
Npepl1	2.22535	0.00592816
Tmem132a	2.20997	0.152021
Susd2	2.20942	0.236527
Tor1aip2	2.19061	0.576621
Col1a1	2.18747	0.15042
Pdzd8	2.17291
Ints2	2.15909	0.0295363
Chchd1	2.15861
Chmp6	2.14683	0.18007
Lsp1	2.13524	0.155824
Litaf	2.13139	0.0830976
Plin2	2.13091	0.0112077
Ift52	2.12524
Plod2	2.12417	0.059413
Aebp1	2.12304	0.168261
Emilin1	2.12216	0.0309208
Evl	2.1212	0.0633648
C8b	2.11553	0.128734
Qsox1	2.10978	0.247546
Arhgdib	2.10482	0.730225
Diablo	2.10318	0.0561434
Gpx1	2.09833	0.318669
Rtn2	2.09734
Gas1	2.0952	0.30845
Col6a6	2.09439
Anpep	2.08927	0.364279
Inhca	2.08515	0.10944
Mup3	2.08432
Spint1	2.08047	0.399348
Calb1	2.07353	0.263672
Egfr	2.06481	0.111259
Ca2	2.05866	0.178471
Tspan14	2.05813	0.0952461
Man1a1	2.05411
Pcolce	2.05346	0.135048
Ctsh	2.0534	0.219763
Ampd3	2.05299	0.459584
Utp18	2.04961	0.135955
Ces1c	2.04845	0.229226
Scn1a	2.04341	0.317303
Itgb3	2.0423	0.215385
Ybx2	2.04211	0.294531
Mtco2	2.04082	0.214015
Cpn1	2.0407	0.150116
Nt5dc3	2.03487	0.138296
--	2.03123
Coa5	2.02456
Chdh	2.02328	0.514077
Masp1	2.02279
Efemp1	2.01689	0.212111
Insr	2.01484	0.241317
Tars3	2.01455	0.171136
Ncstn	2.01076	0.0551452
Pdgfrb	2.01025	0.104434
Krt7	2.01001	0.359647
Apoe	2.00842	0.0899107
Ace	2.00689	0.251039
Urah	2.00533
Mrc1	1.99993	0.162969
Cebpb	1.99747	0.323719
Furin	1.99725
Afm	1.99528	0.114546
Cebpz	1.99439	0.287659
Flnc	1.9899	0.313197
Mcl1	1.98879	0.02415
Grn	1.98832	0.0972173
Gga2	1.9883
Apoh	1.98806	0.105084
Gorasp1	1.98737	0.227007
Fam114a2	1.9827	0.201345
Cfd	1.98157	0.15795
Atp5mf	1.97885	0.680805
Gc	1.97726	0.138306
Ireb2	1.97667	0.270902
Uba52	1.97518	0.806735
F13b	1.96824	0.119694
Klkb1	1.96777	0.131117
Lifr	1.96545	0.207567
A2ml1	1.96068	0.333132
Ppa1	1.95932	0.165056
Htra1	1.95868	0.213229
Ckb	1.95544	0.25962
Triobp	1.95126	0.333377
Sestd1	1.948	0.48157
Ears2	1.9437	0.455035
Pnp	1.94294	0.212601
Renbp	1.94168	0.35418
Bcl2l1	1.94131	0.0941504
Pdlim1	1.94113	0.255045
Tgm2	1.94023	0.216045
Tgfbi	1.9398	0.204908
Clec10a	1.93494	0.630353
Nradd	1.93388	0.116733
Cfp	1.93309	0.0724167
Pigr	1.93283	0.779512
Snap29	1.93174	0.210434
Il6st	1.93046
Lgals1	1.92246	0.176272
Micall2	1.92102
Impact	1.91635	0.182057
Alb	1.9159	0.207178
Masp2	1.91124	0.0840071
Rcbtb2	1.90965	0.103763
Eif2ak2	1.90916	0.19571
Ngp	1.90869	0.0578405
F2	1.9051	0.109935
Lpcat2	1.9039	0.182064
Tspan31	1.90179	0.185197
H2-Q7	1.901	0.386422
Lgals3bp	1.89624	0.250866
F12	1.89294	0.335074
Colec12	1.89199	0.289938
Ldha	1.88849	0.334924
Stab1	1.88831	0.131415
Slc14a1	1.88822	0.213883
Eps8	1.88504	0.043752
Ilvbl	1.88076	0.199441
Bap1	1.87927	0.363629
Hook2	1.87889	0.593543
Rtn3	1.87814	0.226098
Il1rap	1.86561	0.133095
Psmb8	1.86391	0.206548
Serping1	1.86209	0.178278
Epx	1.86143
Arap1	1.85947	0.251155
Plin4	1.8579	0.191761
Pde3a	1.85717	0.0661266
Wnt5a	1.85685	0.141837
Crp	1.85605	0.254383
Mthfs	1.85077	0.457852
Pzp	1.84943	0.274679
Micu2	1.84663	0.145266
Dnajc1	1.84589	0.560802
Lima1	1.84518	0.0384529
Pf4	1.84512	0.326942
Cetn2	1.84493	0.19355
Rbp4	1.84493	0.032261
Prdx5	1.83982	0.422719
Ifit1	1.83918	0.271058
H1-1	1.8378	0.170193
Fbln2	1.83757	0.402721
Hexb	1.83722	0.246015
Pitpna	1.83692	0.15683
H6pd	1.83627	0.275033
Rbp1	1.83587	0.347413
Cfi	1.83585	0.246686
Ppcdc	1.83308	0.435206
Lrrn4	1.8329	0.224139
Slc44a1	1.83191	0.498201
Serpinf1	1.83126	0.019324
Ecm1	1.82917	0.165523
Ugt1a6	1.82331	0.425411
Dis3l	1.82129	0.0796757
Msra	1.82067	0.251055
Ybx3	1.82033	0.128802
Fbn1	1.818	0.180624
Serpinf2	1.81575	0.241654
Virma	1.81491	0.536289
Cyp39a1	1.81346
Atp5mk	1.81143	0.21011
Hk3	1.80509	0.436329
Pdia6	1.80509	0.444167
Plet1	1.80412	0.424814
Josd2	1.8035	0.195132
Akap12	1.80334	0.306563
Plvap	1.80278	0.260507
Mrpl42	1.80252	0.190604
Fn1	1.8019	0.0513243
Serpinh1	1.80038	0.448851
Necap2	1.7995	0.255815
Isg15	1.79764	0.318279
Fbln5	1.79747	0.295672
Fermt1	1.79545	0.243222
Safb2	1.79543	0.221776
Tceal1	1.79221	0.453363
Mydgf	1.78953	0.0899507
Igfbp7	1.78901	0.164084
Pbxip1	1.7888	0.246513
Fbxl2	1.78821	0.0591367
Acot2	1.78795	0.0512886
Rcn3	1.78679	0.475991
Csrp1	1.78581	0.392058
Fundc2	1.7833	0.145504
Dysf	1.77931	0.222186
Noc3l	1.77557	0.484119
Ckap4	1.77532	0.197252
Slc39a4	1.77511	0.263512
Paox	1.77492	0.361484
Ndufs5	1.7727	0.0537571
Hsd17b7	1.77223
Smarca2	1.77157	0.0772938
Dnm1	1.77022	0.454487
Angel2	1.76829	0.478704
Pgr	1.76731	0.483672
Elmo1	1.76681	0.096641
Apoo	1.76456	0.194747
Prkcsh	1.7592	0.290575
Sphk2	1.75897	0.132192
Nid1	1.75831	0.22304
Otud4	1.75796
Cdc23	1.75731	0.017074
Slc25a46	1.7562	0.155376
Macf1	1.75534	0.18956
Mboat7	1.75432	0.23979
Agpat1	1.75191	0.547531
Map4	1.74989	0.230022
Slc29a1	1.7494	0.0862889
Acyp2	1.7485	0.28654
Lbr	1.74684	0.184678
Smtn	1.74602	0.333783
Ergic2	1.74516	0.392144
Selenoh	1.74391	0.261264
Col6a1	1.74291	0.407742
Mical3	1.74216	0.0990869
Esd	1.74138	0.337231
Nudt14	1.74125	0.234548
Tpm4	1.73856	0.202796
Txn	1.73754	0.234383
Pin4	1.73693	0.28671
Itih1	1.73493	0.492795
Palld	1.73368	0.193972
Cast	1.7334	0.282382
Iah1	1.73139	0.110177
Serpina1d	1.73117	0.530762
Dhrs1	1.73002	0.205505
Cfb	1.72751	0.326856
Apoa4	1.72571	0.434591
Ppp1r2	1.7235	0.403939
Adprh	1.72345	0.0436774
Col3a1	1.72154	0.0736419
Itih5	1.72148	0.133776
Lcp1	1.72069	0.264117
Colgalt2	1.72064	0.088147
Mpo	1.72032
Pkd2	1.71781	0.176575
Rnpep	1.71552	0.128913
Ccdc88c	1.71395	0.127889
Bche	1.71349	0.392484
Ephb2	1.71175	0.0469707
Apoc3	1.71055
Basp1	1.70321	0.422059
Cox7a2	1.70208	0.557682
Efr3a	1.70006	0.0542457
Vav2	1.69986
Eef1e1	1.69911	0.362459
Frmd7	1.69676	0.771234
C9	1.69634	0.205445
Arl6ip5	1.6958	0.426941
Mrps34	1.69466	0.126233
Phf11	1.69351	0.300648
Fadd	1.69328	0.0426488
Mcam	1.69282	0.389625
Muc4	1.69275	0.729032
Endod1	1.69169	0.279173
Adh1	1.68955	0.248085
Clcc1	1.68898	0.236469
Akap13	1.68766	0.0802583
Agrn	1.68721	0.228573
Tmem120a	1.6871	0.0356873
Abcg2	1.68632	0.22902
Gpld1	1.68554	0.3401
Eef1akmt1	1.68531	0.0734743
Fbln1	1.68507	0.285444
Ctsb	1.68425	0.431667
Krt18	1.68101	0.411014
Rnh1	1.68053	0.396152
Lcat	1.68022	0.125954
Irag1	1.67901	0.453236
Ppp1r12c	1.67866	0.269025
Gda	1.67663	0.268965
Glipr2	1.67399	0.0412891
Syngr2	1.67199	0.476586
Commd10	1.67093	0.0208464
Postn	1.67019	0.550438
Folr2	1.66937	0.122649
Plg	1.66569	0.222551
Coro2a	1.66419	0.441274
Hbb-b1	1.66386	0.222948
Acot9	1.66273	0.354153
Arhgef12	1.65998	0.158953
Rbpms	1.65713	0.169657
Sinhcaf	1.65682	0.198425
Fcgrt	1.65603	0.319253
Vtn	1.65436	0.236206
Ptbp1	1.65344	0.488736
Slc4a1	1.65073	0.2541
Arl1	1.6501	0.202791
Mrps31	1.64919	0.15489
Abcf1	1.64756	0.051561
Rab43	1.64559	0.237908
Anxa6	1.64452	0.278405
Il13ra1	1.6443	0.466272
Pgm5	1.64418	0.562777
Ckm	1.64413	0.33638
Cd200	1.64281	0.270923
Commd1	1.64145	0.311487
Arid1a	1.64103	0.064091
Mthfsd	1.63945	0.13286
Marcks	1.6381	0.189995
Aif1	1.63669	0.328722
Yju2	1.63557	0.425904
Cd44	1.63459	0.588945
Fga	1.63425	0.297376
Lrrc40	1.63366	0.339286
Slc35f6	1.63082	0.178316
Nap1l4	1.63033	0.312252
Ifi204	1.62721	0.426458
Agt	1.62605	0.367043
Pdpn	1.62498	0.233875
Aqp1	1.62427	0.544155
Mrps23	1.62412	0.365336
Dnpep	1.62392	0.275774
Rrbp1	1.62262	0.23484
Ndufa11	1.62138	0.384335
Rnf213	1.62034	0.204375
Trmt112	1.61953	0.278229
Qpctl	1.61896	0.275059
Vwa5a	1.61845	0.325013
Wdr4	1.61724	0.0731176
Ell	1.61619	0.502308
Mgll	1.61513	0.28865
Kank1	1.61494	0.324044
St3gal4	1.61309	0.163915
Scarb1	1.61258	0.236053
H2bc21	1.61159	0.00988051
Ggt5	1.61112	0.257658
Acyp1	1.61083	0.429863
Heg1	1.61052
Cyp2b10	1.60931	0.525005
Rasa3	1.60814	0.111702
Cfh	1.60806	0.331636
Efemp2	1.60776	0.243293
Plbd1	1.60714	0.217944
Naa30	1.60666	0.374272
Ctsl	1.6055	0.250713
Azgp1	1.60444	0.145778
Selenom	1.60399	0.426576
Abhd11	1.6032
Hagh	1.60316	0.150903
Rsph4a	1.60288	0.50625
Chd5	1.60274	0.348343
Cenpe	1.60153	0.214018
Creb1	1.60137	0.535834
Sil1	1.59891	0.789605
Tmem168	1.59873	0.143787
Trappc1	1.59839	0.666781
Itpa	1.59737	0.217613
Fuca1	1.59712	0.47812
Ovgp1	1.59642	0.388824
Ctsk	1.59534
Thy1	1.59281	0.540755
Igf2	1.59222	0.376094
Prcp	1.58934	0.303978
Ltbp4	1.58889	0.259642
Mrpl37	1.58756	0.488336
Samhd1	1.58655	0.335252
Dnal1	1.58424
Uba7	1.58209	0.0137873
Cox20	1.57971	0.226774
Crtc1	1.5794	0.448371
Sgpl1	1.57873	0.441646
Acsl5	1.57752	0.121715
Sgcd	1.57659	0.375576
Crabp1	1.57612
C4bpa	1.57525	0.502608
Brf1	1.57502	0.12654
Pex19	1.57466	0.308158
Lap3	1.57466	0.324053
C4b	1.57337	0.127005
Ift140	1.57323	0.196698
Cavin3	1.57205	0.287503
Des	1.57039	0.566108
Igtp	1.57019	0.295491
Fhod1	1.56885	0.149844
Jakmip3	1.56884	0.539922
Entpd1	1.56703	0.444211
Rtn1	1.56661	0.42066
Ctnnb1	1.56617	0.220058
Itga6	1.56604	0.504652
Itga7	1.56594	0.508656
Rnf170	1.5652	0.295376
Eefsec	1.56515	0.0513654
Srp9	1.56201	0.35562
Epm2aip1	1.5616	0.326697
Ehd2	1.55999	0.354024
Ly6c1	1.55951	0.430735
Porcn	1.55945	0.364235
Tmem126b	1.55919	0.156506
Mrc2	1.55898	0.113356
Tpm2	1.55849	0.501084
Ehbp1l1	1.55553	0.33712
Map7	1.55462	0.359642
Hid1	1.55427	0.178492
Gpc1	1.55412	0.172272
E2f4	1.55397	0.00946284
Sdsl	1.55299	0.228057
Wdr6	1.55298	0.357184
C1qbp	1.55262	0.493316
Capg	1.55202	0.53405
Pctp	1.54934	0.284911
Farp1	1.54888	0.297296
Gtf2f1	1.54862	0.223244
Dnajc25	1.5483	0.0385513
Epb41l2	1.54821	0.093131
Flna	1.54782	0.336258
Dhrs4	1.54697	0.202622
Igf2r	1.54696	0.196865
Mapre1	1.5464	0.168965
Slc22a3	1.54637	0.159186
Tgoln1	1.54581	0.32591
Chchd2	1.54557	0.335843
Ncam1	1.54543	0.492536
Cd47	1.5443	0.474905
Chaf1b	1.54316	0.525568
Utp4	1.54193	0.0714552
Pmm2	1.54193	0.504832
Npm3	1.54191	0.166685
Syk	1.54189	0.646557
Hk1	1.54154	0.329083
Gsn	1.54109	0.312005
Ppt2	1.53933	0.274775
Comtd1	1.5391	0.170169
Morc3	1.53775
C1s1	1.53764	0.242588
Mustn1	1.53718	0.268172
Sptlc2	1.53689	0.151712
Ikbip	1.53688	0.204439
--	1.53653	0.317914
Mtnd4	1.53649	0.375651
Atp2b4	1.53647	0.554121
Amdhd2	1.53578	0.179421
Atp1b3	1.53527	0.24325
Cyria	1.53472	0.216621
Tceal5	1.53378	0.349218
Taf8	1.53308	0.37558
Hsd17b1	1.53278	0.0349779
Mettl13	1.53177	0.339749
Psap	1.53121	0.1441
Gbp3	1.53015
Lmod1	1.5294	0.294894
Parp3	1.52897	0.106001
Gpm6a	1.52845	0.298494
Rimoc1	1.52796	0.33053
Nucb1	1.52722	0.394228
Lum	1.52551	0.493038
Uso1	1.52425	0.244935
Pter	1.52422	0.173036
Ndufs6	1.52166	0.452856
Nmi	1.51955	0.627571
Arid1b	1.51887	0.138035
Pdia3	1.51862	0.501492
Psmb10	1.51739	0.364737
Rac2	1.51649	0.255008
Dcun1d4	1.51563	0.563446
Man2b1	1.5151	0.181464
Smoc1	1.51491	0.269102
Fgg	1.5145	0.370418
Zfand1	1.51437	0.570285
Tpp1	1.51435	0.324577
Mars1	1.51224	0.169673
Ppp1r14a	1.51176	0.144372
Stx17	1.50897	0.365951
Rdh11	1.5089	0.465754
Synpo2	1.50816	0.72826
--	1.50781	0.253097
Trex1	1.50757	0.337104
Tmem143	1.50691	0.428297
Srprb	1.50634	0.209551
Pdlim7	1.50626	0.525375
Zyx	1.50572	0.531022
Rab2b	1.50422	0.0213795
Akap1	1.50385	0.353119
Cyb5r3	1.50379	0.55117
Ddrgk1	1.50371
Cd34	1.50356	0.481399
Nherf1	1.50205	0.186683
Ptn	1.50182	0.690273
Tbl2	1.50151	0.21793
Gss	1.50066	0.328795
Ppic	1.49966	0.194872
Tppp3	1.49622	0.629965
Ltbp3	1.49568	0.164312
Anapc1	1.49554	0.249347
Cyp2f2	1.49461	0.327894
Tbc1d2b	1.4946	0.539452
Fam114a1	1.49347	0.200106
Anxa5	1.49324	0.482248
Cyfip2	1.49296	0.27188
Mme	1.49243	0.245277
Rai14	1.49236	0.13625
Fgl2	1.49132	0.406757
Lpp	1.48908	0.33138
Serhl	1.489	0.132939
Emb	1.48872	0.529989
Rheb	1.48797	0.229786
Cds2	1.48787	0.423861
Gys1	1.48667	0.40879
Casp8	1.48611	0.467246
Anxa3	1.48571	0.75256
Ssbp1	1.4848	0.675535
Itgb1	1.48205	0.37627
Prdx6	1.48117	0.32099
Kank2	1.48114	0.34227
Vcan	1.4794	0.193093
Ptk7	1.47923	0.368786
Ptgis	1.47909	0.556524
Tcf25	1.47863	0.481282
Tbcel	1.47757	0.0988998
Selenop	1.47682	0.43187
Klhl26	1.4765	0.192575
Capn2	1.47536	0.173618
Steap3	1.47505
Abcc9	1.47368	0.108006
Akr1c13	1.47224	0.573937
Itgam	1.4718	0.291617
Pde6d	1.47174	0.5253
C3	1.47008	0.468339
Alox15	1.47	0.849387
Chpt1	1.4696	0.330115
Slc39a7	1.46932	0.38629
Myh14	1.46757	0.0688924
Dnaaf10	1.46687	0.540139
Plin3	1.46676	0.345308
Ifih1	1.46558	0.158014
Gpd1l	1.46473	0.331302
Pxdn	1.46394	0.893923
Ppcs	1.46307	0.397873
Mtdh	1.46267	0.00155103
Reep5	1.46247	0.328996
Isyna1	1.46213	0.238097
Smug1	1.462
Cndp2	1.46108	0.63455
Cnpy4	1.4608	0.116874
Ptcd3	1.46063	0.223727
Cox6b1	1.45981	0.281889
Igfbp2	1.45798	0.0947973
Map1b	1.45751	0.195321
Nmt1	1.45742	0.453945
Itga5	1.45723	0.498967
Ptprs	1.45714	0.381363
Pex11a	1.45646	0.76151
Sulf2	1.45341	0.446622
Ppil1	1.45157	0.109868
Fkbp10	1.45121	0.320056
mt-Nd3	1.45026	0.339142
Nexn	1.44968	0.410022
Dclk1	1.44942	0.463602
Serinc3	1.44901	0.17554
Tmod3	1.4489	0.269418
Bpgm	1.4489	0.185469
Ethe1	1.44863	0.504537
Hspg2	1.44708	0.371732
Pgghg	1.44676
C1qc	1.44544	0.378378
Pycr2	1.44536	0.30593
Lama4	1.44494	0.287872
Pon3	1.44434	0.014181
Prmt7	1.44431	0.360724
Rigi	1.44412	0.279914
Mtm1	1.44406	0.298528
Lrp1	1.44384	0.279772
Thyn1	1.44351	0.203769
Ctbs	1.44234	0.557017
Rnf14	1.4422	0.318463
Olfml3	1.4419	0.568416
Icam1	1.44071	0.196538
Ca3	1.4405	0.389361
Eml1	1.44027	0.298775
Inpp1	1.43989	0.409866
Rpp30	1.4398	0.19484
Wdr83	1.4388	0.194995
Pepd	1.43807	0.336028
Bcam	1.43683	0.441417
Chsy3	1.43651	0.396948
Fst	1.43519	0.152404
Prxl2a	1.43506	0.576765
Plpbp	1.43502	0.228637
Coro1a	1.43402	0.408834
Lama5	1.4339	0.571364
Pcmt1	1.43229	0.376991
Kars1	1.43219	0.299098
Ptgr2	1.43147	0.601632
Cda	1.43101	0.681171
Ano10	1.43026	0.44711
Nif3l1	1.43	0.169654
Rcn2	1.42968	0.217175
Trim25	1.42924	0.275506
Plekho2	1.42922	0.430538
Oxct1	1.4287	0.526844
Ambp	1.42736	0.141987
Bsg	1.42734	0.401847
Serpind1	1.42649	0.604858
Lclat1	1.42558	0.266991
Hmbs	1.42423	0.482867
Eml2	1.42346	0.578957
Cops8	1.42311	0.229459
Gbp6	1.42308	0.519279
Fgb	1.423	0.480187
Sfxn1	1.42296	0.490007
Ubxn10	1.42284	0.411427
Rab32	1.42282	0.791367
Hgfac	1.42252	0.200627
Clec3b	1.42102	0.250216
Hsd17b4	1.41971	0.262989
Ugt1a7	1.41889	0.869833
Cyb5b	1.41884	0.480505
Mphosph8	1.41693	0.628006
Hcls1	1.41656	0.522874
Hsd11b2	1.41645	0.834754
Dstn	1.41636	0.284834
Enpp3	1.41504	0.457791
Rdh14	1.41473	0.357297
Pdlim3	1.41209	0.8066
Armc8	1.41196	0.102787
Eif1a	1.41098	0.655718
Stx18	1.41088	0.316749
Tln1	1.41068	0.457618
Hsd17b12	1.41068	0.414151
Tp53bp1	1.41065	0.151895
Blmh	1.41041	0.565502
Fetub	1.41003	0.445155
Plpp3	1.4098	0.289036
Zc3hav1	1.40948	0.0443144
Nit1	1.40921	0.384105
Mbl2	1.40888	0.118201
Golm2	1.40877	0.186802
Ctnna1	1.40871	0.184724
Alg5	1.40798	0.385984
Srm	1.40723	0.17035
Npl	1.40704	0.640045
Calcrl	1.40607	0.405023
Spta1	1.4053	0.188798
Nrp2	1.40441	0.391265
Tcof1	1.40431	0.354309
Pgm2l1	1.40344	0.717471
Fam76b	1.40292	0.113477
Jund	1.40259	0.556826
Tor1a	1.40235	0.253038
Slmap	1.40196	0.694812
Uaca	1.40177	0.301333
Fam234a	1.40168	0.412702
Dynlt3	1.40026	0.66055
Fermt3	1.39682	0.405227
Erlec1	1.39624	0.082113
Tmem100	1.39606	0.388498
Dmd	1.39568	0.461816
Abcb1b	1.39539	0.164471
Cog3	1.3949	0.179929
Washc2	1.39484	0.43482
Tmprss13	1.39304	0.774406
Hs1bp3	1.39269	0.313395
Capza2	1.39205	0.379874
Cr1l	1.39196	0.534832
Nap1l5	1.39129	0.170894
Lamtor5	1.39098	0.246523
Lancl1	1.39095	0.353972
Afg3l2	1.39044	0.113813
Use1	1.3904	0.553962
Sdc3	1.39007
Mboat2	1.38943	0.412963
Twf1	1.38928	0.310808
Gstm4	1.38778	0.392202
Eif2a	1.38745	0.0146426
Rexo2	1.38572	0.0120329
Tgfbr3	1.38557	0.498151
Mblac1	1.38501	0.320998
Crip1	1.38497	0.70574
Akr1b8	1.3848	0.306429
Stx16	1.38369	0.985796
Lipa	1.38299	0.260118
Idh1	1.38094	0.222897
Fis1	1.38084	0.373763
Dnajc5	1.38015	0.114613
Rbms2	1.38006	0.292014
Arpc3	1.3796	0.574252
Itga9	1.37868	0.641879
Septin9	1.37834	0.380559
Fam181b	1.37764	0.52236
Bin2	1.37754	0.343554
Dpysl3	1.3769	0.401742
Hmox1	1.37675	0.46494
Naalad2	1.37622	0.625458
H2-D1	1.37617	0.446162
Ndufaf3	1.37587	0.160624
Bckdha	1.37489	0.568482
Qdpr	1.37352	0.358634
Tgtp2	1.37301	0.577609
Chmp2b	1.37235	0.623268
Kank3	1.37233	0.378129
Wdr59	1.37206	0.306879
Tns3	1.37206	0.290184
Stard10	1.37202	0.351706
Tbc1d17	1.37188	0.203562
Aldh7a1	1.37169	0.168628
C7orf50	1.37157	0.401583
Cacna2d1	1.3709	0.0514633
Tf	1.37019	0.487273
Prkar2b	1.37012	0.192585
Ech1	1.3701	0.374639
Slc35a1	1.37009	0.70518
Trim26	1.36662	0.75611
Isoc1	1.36633	0.525054
Slc25a24	1.36565	0.357098
Acad9	1.36544	0.524992
Atp5pf	1.36478	0.590732
Mavs	1.36471	0.455605
Capn10	1.36407
Vps33b	1.36388	0.363772
Ndufb3	1.3629	0.692652
Rrp1	1.36251	0.363285
P4hb	1.36249	0.54001
Atic	1.36217	0.269498
Aldh4a1	1.36216	0.438224
Aoc3	1.36193	0.41933
Lyrm4	1.3615	0.220383
Pex6	1.36129	0.243881
Osgep	1.36106	0.322897
Dhrs7	1.36045	0.344608
Anapc5	1.35967	0.125409
Lyn	1.35811	0.502548
Prune1	1.35783	0.42744
Mapre2	1.35738	0.343743
Adpgk	1.35702	0.340071
Stat3	1.35676	0.0093707
Sptlc1	1.35639	0.491991
Mogs	1.35638	0.547819
Flnb	1.35622	0.123233
Ubxn4	1.35479
Itm2b	1.35477	0.382668
Parva	1.35401	0.144978
Gstm2	1.35399	0.617745
Ctsz	1.35293	0.368672
Ssr4	1.35273	0.618308
Hars2	1.35272	0.233326
Cpsf1	1.35251	0.0629785
Sucla2	1.35193	0.401459
Akr1a1	1.35163	0.567311
A1bg	1.35125	0.464976
Dnaja4	1.35029	0.992668
Golga3	1.34945	0.230053
Amacr	1.3492	0.453412
Zmpste24	1.34903	0.328798
Pfas	1.34853	0.365894
Rtn4	1.34744	0.134214
Tpm1	1.34711	0.425107
Mvp	1.34706	0.340215
Sipa1	1.34635
C5	1.34543	0.164913
Cplx2	1.34536	0.539094
Cyb5a	1.34512	0.504273
Hexa	1.34473	0.500619
Mlec	1.34437	0.256935
Abcd2	1.34364	0.511206
Pcgf2	1.34243	0.37755
Pgp	1.34224	0.41885
Rbm45	1.3416	0.442219
Enpp1	1.34136	0.173128
Mapk3	1.34129	0.408744
Otud5	1.34053	0.526943
Mndal	1.34036	0.524898
Cln5	1.34013	0.291153
Dync1li2	1.33898	0.131044
Coa6	1.3389	0.569878
Riok1	1.33879
Slc16a1	1.33818	0.543514
Tmem35a	1.33758	0.48024
Trmt10c	1.33758
Add1	1.33734	0.443325
Tns1	1.3372	0.47648
Mindy1	1.33685	0.370077
Dhfr	1.33555	0.621479
Aldh3a2	1.33517	0.419094
Tmx4	1.33495	0.455628
Ifi30	1.3349	0.559781
Klhl10	1.33481	0.355695
Hmgb2	1.33443	0.339662
Por	1.3343	0.0940602
Ctps2	1.33425	0.0120074
Gaa	1.33413	0.502528
Pfkl	1.33409	0.623087
Cnn1	1.33206	0.600826
Ttc17	1.33173	0.494184
Asrgl1	1.3316	0.615489
Wdr45	1.33094	0.458313
Map7d1	1.33054	0.247662
Hsp90b1	1.33043	0.20633
Acss1	1.33037	0.432324
Tfam	1.32956	0.454955
Ifitm2	1.32937	0.519359
Eng	1.32932	0.0197878
Rab12	1.3287	0.163554
Acat2	1.32809	0.475134
Kti12	1.32771	0.672413
Btd	1.32764	0.389818
Iqgap2	1.32726	0.4363
Tex30	1.32721	0.318767
Actbl2	1.32693	0.392856
Slc25a4	1.32675	0.234385
Akr1b7	1.3265	0.186542
H2-Ab1	1.32645	0.428612
Sec23ip	1.32599	0.253156
Cd151	1.32509	0.0612474
Erap1	1.32504	0.265617
Itih2	1.32497	0.374601
Rplp2	1.32432	0.335766
Irgm1	1.32306	0.563036
Mtatp8	1.32297	0.523376
Itpr2	1.32212	0.0502322
Nipsnap3b	1.32188	0.393374
Dnajc3	1.32089	0.283168
Entpd2	1.32024	0.433436
Pcp4l1	1.31992	0.749827
Kng1	1.31839	0.432262
Septin8	1.31749	0.689557
Ddost	1.31632	0.372775
Fkbp5	1.316	0.32796
Ppp3cb	1.31584	0.0411171
Serpina6	1.31574	0.492907
Man2a1	1.31505	0.617628
Casp1	1.31504	0.704403
Gpt2	1.31393	0.259307
Crtc3	1.31361	0.126475
Setd1a	1.31274	0.381108
Ank1	1.31167	0.517722
Ilk	1.31164	0.335245
Isca1	1.311	0.391592
Cmpk2	1.31098	0.336891
Fhip2a	1.30982	0.310617
Atp5pd	1.30969	0.416376
Fdx1	1.30965	0.32667
Qsox2	1.30928	0.0492756
Pramel7	1.30846	0.598889
Ccar1	1.30812	0.437239
Ubqln4	1.30786	0.429316
Apool	1.30705	0.397975
Adk	1.30694	0.477645
Atp2b1	1.30658	0.310356
Creld1	1.30615	0.53849
Gpx3	1.30607	0.548047
Xdh	1.30571	0.429949
Shroom3	1.30455	0.554927
Nucb2	1.30368	0.38865
Cog8	1.30339	0.348193
Abhd16a	1.30336	0.0460957
Gatm	1.30299	0.256261
Pla2g4a	1.30267	0.311911
Psmg1	1.30139	0.487643
Agr2	1.30118	0.404949
Mecr	1.30101	0.136604
Wdr1	1.30072	0.39328
Creld2	1.30017	0.690389
Vti1a	1.29934	0.518206
Pakap	1.2987	0.371568
Rraga	1.29856	0.211713
QNG1	1.29826	0.65481
Chchd6	1.29788	0.409274
Mrps11	1.29592	0.333924
Thbs4	1.29547	0.338952
Arhgdia	1.29491	0.041349
Ergic1	1.29476	0.395955
Abcd3	1.29435	0.27204
Mrps26	1.29409	0.552334
Yars2	1.29398
Ndufa10	1.2933	0.476721
Dennd10	1.29321	0.721919
Sarnp	1.29303	0.366377
Niban1	1.29281	0.477523
Cyrib	1.29269	0.5198
Nek7	1.2922	0.164593
Osbpl9	1.29187	0.0533453
Fkbp9	1.29186	0.217528
Selenof	1.29178	0.196123
Itih3	1.29166	0.64613
Rras2	1.29163	0.225321
--	1.29117	0.544649
Fkbp4	1.29116	0.296914
Ift22	1.29088	0.475336
Slc12a7	1.29061	0.308986
Cstb	1.29031	0.760385
Vmac	1.2893	0.432266
Fhl3	1.28903	0.11613
Gstm5	1.28894	0.684652
Lactb2	1.28877	0.542726
Tgfb1i1	1.28861	0.678665
Mia3	1.28802	0.330412
Memo1	1.28792	0.187538
Scarf2	1.28711	0.197239
Acbd3	1.28629	0.375147
Frmd8	1.28606	0.475918
Nup88	1.28588	0.501788
Ighm	1.28577	0.572923
Akr1e2	1.28544	0.463203
Dnajb13	1.28531
Plxnb2	1.28495	0.227356
Fcsk	1.28438	0.525716
B3galnt1	1.28403	0.383439
Ddah2	1.28382	0.16121
Hyou1	1.28365	0.204498
Cgnl1	1.28324	0.636081
Hint3	1.28295	0.632587
Gnb2	1.28246	0.265867
Stat1	1.28224	0.118508
Myof	1.28219	0.096618
Add3	1.28214	0.288506
Myo1d	1.28142	0.432634
Pon1	1.28051	0.395165
Abhd5	1.2805	0.424673
Kansl3	1.27991	0.550775
Sipa1l3	1.27991
Fam136a	1.279	0.0787643
Exosc5	1.27836	0.429602
Ap2a2	1.27823	0.280066
Cryzl1	1.27812	0.864608
Fhl1	1.27804	0.476776
Cd2ap	1.27659	0.429226
Pde4a	1.27633
Dnajc10	1.27609	0.419719
Pdxdc1	1.27608	0.443007
Coq9	1.27599	0.661648
Scp2	1.27587	0.239423
Tpp2	1.27546	0.0986414
Cfdp1	1.27517	0.424836
Gmds	1.27481	0.356464
Ndufb5	1.27448	0.7047
Bcap31	1.27446	0.486502
Sec14l1	1.2744
Las1l	1.27413	0.457381
Alad	1.2741	0.71928
Capsl	1.27388
Itgb2	1.27377	0.658921
Rcn1	1.27354	0.264813
Sardh	1.27345	0.630317
Glod4	1.27295	0.473097
Nudt9	1.27266	0.147416
Adgrf5	1.27239	0.841979
Lamc1	1.27231	0.198142
Cep290	1.27225	0.521275
Msi2	1.27216	0.0640109
Ankfy1	1.26948	0.287797
Epb42	1.26933	0.491521
Nup133	1.26931	0.300008
Prkg1	1.26917	0.585337
Blvra	1.26912	0.335078
Gnai2	1.26886	0.292297
Ubp1	1.26877	0.629992
Tln2	1.26809	0.64689
Nop56	1.26799	0.407816
Clip2	1.26779	0.738353
Tradd	1.2676	0.0668688
Cyp20a1	1.26718	0.35144
Oat	1.26698	0.294631
Pdxk	1.26655	0.591597
Stat5b	1.26635	0.233895
Agpat5	1.26575	0.526298
Birc6	1.26572	0.0167815
Adam17	1.26564	0.254465
Ppp1r21	1.26563	0.205219
Prrc2b	1.26553	0.336158
Gja8	1.26546	0.0302519
Ccdc51	1.26535	0.432482
Ehd4	1.26469	0.459061
Tmem115	1.26441	0.419865
Toe1	1.26408	0.260384
Tapbp	1.2636	0.514948
Dpp8	1.26351	0.471497
Fahd1	1.2634	0.600111
Cox4i1	1.26335	0.582374
Tmtc3	1.26282	0.529205
Rras	1.26271	0.52081
Rab8b	1.26266
Capn5	1.26241	0.751849
Arpc1b	1.26236	0.0929748
Fig4	1.26182	0.190208
Rbms1	1.26176	0.119937
Wipi1	1.26156	0.517941
Mrpl50	1.26124	0.495856
Ptpn6	1.26089	0.394449
Homer3	1.26061	0.548955
Tmed3	1.26053	0.535903
Sirt2	1.26037	0.496048
Numa1	1.26025	0.479887
Slc44a2	1.25946	0.623627
Osbpl11	1.25945	0.324146
Lxn	1.25917	0.584133
Mbnl2	1.25891	0.102755
Sema7a	1.25875	0.211803
Ces1d	1.25872	0.488508
C1qb	1.25842	0.953383
Alcam	1.25792	0.402338
Ephx1	1.25759	0.626513
Cbr1	1.25741	0.637885
Galk1	1.25734	0.45393
Spr	1.25728	0.461341
Ncald	1.25692	0.438563
Canx	1.25675	0.0927953
Tmcc3	1.2567	0.598691
Tubb4a	1.25651	0.295483
Sirpa	1.25612	0.56877
Celf2	1.256	0.66648
Rab5a	1.25567	0.284654
Dars1	1.25545	0.0399542
Dnajb4	1.25518	0.482988
Gnb4	1.25495	0.0861649
Ehd1	1.25468	0.465684
DSCC1	1.25423	0.37873
Znf638	1.25418	0.0883122
Atxn10	1.25401	0.241004
Dtl	1.25399	0.511413
Ctsa	1.25325	0.212918
Aldh1a1	1.25285	0.442968
Sgce	1.25279	0.504349
Cd14	1.25265
Arhgef2	1.25212	0.230745
Snx4	1.25208	0.143101
Skic2	1.25177	0.150413
Msn	1.25172	0.462928
Mfsd10	1.25153	0.763224
Pde5a	1.25135	0.449351
Uqcrc1	1.25122	0.534684
Safb	1.25089	0.374775
Fdps	1.2502	0.16134
P4ha2	1.2502	0.215321
Ogdh	1.25001	0.314226
Colgalt1	1.2495	0.108871
Pgm2	1.24925	0.469248
Aldh1l2	1.24914	0.507185
Mtres1	1.24844	0.427875
Arhgap1	1.24784	0.466553
Usp19	1.24782	0.221681
Raly	1.24779	0.608642
Golga5	1.24775	0.306776
Lman2l	1.2475	0.226903
Bpnt1	1.24735	0.378109
Syngr1	1.24725	0.548532
Noa1	1.24692	0.787186
Lta4h	1.2467	0.795704
Snap23	1.24658	0.622345
Mrpl17	1.24652	0.00568836
Cryab	1.2464	0.852365
Etfdh	1.2462	0.631996
Rprd1b	1.24602	0.338518
Mdh1	1.2455	0.689379
Cs	1.24549	0.632888
Lmcd1	1.24519	0.172471
H2az1	1.24501	0.402317
Mybbp1a	1.24482	0.542377
Borcs7	1.24447	0.566949
Wasf2	1.24424	0.222364
Pofut2	1.24421	0.344665
Acp6	1.243	0.683915
Isoc2a	1.24298	0.449749
Pdia4	1.24292	0.327372
Ykt6	1.24205	0.0564447
Reck	1.24181	0.54491
Cyp11a1	1.24166	0.332958
Maged1	1.24162	0.499772
Mtx1	1.24149	0.385695
Pebp1	1.24144	0.72046
Gng12	1.24076	0.577826
Cavin1	1.24066	0.471002
Arl3	1.2406	0.59255
Cybc1	1.24038	0.696796
Vps37c	1.23913	0.297659
Lims2	1.239	0.207266
Got2	1.23844	0.214731
Cycs	1.23836	0.56108
Rap2b	1.23798	0.375286
Slc33a1	1.23787	0.811743
Acadsb	1.23784	0.407138
Sfr1	1.23775	0.515164
Cnpy2	1.23723	0.46277
Sae1	1.23669	0.457979
Hspb1	1.23645	0.743417
Acad11	1.23637	0.219743
Glul	1.23575	0.500081
Odad2	1.23562
Chmp3	1.23539	0.000172762
Cetn3	1.23443	0.305971
Cyp2d11	1.23418	0.377283
Fdxr	1.23333	0.436047
Trim65	1.23198
Golga2	1.23133	0.491352
Trip10	1.23095	0.313641
Snrpd3	1.23041	0.129223
Arpc4	1.23019	0.887366
Itsn1	1.23015	0.0866189
Cbs	1.22933	0.561591
Hnrnpul1	1.22928	0.200137
Tmem131	1.22894	0.778907
Atp5pb	1.22866	0.725237
Dpp3	1.2281	0.111708
Ankrd13a	1.22739	0.761874
Nubp1	1.22715	0.653298
Mblac2	1.2271	0.306054
Uckl1	1.22664	0.180551
Znfx1	1.22646	0.294547
Gnai3	1.22586	0.388776
Nhp2	1.22585	0.769795
Hrg	1.22576	0.724715
Ncl	1.22565	0.378605
Esyt2	1.22545	0.424276
Tbcc	1.22513	0.668248
Hba	1.22493	0.639385
Naa35	1.22441	0.282619
Cobll1	1.22398	0.231143
Hspe1	1.22386	0.175509
Rc3h1	1.22385	0.468735
Atg7	1.22359	0.26455
Atp5mg	1.22344	0.214632
Anxa2	1.22319	0.456073
Surf1	1.22301	0.686592
--	1.2229	0.985866
Gstt3	1.2222	0.872626
Tnks1bp1	1.22203	0.0620792
Pttg1ip	1.22179	0.518097
Cisd1	1.22176	0.344181
Rpp38	1.22086	0.476666
Smarcd3	1.22033	0.274379
Cdh5	1.22005	0.637404
Phaf1	1.21993
Arhgap17	1.21973	0.43387
Ppp1r12b	1.219	0.802379
Wfs1	1.2182	0.184204
Ndufc2	1.2175	0.524393
Sned1	1.21725	0.464769
Myef2	1.21683	0.496981
F10	1.21682	0.631141
Dkc1	1.21682	0.428353
Tpd52	1.21661	0.546467
Chkb	1.21634	0.378269
Bgn	1.21633	0.444593
Stx2	1.21602	0.0822266
Pdp2	1.21602	0.503131
Snip1	1.21592	0.487118
Ppp1r1b	1.2159	0.728394
Fmo1	1.21585	0.497113
Os9	1.21533	0.527679
Ncapg2	1.21532	0.606796
Yy1	1.21485	0.739461
Plec	1.21485	0.308723
Cd81	1.21437	0.818367
Aldh9a1	1.2139	0.578613
Hmgcl	1.21373	0.597644
Trip6	1.21332	0.484976
Tsc22d1	1.21327	0.508159
Cox5a	1.21283	0.749857
Ppp4r2	1.21214	0.360253
Lamb1	1.21211	0.16197
Asph	1.21165	0.0694144
Prkab2	1.21153	0.403229
Wdr12	1.21143	0.568836
Golim4	1.20967	0.123637
Cux1	1.20935	0.154661
Irs1	1.20923	0.493723
Ddhd2	1.2092	0.615919
Podxl	1.20839	0.584507
Pkn1	1.20815	0.437952
Ipo4	1.2081	0.234266
Fntb	1.20729	0.633985
Cst3	1.20724	0.879872
Ndufs4	1.20695	0.514675
Dglucy	1.20693	0.534706
Hdgfl2	1.20667	0.528389
Eif4ebp1	1.2061	0.586809
Pygm	1.20608	0.56798
Erp44	1.20573	0.0410093
Wdr74	1.2056	0.452299
Ttr	1.20527	0.476177
Gnpda1	1.20526	0.753073
Usp47	1.20483	0.109576
Cd38	1.20478	0.876016
Erlin1	1.20402	0.442424
Bst2	1.20387	0.865768
Prkab1	1.20337	0.68919
Trim3	1.20237	0.694247
Mpc1	1.20204	0.384547
Gna11	1.20128	0.633993
Gorasp2	1.20101	0.233765
Elovl1	1.20064	0.651285
Hnrnph2	1.2006	0.308017
Zhx3	1.19971	0.412755
Src	1.1997	0.0124047
Utp3	1.19965	0.964244
Aimp1	1.19949	0.194909
Steap4	1.19936	0.436397
Immt	1.19918	0.547996
Mmut	1.19893	0.175681
Ptpn23	1.1983	0.252263
Gsta4	1.19796	0.608424
Nipbl	1.19778	0.681634
Dab2	1.19755	0.731146
Uggt1	1.19737	0.298446
Adam10	1.19692	0.139976
Galnt1	1.19689	0.247926
Jup	1.19644	0.508087
Nagk	1.19638	0.536213
Micu1	1.19625	0.252425
Bag3	1.1956	0.556755
Wdr24	1.19548	0.431178
Prpsap2	1.19547	0.592852
Prrc2a	1.19508	0.0352308
Mpeg1	1.19506	0.522749
Atg3	1.1947	0.573533
Ttc4	1.19431	0.572811
Ogn	1.19429	0.606923
Krt8	1.19362	0.761523
Fblim1	1.19305	0.378214
Ift80	1.19276
Impa1	1.19247	0.774321
Aldh16a1	1.19243	0.376987
Gmppb	1.19236	0.0673732
Gvin1	1.19138	0.671567
Itga1	1.19113	0.816584
Cpt1a	1.19113	0.303594
Usp8	1.19088	0.30484
Gsdmd	1.19078	0.868903
Selenow	1.19037	0.766911
Sqstm1	1.19025	0.511862
Cd59a	1.19001	0.443648
Map1s	1.18996	0.487831
Fnta	1.1899	0.554725
Dlst	1.18968	0.587667
Ptprc	1.1891	0.584339
Actn4	1.18891	0.433962
Hmgn2	1.18818	0.742285
Scyl2	1.18816	0.403455
Ppp1r12a	1.18812	0.605821
Igf1	1.18804	0.893978
Rbm47	1.18791	0.328465
Cpne8	1.18786
Stt3a	1.18715	0.343499
Nptn	1.18688	0.847178
Acaa1a	1.18599	0.397797
Inha	1.18559	0.641144
Ptms	1.1851	0.778644
Rchy1	1.18495	0.638586
Obsl1	1.18456	0.12795
Ptgr1	1.18443	0.610822
Spcs2	1.18421	0.455068
Hmgb1	1.18371	0.172745
Cul5	1.18371	0.283625
Arsb	1.18365	0.491604
Mcfd2	1.18331	0.316307
As3mt	1.18318	0.587821
Sdha	1.183	0.516261
Cab39	1.1829	0.132615
Maoa	1.18273	0.741572
Tmem109	1.18257	0.653237
Nr3c1	1.18232	0.830409
Fkbp1a	1.18219	0.0644976
Fermt2	1.18219	0.204214
Malsu1	1.18189	0.576451
Man2b2	1.18162	0.689306
Arhgef6	1.18146	0.381531
Pnpt1	1.18133	0.272562
Rab4a	1.18106	0.439614
Scamp2	1.1807	0.789076
C1ra	1.18014	0.917454
Nsdhl	1.18004	0.485335
Ywhah	1.17996	0.424908
Aco2	1.17993	0.645597
Gnpda2	1.1798	0.268671
Serpinb1a	1.17975	0.848152
Siglec1	1.17827	0.536649
Cluap1	1.17785	0.884797
Nans	1.17783	0.360468
Slc25a12	1.17771	0.732382
Fndc3a	1.1777	0.0991339
--	1.17705	0.651109
Uqcrh	1.17657	0.579211
Smim1	1.17642	0.782979
Suclg2	1.17615	0.656522
Calr	1.17613	0.0480494
Sypl1	1.17597	0.646482
Mrps30	1.17596	0.644738
Guk1	1.17578	0.0969311
Nedd4	1.17572	0.90585
Cd36	1.17547	0.496957
Nup155	1.1753	0.232841
Pald1	1.17528	0.645935
Gstz1	1.17514	0.587311
Klhl11	1.17505	0.213117
Arf4	1.17496	0.735616
Hbb-y	1.17453	0.593162
Osbpl3	1.17448	0.336638
Nck2	1.17385	0.312441
Larp7	1.17296	0.533511
Pmpca	1.17286	0.200003
Supt4h1a	1.17258	0.769042
Vim	1.17232	0.178445
Thbs1	1.17209	0.561296
Mtx2	1.17148	0.493655
Ank2	1.17087	0.0434923
Umps	1.17082	0.645307
Gimap4	1.17076	0.516956
Snca	1.1701	0.568087
Epg5	1.17006	0.489326
Pigk	1.17005	0.162382
Tex264	1.16997	0.728422
Kif1b	1.16985	0.486567
Etfb	1.16883	0.625282
Sf3b5	1.16865	0.72489
Fkbp8	1.16799	0.452282
Psma7	1.16779	0.399469
Nme7	1.16746	0.437632
Noxred1	1.16694	0.337864
Akr1b1	1.16663	0.567763
--	1.16643	0.572812
Vps35	1.16612	0.319751
Bphl	1.16583	0.56937
G6pdx	1.16556	0.345568
Itih4	1.16519	0.920144
Dcaf5	1.16494	0.665317
Mmtag2	1.16455	0.799528
Hspa12a	1.1645	0.351902
Psma2	1.16446	0.443416
Ufl1	1.16395	0.378282
Gas6	1.16356	0.625144
Pitrm1	1.16353	0.549856
Cavin2	1.16349	0.552115
Erlin2	1.16345	0.819236
Nup98	1.16331	0.0629235
S100a10	1.16322	0.724227
Sptan1	1.16298	0.22307
Psmd14	1.16283	0.324579
Rars2	1.16257	0.817774
Dpp7	1.16234	0.653614
Tmx3	1.16227	0.358804
Adhfe1	1.16211	0.560648
Nudt21	1.16193	0.140558
Cdc42bpb	1.16182	0.531771
Psmb1	1.16152	0.332641
Ahcyl2	1.16115	0.134763
Col15a1	1.16098	0.703759
Ipo13	1.16084	0.479045
Rock2	1.16078	0.473327
Dhx8	1.16056	0.711779
Prdx1	1.16	0.545218
Crabp2	1.15959
Cep112	1.15949	0.82024
Ankle2	1.15934	0.832848
Dpt	1.15932	0.873051
Hibadh	1.15906	0.593583
Parvb	1.15861	0.495165
Abhd6	1.15858	0.358366
Emd	1.15858	0.401226
Otub1	1.15843	0.0358261
Vac14	1.15834	0.567783
Dock8	1.15827	0.636769
Fam210b	1.15815	0.644232
Actn3	1.15788	0.520992
Ifitm3	1.15754	0.546788
Hspb8	1.15753	0.531999
Nudc	1.15748	0.645352
Bin1	1.15731	0.350234
Rap2a	1.1564	0.447796
Rhob	1.15624	0.461478
Afg3l1	1.15608	0.492625
Eif2b5	1.15596	0.584653
Kat2b	1.15593	0.587436
Rab3gap1	1.15533	0.518982
Eea1	1.15482	0.171915
Prep	1.15471	0.817549
Poglut1	1.15447	0.275644
Ehd3	1.15442	0.244962
Bag1	1.15434	0.510211
Hexim1	1.1541	0.637189
Acadvl	1.15407	0.555879
Fam107b	1.15394	0.771283
Casp7	1.15302	0.725049
Cog2	1.15286
Prpf19	1.15269	0.365142
Surf4	1.15268	0.427263
Sp100	1.15249	0.700502
Kash5	1.15168	0.490396
Mccc2	1.15094	0.63794
Gnpat	1.1507
B4galnt1	1.15038	0.580477
Rnf114	1.15009	0.346815
Crk	1.14961	0.228242
Sec23b	1.14915	0.085049
Stim2	1.14872	0.555689
Nbea	1.1487	0.185899
Pgk1	1.14808	0.272429
Map3k20	1.14785	0.347319
Snx5	1.1478	0.834381
Plat	1.14778	0.591556
Tacc1	1.14716	0.083851
Arhgef7	1.147	0.400171
Sord	1.14693	0.64737
Ap2s1	1.14691	0.886821
Pacsin2	1.14659	0.760282
Dnaja3	1.14639	0.715605
Ttc38	1.14631	0.803465
Cacnb3	1.14609
Glg1	1.14607	0.392169
Usp15	1.14596	0.554952
Ormdl1	1.14583	0.605638
Pcyox1l	1.1458	0.691146
Fbxo3	1.14574	0.63522
Rmnd5a	1.14456	0.483951
Timm44	1.14433	0.529197
Ide	1.14401	0.230622
Hdgf	1.14387	0.217014
Oplah	1.14364	0.229107
Tle5	1.1436	0.530549
Sec24a	1.14347	0.459132
Svil	1.14309	0.228092
Fstl4	1.14304	0.20808
Tbcd	1.14232	0.551402
Coro7	1.14229	0.334466
Scfd2	1.14209	0.578327
Dync2li1	1.14181	0.648371
Tmem43	1.14176	0.713257
Pigb	1.14172	0.716198
Plcb3	1.14142	0.355019
Atp5f1c	1.14082	0.765098
Fam3c	1.14059	0.0236922
Purb	1.14056	0.742943
Arpc1a	1.14027	0.239751
Ppl	1.14026	0.465623
Cdh2	1.13977	0.464614
Strn4	1.13932	0.343953
H1-3	1.13929	0.548478
Actr3	1.13916	0.113446
Akt1s1	1.13908	0.611579
Pygb	1.13872	0.38583
Ctsc	1.13845	0.669167
Dcakd	1.13843	0.464079
Camk1	1.1383	0.407515
H2ac4	1.13813	0.609187
Atad1	1.13757	0.540748
Stat2	1.13729	0.901851
Stim1	1.13663	0.214028
Pde2a	1.13653	0.554259
Dcaf8	1.13643	0.0985843
Sdhb	1.13629	0.837374
Dctn2	1.13625	0.732182
Nras	1.13607	0.808104
H2-K1	1.13599	0.947066
Dcps	1.13582	0.391767
Lrrfip1	1.13571	0.714798
Abhd12	1.13476	0.621041
Etfa	1.13455	0.485183
Dcun1d2	1.13447	0.512077
Eif3j1	1.13435	0.657607
Metap2	1.13431	0.479538
Tsr2	1.13419	0.766182
Dus3l	1.13384	0.780914
Afap1	1.1338	0.578097
Heph	1.13378	0.551468
Ppib	1.13377	0.482027
Hip1	1.13319	0.675273
Slc35b4	1.13316	0.780353
Vars1	1.13294	0.533298
Rpn1	1.13291	0.312605
Flot1	1.13272	0.437935
Nup107	1.13259	0.246118
Galk2	1.13254	0.543621
Maea	1.13211	0.155418
Tmem209	1.13208	0.55304
Sptb	1.13147	0.318088
Zc3hc1	1.13128	0.661133
Mgarp	1.13098	0.581547
Hspa2	1.13089	0.824167
Bud23	1.13055	0.966898
Swap70	1.12981	0.304577
Rpl7	1.12907	0.657382
Gdpd1	1.1287	0.693932
Rps7	1.12829	0.813445
Grpel1	1.12819	0.300039
Mix23	1.12797	0.602023
Strn	1.12755	0.307493
Cpne1	1.12754	0.490034
Elac2	1.1275	0.363921
Ndufv2	1.12747	0.687503
Cd163	1.12729	0.595303
Sorbs2	1.12725	0.550967
Sec63	1.12695	0.322892
Grhpr	1.12683	0.608526
Sin3b	1.12669	0.697814
Filip1l	1.12657	0.829226
Psmd12	1.12598	0.565511
Ppp4r4	1.12579	0.376435
Uqcrc2	1.12569	0.902178
Msrb3	1.1256	0.210973
Ccdc93	1.12556	0.523488
Raver1	1.12522	0.35705
Nomo1	1.12445	0.356083
M6pr	1.12435	0.590734
Hpcal1	1.12418	0.523953
Ppp1r10	1.124	0.646211
Dbt	1.12388	0.414364
Cox5b	1.12379	0.832598
Cdk16	1.12363	0.859013
Pdzrn3	1.12337	0.98125
Msrb2	1.12326	0.90108
Parn	1.12314	0.147809
Ss18	1.12242	0.3179
Lzic	1.12239	0.616161
Xrcc5	1.12234	0.654836
Gpc4	1.12164	0.634556
Itga2	1.1216	0.641156
Znf512	1.12143	0.52058
Ndufa4	1.12083	0.698816
Custos	1.1208	0.951435
Ndufa2	1.12049	0.998058
Anxa4	1.12049	0.915033
Arpc2	1.12024	0.419335
Thoc3	1.11993	0.764245
Cd74	1.11991	0.746945
Sf3a2	1.11954	0.681017
Sra1	1.11953	0.935375
Lrrc59	1.1195	0.763227
Lztfl1	1.11884	0.653142
Sun2	1.11825	0.75723
Dus2	1.11791	0.645439
Aimp2	1.11776	0.699218
Cog1	1.11759	0.693313
Clca1	1.11756	0.828882
Tspan13	1.11748	0.995617
Glyr1	1.11732	0.696223
Aldh1a2	1.11724	0.878598
Pafah1b2	1.11722	0.693584
Bloc1s3	1.11695	0.565528
Tmem50a	1.11692	0.997005
Mrps6	1.11691	0.662853
Rnmt	1.11665	0.464548
Fnbp1	1.11639	0.729339
Ass1	1.11627	0.89292
Atp5f1b	1.11619	0.842907
Pkp3	1.11605	0.839952
Meaf6	1.11602	0.61863
Lars2	1.11593	0.572594
Tmed1	1.1159	0.640945
Triap1	1.11556	0.842543
Ptma	1.1154	0.451143
Ptgr3	1.11535	0.549618
Eps15	1.11535	0.770467
Slc25a11	1.11534	0.798112
Aak1	1.11516	0.42158
Vat1	1.11508	0.687926
F9	1.11506	0.669687
Abat	1.11472	0.652496
Shoc2	1.11432	0.856496
Fabp4	1.11419	0.521172
Chrna2	1.11417	0.860506
Uprt	1.11406	0.747723
Cfap119	1.11382	0.544398
Gm2a	1.11378	0.646451
Supt7l	1.11368	0.648494
Fto	1.11363	0.159415
Slc3a2	1.1135	0.666861
Rab8a	1.11322	0.901666
Cpox	1.11295	0.645208
Cog6	1.11282	0.501933
Prnp	1.1126	0.672769
Ror1	1.11249	0.183407
Trappc9	1.11219	0.427744
Mrpl32	1.11216	0.961076
Gclc	1.11214	0.558908
Cygb	1.11183	0.660538
Med24	1.11174	0.809628
Alg2	1.11167	0.980815
Gstm7	1.11141	0.938359
Qars1	1.1114	0.545802
Gtf2f2	1.11133	0.726299
Acsl6	1.11028	0.717981
Cpne3	1.11011	0.483292
Smyd5	1.10982	0.887023
Kpnb1	1.10971	0.423872
Ctbp2	1.10931	0.219931
Clptm1	1.10858	0.758521
Twsg1	1.10857	0.577169
Septin5	1.10844	0.56102
Rmdn2	1.10825	0.562262
Iars2	1.10768	0.468636
Taldo1	1.10704	0.939462
Ndufa12	1.10702	0.891151
Igbp1	1.1067	0.569913
Serpinb6	1.1065	0.769248
Cep350	1.10603	0.670945
Acot11	1.10583	0.611284
Vps4b	1.10583	0.356554
Ctnnbl1	1.10577	0.841343
Ywhag	1.10546	0.696402
Afdn	1.10535	0.817148
Cybb	1.10499	0.876401
P4ha1	1.10494	0.459969
Rpl4	1.10465	0.449118
Rap1a	1.10463	0.0262539
Sorcs2	1.10438	0.840764
Ywhaz	1.10396	0.59246
Fh	1.10386	0.937379
Tmem176b	1.10376	0.921239
Snx1	1.1034	0.338709
Idh2	1.10328	0.699594
Sntb2	1.10319	0.834341
Rtcb	1.10316	0.287242
Tmx1	1.10313	0.692972
Tpmt	1.10297	0.737183
Phpt1	1.10248	0.358566
Gcdh	1.10245	0.615266
G3bp1	1.10231	0.23161
Cat	1.10204	0.677915
Nifk	1.10196	0.523663
Ccdc90b	1.10155	0.776848
Sfn	1.10144	0.856477
Pomp	1.10093	0.506933
Pmpcb	1.10088	0.495502
Manf	1.10085	0.0475673
Dmxl1	1.10085	0.792718
Tap2	1.10047	0.945276
Ewsr1	1.10044	0.93512
Hpx	1.10033	0.883515
Pgm1	1.10007	0.307803
Farp2	1.09984
Camk2b	1.09984	0.612986
Hdhd5	1.0997	0.758533
Cox7a1	1.0996	0.582193
Rbms3	1.09957	0.593791
Snx9	1.09937	0.785439
Rufy1	1.09926	0.426215
F13a1	1.09855	0.984489
Vdac2	1.09823	0.718416
Eml3	1.09809	0.478164
Gde1	1.09789	0.606683
Fstl1	1.09774	0.542457
Hpf1	1.09747	0.795048
Noc2l	1.09741	0.379789
Arf6	1.09737	0.269458
Dpysl2	1.09694	0.710278
Ppp1cc	1.09649	0.367448
Nos1	1.09648	0.829857
Lsm2	1.09641	0.257773
Vps28	1.09641	0.29789
Pdcd5	1.09619	0.725092
Gbp2	1.09598
Top2b	1.09597	0.348635
Maob	1.09588	0.988229
Rpl31	1.09581	0.45269
Styx	1.09573	0.684617
Fscn1	1.09569	0.614866
Gart	1.09527	0.497556
Stxbp2	1.09524	0.63931
Nme2	1.095	0.192704
Tm9sf2	1.09495	0.577913
Cap1	1.09475	0.679639
Trappc13	1.09462	0.827789
Synj2bp	1.09402	0.879585
Itgb4	1.09398	0.978141
Mob2	1.09397	0.576582
Snrpa	1.09376	0.679882
Tpt1	1.09373	0.965867
Zbtb20	1.09361	0.840544
Ece1	1.09354	0.71409
Fosl2	1.0935	0.381813
Usp5	1.09298	0.559783
Capns1	1.09294	0.394628
Tsen15	1.09286
Ndufa5	1.09268	0.701898
Prdx2	1.09257	0.616629
Snx7	1.09255	0.658369
Chmp4b	1.09228	0.45694
Dnajc16	1.09221	0.522942
Anapc4	1.09206	0.583639
Cdk6	1.09199	0.901798
Gosr2	1.0918	0.943647
Sptbn1	1.09154	0.368263
Prdx3	1.09127	0.733837
Asah1	1.09104	0.805096
Tmsb4x	1.09083	0.466898
Arfgap1	1.09073	0.675444
Dynll1	1.09062	0.820877
Vti1b	1.09059	0.914123
Smarcc2	1.09008	0.378381
Trmt1	1.09004	0.999302
Dock9	1.08963	0.725261
Rmdn1	1.0896	0.848576
Fnbp1l	1.08947	0.818282
Rps9	1.08922	0.305175
Sephs1	1.08893	0.656192
Dync1i2	1.08857	0.617176
Tpi1	1.0885	0.488567
Atrx	1.08831	0.780395
Cyb5r1	1.08825	0.607252
Gclm	1.08808	0.511889
Nudcd3	1.08807	0.63707
Sugt1	1.08804	0.803828
Actc1	1.08769	0.682096
Cmtr1	1.08735	0.658086
Rpp25l	1.08711	0.896805
Pus7	1.087	0.523769
Atp5f1a	1.08685	0.789694
Ndufv1	1.08662	0.694264
Anxa11	1.0866	0.784932
Csnk2a1	1.08655	0.663017
Sec31a	1.08653	0.136686
Cask	1.08643	0.275745
H2ac20	1.08639	0.530951
Ak2	1.08627	0.576145
Abcc4	1.08616	0.578681
Vapa	1.08601	0.324106
Tp53rkb	1.08598	0.707992
Plcg2	1.08587	0.897096
Znf22	1.08537	0.659399
Clic4	1.08532	0.495858
Eif6	1.08518	0.742238
Eif4a3	1.08508	0.384696
Cnp	1.08492	0.376377
Rhot2	1.08475	0.590904
Fip1l1	1.08453	0.69381
Gripap1	1.0844	0.462537
Gpatch1	1.0842	0.670591
Appl2	1.0839	0.843709
Usp13	1.08377	0.785783
Phkb	1.08367	0.87589
Brf2	1.08334	0.990603
Nhlrc2	1.08315	0.849038
Col18a1	1.08313	0.826101
Myl6	1.08301	0.576723
Gpaa1	1.08268	0.545819
Rpl15	1.08267	0.444341
Myo5a	1.08255	0.714316
Copb1	1.08234	0.443652
Tubgcp2	1.08198	0.798006
Abi1	1.08123	0.829307
Nckap1	1.0806	0.480196
Map1lc3a	1.08059	0.893898
Reps1	1.08034	0.784805
Tbl1x	1.07986	0.751582
Rdx	1.07959	0.546753
Ddx21	1.07934	0.513655
Acox1	1.07914	0.546493
Cbx1	1.07821	0.413189
Copb2	1.07815	0.544164
Nisch	1.078	0.848453
Cog7	1.07773	0.661728
Ywhab	1.07768	0.775533
Ado	1.0775	0.426443
Psmd9	1.07738	0.596123
Pcbd2	1.07727
Elp2	1.07709	0.907193
Sqor	1.07701	0.674245
Hspa5	1.07692	0.644979
Rpl14	1.07661	0.860897
Copa	1.07656	0.297791
Sod2	1.07639	0.781037
H3-5	1.07583	0.658003
Pdhb	1.07577	0.877844
Dkk3	1.07569	0.841682
Med18	1.07559	0.922938
Ndufb10	1.07555	0.857262
Rybp	1.07542	0.675981
Top1	1.07539	0.605439
Aldoc	1.07534	0.824532
Kirrel1	1.07523	0.525804
Znf830	1.07516	0.704496
Rbbp7	1.07506	0.672524
Scyl1	1.0748	0.887274
Rbbp6	1.07466	0.658856
Pcbp1	1.07449	0.291117
Nid2	1.07449	0.565814
Hnrnpul2	1.07444	0.177555
Iba57	1.07392	0.604799
Dlg1	1.07384	0.84249
Apip	1.07344	0.626067
Hnrnph1	1.07344	0.540483
Dyrk1a	1.0733	0.909558
Ldah	1.07328	0.826917
Mapk9	1.07324	0.929748
Fndc3b	1.07304	0.470648
Pip4k2b	1.07296	0.422664
Lss	1.07231	0.742438
Rae1	1.07215	0.558414
Sec62	1.07179	0.122402
Bccip	1.07158	0.785273
Tubb2a	1.07156	0.685384
Dhdh	1.07154	0.661543
Gdi2	1.07132	0.858815
Capzb	1.07131	0.449995
Calcoco1	1.07128	0.746666
Esyt1	1.07121	0.66866
Nelfa	1.07111	0.427
Blvrb	1.071	0.753635
Asl	1.0709	0.865642
Mtch2	1.07081	0.641683
Rpl23a	1.07059	0.715965
Pdcd4	1.07035	0.738511
Ndufs3	1.07027	0.938446
Hspa8	1.07024	0.782468
Ccdc91	1.06975	0.876896
Hnrnpa0	1.06958	0.582755
Ugdh	1.06948	0.650987
Me2	1.06934	0.649342
Arhgap35	1.06922	0.885671
Farsa	1.06893	0.720606
Nfatc3	1.06876	0.682169
Pip4k2a	1.06852	0.79991
Ywhae	1.06827	0.283122
Stx12	1.06826	0.640244
Mrps27	1.06817	0.684324
Snd1	1.06789	0.510846
Mtpn	1.06774	0.757572
Yif1b	1.06765	0.829089
Arhgef18	1.06755	0.684057
Uap1l1	1.06739	0.868275
Pea15	1.06719	0.483699
Fmo2	1.06715	0.65692
Naga	1.067	0.913217
Nherf2	1.06671	0.657328
Rufy3	1.0666	0.806455
Nasp	1.06658	0.667199
Phf10	1.06651	0.864618
Pcid2	1.06648	0.88944
Ripk1	1.06645	0.822248
Tjp1	1.06566	0.254109
Lmna	1.06559	0.864695
Vps26b	1.06512	0.992888
H2-Q8	1.06511	0.863086
Slc25a3	1.06499	0.378775
Pdia5	1.0649	0.337323
Gnb1	1.06472	0.635604
Osbp	1.06471	0.705695
Cp	1.06457	0.970147
Nit2	1.06432	0.793914
Slu7	1.06422	0.786709
Thop1	1.06402	0.929674
Ndrg1	1.06391	0.859692
Sdf2l1	1.06386	0.938077
Scpep1	1.06367	0.838972
Numbl	1.06362	0.575085
Ube2j1	1.06337	0.449522
Actr2	1.06317	0.601033
Ip6k1	1.06313	0.94099
Sod1	1.06312	0.879342
Glrx5	1.06305	0.884055
Cav1	1.06303	0.989781
Pura	1.06292	0.805009
Nudt3	1.06279	0.548619
Atg5	1.06276	0.436951
Pml	1.06263	0.837483
Med8	1.06261	0.980947
Sort1	1.06137	0.925114
Gtpbp1	1.06133	0.745405
Sart3	1.06133	0.722197
Ubr2	1.06112	0.859177
L3hypdh	1.06108	0.636535
Npr2	1.06106	0.887018
Akap9	1.06025	0.800957
Cux1	1.06012	0.795091
FAM120A	1.06002	0.574621
Cnot9	1.05945	0.849871
Fam98b	1.05937	0.750735
Txnrd1	1.05929	0.824819
Fkbp3	1.05914	0.461083
Capn1	1.05855	0.965106
Wdr35	1.05828	0.89725
Slc38a10	1.05794	0.999841
Gdf1	1.0579	0.808897
Cdc16	1.05742	0.694777
Mt2	1.05735	0.787503
Stam2	1.05727	0.7299
Ctbp1	1.05726	0.515747
Rap1b	1.05722	0.277974
Sh3bgrl	1.05705	0.519745
Rab11b	1.05672	0.824452
Hsph1	1.05667	0.609552
Got1	1.05642	0.863095
Aldh2	1.05622	0.896406
Calu	1.05609	0.741237
Rasa2	1.05584	0.703108
Eno1	1.05577	0.881593
Efhd2	1.05577	0.815059
Gpam	1.05536	0.748024
Hddc2	1.05514	0.791968
Ganab	1.05506	0.665232
Slc25a18	1.05495	0.874302
Cdc42	1.05491	0.600658
Actn1	1.05447	0.869236
[truncated: 3,192 more rows]

## Sheet: Table S2
Geneid	GeneName	logFC	PValue
ENSMUSG00000097767	Miat	2.80163667643592	6.653955e-06
ENSMUSG00000038463	Olfml2b	1.75998884784294	2.828386e-05
ENSMUSG00000047497	Adamts12	1.61583044959049	3.369296e-05
ENSMUSG00000045991	Onecut2	7.35520888694744	4.380534e-05
ENSMUSG00000132425	ENSMUSG00000132425	8.40709984198892	4.861312e-05
ENSMUSG00000031825	Crispld2	1.04564530892623	5.282522e-05
ENSMUSG00000123342	ENSMUSG00000123342	1.14223019835237	6.671559e-05
ENSMUSG00000021214	Akr1c18	7.83028145026569	6.864362e-05
ENSMUSG00000014782	Plekhg4	6.42342166283528	8.058988e-05
ENSMUSG00000034675	Dbn1	0.877250429531796	9.222016e-05
ENSMUSG00000105954	Gm42793	3.38927785125988	0.000121291
ENSMUSG00000095583	Ighv14-2	-6.57299	0.000127441
ENSMUSG00000107035	Ybx1-ps2	1.0551388286516	0.000127473
ENSMUSG00000022996	Wnt10b	7.68575591357632	0.000131741
ENSMUSG00000021319	Sfrp4	4.67883058426123	0.000134357
ENSMUSG00000066705	Fxyd6	-1.20135	0.000147172
ENSMUSG00000097279	Gm5106	2.66441004344958	0.000154338
ENSMUSG00000029231	Pdgfra	0.832764834176917	0.000191428
ENSMUSG00000076576	Igkv6-32	-4.74687	0.000195464
ENSMUSG00000115009	G930009F23Rik	2.51612906671897	0.000204418
ENSMUSG00000044352	Sowaha	-1.80533	0.000216826
ENSMUSG00000005615	Pcyt1a	1.20598573277456	0.000219382
ENSMUSG00000056999	Ide	0.655132335733911	0.000224796
ENSMUSG00000019970	Sgk1	2.27537404337582	0.0002337
ENSMUSG00000141517	ENSMUSG00000141517	1.14513673510188	0.000247705
ENSMUSG00000024507	Hsd17b4	0.606253852299646	0.000265977
ENSMUSG00000031351	Zfp185	-0.849571	0.000266627
ENSMUSG00000031502	Col4a1	1.32136030002762	0.000267575
ENSMUSG00000078700	D030028A08Rik	1.08769147470188	0.000299438
ENSMUSG00000000957	Mmp14	0.766676721467148	0.000303651
ENSMUSG00000027624	Epb41l1	0.65165100770777	0.000305518
ENSMUSG00000141842	ENSMUSG00000141842	3.65993536250199	0.000306899
ENSMUSG00000028639	Ybx1	0.812203337030207	0.000313912
ENSMUSG00000044816	D630023F18Rik	4.76994998397046	0.000333135
ENSMUSG00000027230	Creb3l1	0.775611765726119	0.000344012
ENSMUSG00000023885	Thbs2	0.995417872965842	0.00038186
ENSMUSG00000028943	Espn	-0.794091	0.000383343
ENSMUSG00000032883	Acsl3	-0.753148	0.000392646
ENSMUSG00000020689	Itgb3	0.926724164422842	0.000398913
ENSMUSG00000105518	Gm42674	2.19335054981506	0.000436422
ENSMUSG00000018339	Gpx3	1.38656613079204	0.000437995
ENSMUSG00000020598	Nrcam	3.89225086493356	0.000439903
ENSMUSG00000027955	Gask1b	0.749785347646172	0.000441666
ENSMUSG00000056427	Slit3	0.78464298760729	0.000455709
ENSMUSG00000031740	Mmp2	0.715830453516645	0.000469198
ENSMUSG00000037974	Muc5ac	5.33780968033101	0.0004746
ENSMUSG00000028108	Ecm1	1.19382546022683	0.000496032
ENSMUSG00000001020	S100a4	2.1993890216927	0.00051482
ENSMUSG00000025813	Homer2	0.837417640653442	0.000517662
ENSMUSG00000044674	Fzd1	0.943528613322815	0.000527464
ENSMUSG00000021190	Lgmn	1.36280088012769	0.000529015
ENSMUSG00000028970	Abcb1b	2.91332744529656	0.00054897
ENSMUSG00000105746	Gm43595	-1.72224	0.000552759
ENSMUSG00000030103	Bhlhe40	0.782322882251598	0.000566137
ENSMUSG00000030228	Pik3c2g	2.66232828032961	0.000579701
ENSMUSG00000079465	Col4a3	0.910367500461244	0.000586708
ENSMUSG00000011256	Adam19	0.968483231994769	0.000607188
ENSMUSG00000030263	Irag2	1.08367041210346	0.000620816
ENSMUSG00000106641	Gm43534	-3.78337	0.000624937
ENSMUSG00000030986	Dhx32	0.714085901194074	0.00062567
ENSMUSG00000052353	Cemip	2.59854632535515	0.000633591
ENSMUSG00000027656	Ccn5	4.4231423922752	0.000640238
ENSMUSG00000004031	Brinp2	3.80980055988615	0.00065309
ENSMUSG00000092609	Gm20481	-1.32839	0.000667598
ENSMUSG00000025044	Msr1	1.12640382371973	0.000672886
ENSMUSG00000042688	Mapk6	0.528545150622543	0.000689544
ENSMUSG00000121230	Gm53374	1.31777705678383	0.000699791
ENSMUSG00000020690	Efcab3	2.44179079674238	0.000714527
ENSMUSG00000065548	Mir29c	-1.97097	0.000730037
ENSMUSG00000120849	Gm56768	0.635593928735995	0.000733004
ENSMUSG00000031207	Msn	0.739158959395665	0.000740101
ENSMUSG00000031503	Col4a2	1.37241392891128	0.000742132
ENSMUSG00000032479	Map4	0.523229146407448	0.000766232
ENSMUSG00000035640	Cbarp	-0.809897	0.000786337
ENSMUSG00000140380	ENSMUSG00000140380	3.91481499843892	0.000791616
ENSMUSG00000085929	Gm13421	-0.993996	0.000802947
ENSMUSG00000027204	Fbn1	1.30720759381991	0.000811607
ENSMUSG00000026285	Pdcd1	2.97792969762497	0.000840415
ENSMUSG00000051243	Islr2	3.99385359369358	0.000843218
ENSMUSG00000030268	Bcat1	1.19441040892406	0.000848153
ENSMUSG00000054499	Dedd2	-0.770535	0.000865167
ENSMUSG00000061740	Cyp2d22	-0.568276	0.000879271
ENSMUSG00000057246	Tsbp1	-1.7836	0.000880203
ENSMUSG00000140448	ENSMUSG00000140448	-3.14788	0.000884588
ENSMUSG00000031289	Il13ra2	1.36508116357652	0.000904362
ENSMUSG00000085148	Mir22hg	1.02091	0.000905322
ENSMUSG00000020089	Ppa1	0.728852111119127	0.000909868
ENSMUSG00000053398	Phgdh	0.816778728717241	0.000919527
ENSMUSG00000025408	Ddit3	-0.898786	0.00092131
ENSMUSG00000076614	Ighg1	-4.10404	0.000964211
ENSMUSG00000021506	Pitx1	4.04500845485786	0.000970677
ENSMUSG00000086938	4930481A15Rik	-0.986985	0.000986368
ENSMUSG00000018593	Sparc	1.58309799820705	0.00100562
ENSMUSG00000023013	Aqp2	-2.64752	0.00100631
ENSMUSG00000028364	Tnc	2.35830230288111	0.00104926
ENSMUSG00000082676	Gm11843	3.37455875059866	0.00106551
ENSMUSG00000076612	Ighg2c	-5.40215	0.00107399
ENSMUSG00000030172	Erc1	0.48671983767691	0.00107758
ENSMUSG00000028444	Cntfr	-1.31426	0.00107881
ENSMUSG00000113302	Gm32219	2.3359998285424	0.00110527
ENSMUSG00000070436	Serpinh1	1.1105023135044	0.00111964
ENSMUSG00000005397	Nid1	0.786755298811818	0.00112478
ENSMUSG00000039232	Stx11	1.04965202005376	0.00115756
ENSMUSG00000135122	ENSMUSG00000135122	1.11281127123869	0.00116487
ENSMUSG00000000732	Icosl	-0.800547	0.00119019
ENSMUSG00000030074	Gxylt2	0.91533968094832	0.00119666
ENSMUSG00000038156	Spon1	2.32994952813881	0.00121204
ENSMUSG00000087390	Gm7598	-1.16133	0.00122465
ENSMUSG00000046607	Hrk	-2.20143	0.00122914
ENSMUSG00000091971	Hspa1a	-1.21587	0.00123854
ENSMUSG00000120447	Gm46362	-1.41032	0.00124014
ENSMUSG00000087341	0610040F04Rik	0.872893836090065	0.00124561
ENSMUSG00000006269	Atp6v1b1	-1.88531	0.00127662
ENSMUSG00000059873	Or5m11b	4.08706155041333	0.00128135
ENSMUSG00000022533	Atp13a3	0.577863400517891	0.00128705
ENSMUSG00000132624	ENSMUSG00000132624	9.97297405548933	0.00128908
ENSMUSG00000068196	Col8a1	1.19068888961144	0.00130096
ENSMUSG00000086555	Gm13446	1.38419912612263	0.00131884
ENSMUSG00000135785	ENSMUSG00000135785	-5.06404	0.00133451
ENSMUSG00000032202	Rab27a	1.0202991038679	0.00133875
ENSMUSG00000009654	Oit3	-1.92381	0.00135095
ENSMUSG00000040666	Sh3bgr	1.16019255690573	0.00136052
ENSMUSG00000113750	Gm5628	-0.978953	0.00136681
ENSMUSG00000022041	Chrna2	2.97106124207951	0.00137181
ENSMUSG00000137038	ENSMUSG00000137038	9.82646432824261	0.00137268
ENSMUSG00000024193	Phf1	-0.942386	0.00138284
ENSMUSG00000038776	Ephx1	-0.546887	0.00138354
ENSMUSG00000025823	Pdia4	0.836739235659774	0.00138764
ENSMUSG00000037601	Nme1	0.797713839999888	0.0013993
ENSMUSG00000026874	Hc	2.94432217343024	0.0014127
ENSMUSG00000042451	Mybph	1.35507271479724	0.0014141
ENSMUSG00000052928	Ctif	0.621979015429022	0.0014236
ENSMUSG00000024777	Ppp2r5b	-0.531049	0.00145356
ENSMUSG00000025809	Itgb1	0.439551120901282	0.00148298
ENSMUSG00000031789	Cngb1	-0.794336	0.00149982
ENSMUSG00000086643	Gm15687	1.08092422300448	0.00150568
ENSMUSG00000086782	E130102H24Rik	-0.98822	0.00151525
ENSMUSG00000094526	Gm21451	1.29775518327696	0.00153911
ENSMUSG00000028989	Angptl7	1.65434656794943	0.00156297
ENSMUSG00000020181	Nav3	1.5236653174509	0.00163198
ENSMUSG00000003665	Has1	1.50001138291547	0.00167714
ENSMUSG00000065529	Mir22	1.57016782757596	0.00170551
ENSMUSG00000074063	Osgin1	-0.962641	0.00171442
ENSMUSG00000031618	Nr3c2	-1.22554	0.00172042
ENSMUSG00000042429	Adora1	1.24209253894687	0.00175123
ENSMUSG00000030590	Fam98c	-0.52808	0.00177949
ENSMUSG00000061882	Ccdc62	-0.539463	0.00180625
ENSMUSG00000031530	Dusp4	1.04657838230491	0.00181213
ENSMUSG00000006219	Fblim1	0.588486329599525	0.00182406
ENSMUSG00000028965	Tnfrsf9	3.90758065917076	0.00185618
ENSMUSG00000054252	Fgfr3	-1.33048	0.00185646
ENSMUSG00000020263	Appl2	-0.783112	0.00187375
ENSMUSG00000120418	Gm31115	4.86976095361181	0.00189382
ENSMUSG00000040254	Sema3d	2.55392038449045	0.00189732
ENSMUSG00000040964	Arhgef10l	0.492786128140974	0.00190311
ENSMUSG00000084984	Far1os	0.710360877686278	0.00192909
ENSMUSG00000095115	Itpripl2	0.448058678743585	0.00194257
ENSMUSG00000073096	Lrrc61	-0.423374	0.00194584
ENSMUSG00000038569	Rad9b	-0.720724	0.00195677
ENSMUSG00000019899	Lama2	0.411793121836138	0.00196456
ENSMUSG00000100714	2010308F09Rik	0.396223513564532	0.00198967
ENSMUSG00000038425	Poli	-0.576058	0.00201481
ENSMUSG00000038393	Txnip	-0.598103	0.00204596
ENSMUSG00000020592	Sdc1	1.11709805900431	0.00205316
ENSMUSG00000031755	Bbs2	-0.561975	0.00205326
ENSMUSG00000025175	Fn3k	-1.527	0.00208168
ENSMUSG00000041607	Mbp	1.26775061089778	0.00211139
ENSMUSG00000130183	ENSMUSG00000130183	0.954773491362035	0.00211338
ENSMUSG00000029343	Crybb1	1.95747913949962	0.0021531
ENSMUSG00000085396	Firre	-0.459815	0.00215611
ENSMUSG00000042903	Foxo4	-0.483341	0.00216957
ENSMUSG00000085297	Gm11651	1.09101982308251	0.00217141
ENSMUSG00000133776	ENSMUSG00000133776	0.823480639098211	0.00217329
ENSMUSG00000006920	Ezh1	-0.368086	0.002174
ENSMUSG00000068335	Dok1	1.17405994742719	0.00217567
ENSMUSG00000031557	Plekha2	0.484507281329015	0.00217879
ENSMUSG00000054793	Cadm4	1.00825948028241	0.00218135
ENSMUSG00000034205	Loxl2	1.2944434213446	0.00219797
ENSMUSG00000022018	Rgcc	1.06698732798871	0.00221847
ENSMUSG00000017969	Ptgis	0.533877443956666	0.00223387
ENSMUSG00000006930	Hap1	-0.883948	0.00224268
ENSMUSG00000108801	Gm39090	2.73238804322141	0.00224443
ENSMUSG00000044250	Pced1b	-0.693258	0.00227357
ENSMUSG00000024245	Tmem178	2.48851409521358	0.00228555
ENSMUSG00000056201	Cfl1	0.479617114936039	0.00230819
ENSMUSG00000024600	Slc27a6	0.693222951211662	0.00230949
ENSMUSG00000059248	Septin9	0.468741693691083	0.00232596
ENSMUSG00000066108	Muc5b	4.01739255032285	0.00232869
ENSMUSG00000097494	4933406C10Rik	-0.811695	0.00235483
ENSMUSG00000097183	Gm17501	0.64625138458056	0.0023707
ENSMUSG00000034595	Ppp1r18	0.512862373959565	0.00237938
ENSMUSG00000072596	Ear2	1.43649979751962	0.00238495
ENSMUSG00000016541	Atxn10	0.453124447188602	0.00239511
ENSMUSG00000087433	Gm14167	0.539788194208227	0.00239518
ENSMUSG00000020085	Aifm2	0.607707558631313	0.00242102
ENSMUSG00000074749	Kiz	-0.462301	0.00246476
ENSMUSG00000096670	Ighv2-6	-8.08694	0.00248786
ENSMUSG00000021178	Psmc1	0.361940109605177	0.00248928
ENSMUSG00000000594	Gm2a	1.28861779268962	0.00251335
ENSMUSG00000130235	ENSMUSG00000130235	2.34287954601998	0.00253858
ENSMUSG00000048445	Ccdc57	-0.825523	0.00254981
ENSMUSG00000024184	Pdia2	-2.03276	0.00256465
ENSMUSG00000022797	Tfrc	0.73530112140134	0.00260334
ENSMUSG00000015937	Macroh2a1	0.334633108169933	0.00261083
ENSMUSG00000112765	9430078K24Rik	-1.38324	0.00261241
ENSMUSG00000038456	Dennd2a	0.574446582290411	0.00263205
ENSMUSG00000027257	Pacsin3	-1.01168	0.00264347
ENSMUSG00000036002	Atosb	0.638749301166923	0.0026518
ENSMUSG00000018451	6330403K07Rik	-1.46958	0.00265816
ENSMUSG00000100846	Gm28845	3.42534077369384	0.00267009
ENSMUSG00000124611	ENSMUSG00000124611	-2.39017	0.00267642
ENSMUSG00000066607	Insyn1	0.903941429434038	0.00269578
ENSMUSG00000036944	Tmem71	1.86793446797637	0.00269853
ENSMUSG00000028197	Col24a1	2.00459248769654	0.00271599
ENSMUSG00000126243	ENSMUSG00000126243	-0.717398	0.00274256
ENSMUSG00000095200	Ighv1-7	-2.64171	0.00276865
ENSMUSG00000045733	Sprn	1.44671481792851	0.00277105
ENSMUSG00000041482	Piezo2	1.63133006930885	0.00278664
ENSMUSG00000031078	Cttn	0.381647059722475	0.0028096
ENSMUSG00000098721	Mir6357	-0.743647	0.00281729
ENSMUSG00000010362	Rdm1	-0.854596	0.00281829
ENSMUSG00000039518	Cdsn	2.39904096378043	0.0028403
ENSMUSG00000023905	Tnfrsf12a	1.24035	0.00287777
ENSMUSG00000006403	Adamts4	1.55952985930138	0.0029011
ENSMUSG00000039787	Cercam	0.872308169939625	0.00292027
ENSMUSG00000030761	Myo7a	0.880747489843821	0.00293462
ENSMUSG00000001131	Timp1	2.12245707133176	0.00294018
ENSMUSG00000100039	Gm28959	-1.03653	0.00294676
ENSMUSG00000058587	Tmod3	0.582133620683533	0.00295769
ENSMUSG00000055313	Pgbd1	-0.753254	0.00296136
ENSMUSG00000018848	Rars1	0.383770407975408	0.00296592
ENSMUSG00000020396	Nefh	-1.85938	0.00296893
ENSMUSG00000023031	Cela1	1.11716554225118	0.00299219
ENSMUSG00000074781	Ube2n	0.387011310481215	0.00299572
ENSMUSG00000043065	Spice1	-0.522535	0.00301001
ENSMUSG00000040907	Atp1a3	2.72531965520682	0.00301509
ENSMUSG00000000628	Hk2	0.75436034050303	0.00303974
ENSMUSG00000020961	Ston2	-0.51056	0.00304611
ENSMUSG00000028430	Nol6	0.381301448625208	0.00309116
ENSMUSG00000074398	Gm15441	-0.522604	0.00310434
ENSMUSG00000076555	Igkv4-57-1	-8.64757	0.00311544
ENSMUSG00000031431	Tsc22d3	-0.869971	0.00311968
ENSMUSG00000015305	Sash1	0.398465445801825	0.00313068
ENSMUSG00000141875	ENSMUSG00000141875	3.77586252884622	0.00317456
ENSMUSG00000001493	Meox1	0.794790382991488	0.00318077
ENSMUSG00000109194	Gm44570	0.978295353676421	0.00320846
ENSMUSG00000138071	ENSMUSG00000138071	1.08590208238614	0.00322883
ENSMUSG00000031996	Aplp2	0.468615399493976	0.00326288
ENSMUSG00000140944	ENSMUSG00000140944	0.343890748058639	0.00327694
ENSMUSG00000028480	Glipr2	0.866940679528024	0.0032884
ENSMUSG00000042073	Abhd14b	-1.11442	0.00330291
ENSMUSG00000027359	Slc27a2	-1.62575	0.0033323
ENSMUSG00000045246	Kcng4	-1.45501	0.00333905
ENSMUSG00000053411	Cbx7	-1.30184	0.00335657
ENSMUSG00000039633	Lonrf1	-0.69473	0.0033577
ENSMUSG00000022837	Iqcb1	-0.623166	0.00336829
ENSMUSG00000140105	ENSMUSG00000140105	0.768795671290647	0.00338072
ENSMUSG00000029275	Gfi1	1.78537223569446	0.00339075
ENSMUSG00000024529	Lox	1.6672789659548	0.00341206
ENSMUSG00000052369	Tmem106c	-0.606012	0.00342694
ENSMUSG00000031478	Nek3	-0.736834	0.00343326
ENSMUSG00000028256	Odf2l	-0.476617	0.00346416
ENSMUSG00000087411	Gm16048	-0.637274	0.00349586
ENSMUSG00000021823	Vcl	0.519126768480547	0.0035021
ENSMUSG00000033149	Phldb2	0.652238701668791	0.00351003
ENSMUSG00000022228	Zscan26	-0.453335	0.00351617
ENSMUSG00000085171	D830026I12Rik	-0.974977	0.00352273
ENSMUSG00000076577	Igkv8-30	-3.59665	0.00353953
ENSMUSG00000032294	Pkm	0.344025472515608	0.0035437
ENSMUSG00000022748	Cmss1	-0.528648	0.00354697
ENSMUSG00000091694	Apol11b	-1.86843	0.00357148
ENSMUSG00000018821	Avpi1	0.832730361186222	0.00357224
ENSMUSG00000031770	Herpud1	-0.772404	0.00358988
ENSMUSG00000021720	Rnf180	1.02658006538928	0.00360943
ENSMUSG00000032966	Fkbp1a	0.431513727347545	0.00362286
ENSMUSG00000020121	Srgap1	0.919508205498144	0.00362469
ENSMUSG00000016493	Cd46	-1.26202	0.00362758
ENSMUSG00000000787	Ddx3x	0.387388253320535	0.00363789
ENSMUSG00000009418	Nav1	0.504392618091931	0.00367193
ENSMUSG00000074183	Gsta1	-2.02802	0.00368981
ENSMUSG00000109127	Gm31135	3.43423176781005	0.00369186
ENSMUSG00000031799	Tpm4	0.442104044538991	0.00370725
ENSMUSG00000059834	Sclt1	-0.510916	0.00374478
ENSMUSG00000000555	Itga5	0.687786273507457	0.00375645
ENSMUSG00000098248	Gm27222	0.827292206931373	0.00375865
ENSMUSG00000016128	Stard13	0.464341897578815	0.00378248
ENSMUSG00000048612	Myof	0.5910393081312	0.00378733
ENSMUSG00000039153	Runx2	1.6793150780026	0.0037938
ENSMUSG00000022893	Adamts1	0.550354841767766	0.00381192
ENSMUSG00000015134	Aldh1a3	-0.853367	0.00381776
ENSMUSG00000096715	Igkv3-4	-3.38228	0.00381956
ENSMUSG00000020681	Ace	0.857958967381963	0.00385429
ENSMUSG00000000693	Loxl3	0.786184300628548	0.00387576
ENSMUSG00000027387	Zc3h8	-0.486064	0.00388075
ENSMUSG00000042514	Klhl14	-0.786715	0.00390367
ENSMUSG00000050860	Phospho1	0.730341101204608	0.00390955
ENSMUSG00000074665	Bpifb4	-2.56153	0.00393687
ENSMUSG00000039264	Gimap3	-0.839374	0.00393834
ENSMUSG00000076613	Ighg2b	-3.54787	0.0039641
ENSMUSG00000024593	Megf10	2.47795670660987	0.00397486
ENSMUSG00000028427	Aqp7	3.21612697291201	0.00402808
ENSMUSG00000058672	Tubb2a	0.88085978438183	0.00405588
ENSMUSG00000074358	Ccdc61	-0.591431	0.00407314
ENSMUSG00000078349	AW011738	-0.728893	0.004089
ENSMUSG00000113909	Gm36377	2.20180539298506	0.00409488
ENSMUSG00000067158	Col4a4	1.02246645507459	0.00409671
ENSMUSG00000100393	Gm29491	1.50858174054376	0.00411704
ENSMUSG00000031555	Adam9	0.546957957505154	0.00411899
ENSMUSG00000048988	Elfn1	1.77277936090176	0.00412191
ENSMUSG00000029304	Spp1	2.36300263799706	0.0041296
ENSMUSG00000023915	Tnfrsf21	0.726329502231076	0.00414229
ENSMUSG00000098975	Gm27177	0.661449191267248	0.00414755
ENSMUSG00000028640	Tfap2c	-1.35578	0.00414837
ENSMUSG00000029163	Emilin1	0.66932123252993	0.00416328
ENSMUSG00000056185	Snx32	0.46101382613452	0.00419962
ENSMUSG00000026610	Esrrg	-1.07572	0.00426457
ENSMUSG00000025497	Cdhr5	-1.01911	0.00427456
ENSMUSG00000041959	S100a10	0.747301182311022	0.00428647
ENSMUSG00000057604	Lmcd1	0.751090249718955	0.0043573
ENSMUSG00000025145	Lrrc45	-0.384949	0.00438573
ENSMUSG00000053964	Lgals4	-0.893503	0.00439716
ENSMUSG00000001247	Lsr	0.467730985785894	0.00441287
ENSMUSG00000025351	Cd63	0.531045555630472	0.00441312
ENSMUSG00000039697	Ncoa7	0.645432897901466	0.00441369
ENSMUSG00000097750	Gm4673	0.456492601990231	0.00445809
ENSMUSG00000020315	Sptbn1	0.325307493622767	0.00446058
ENSMUSG00000018574	Acadvl	0.384791830249459	0.00446789
ENSMUSG00000063849	Ppcdc	-0.586855	0.00447047
ENSMUSG00000004383	Large1	0.618805706254774	0.00448836
ENSMUSG00000119984	Gm35612	-0.39307	0.00451033
ENSMUSG00000040855	Reps2	0.675689780826963	0.00451317
ENSMUSG00000031827	Cotl1	0.813206688695842	0.00451777
ENSMUSG00000076731	Ighv8-12	-3.51857	0.00453507
ENSMUSG00000037139	Myom3	-1.56533	0.00455392
ENSMUSG00000067235	H2-Q10	1.72675448529763	0.00458363
ENSMUSG00000090698	Apold1	1.2212070114076	0.00460551
ENSMUSG00000054162	Spock3	2.39513467155944	0.00465756
ENSMUSG00000031340	Gabre	-1.10122	0.00468257
ENSMUSG00000049299	Trappc1	0.652359917130106	0.00468756
ENSMUSG00000085788	4930470G03Rik	-0.487468	0.00468913
ENSMUSG00000031808	Slc27a1	-0.429696	0.00469204
ENSMUSG00000043872	Zmym1	-0.576609	0.00470519
ENSMUSG00000139778	ENSMUSG00000139778	1.3764889323166	0.0047563
ENSMUSG00000121040	Gm57305	-1.21123	0.00476072
ENSMUSG00000085182	Gm13596	-1.66286	0.00476816
ENSMUSG00000039117	Taf4	-0.36428	0.00478574
ENSMUSG00000033819	Ppp1r16a	-0.447413	0.00480143
ENSMUSG00000042284	Itga1	0.558348357758481	0.00480752
ENSMUSG00000035385	Ccl2	2.31678647830126	0.00481054
ENSMUSG00000038696	Mapkap1	0.307673066127006	0.00481092
ENSMUSG00000031796	Cfap20	-0.679928	0.00482049
ENSMUSG00000039661	Dusp26	-2.13412	0.00482514
ENSMUSG00000084846	A730011C13Rik	-0.612197	0.00483125
ENSMUSG00000020458	Rtn4	0.480831908406416	0.00484477
ENSMUSG00000028339	Col15a1	1.92438234364715	0.00486542
ENSMUSG00000097712	Gm10532	0.701204969623542	0.00487186
ENSMUSG00000027012	Dync1i2	0.458173968731579	0.00487437
ENSMUSG00000028036	Ptgfr	2.93164547154106	0.00489182
ENSMUSG00000072258	Taf1a	-0.389358	0.00489232
ENSMUSG00000086859	Snhg20	-0.494177	0.00490411
ENSMUSG00000120993	Gm57384	-0.466744	0.00491423
ENSMUSG00000021275	Tecpr2	-0.640367	0.00492783
ENSMUSG00000014813	Stc1	-1.73727	0.00494499
ENSMUSG00000022206	Npr3	1.22267775081431	0.00494685
ENSMUSG00000100120	Gm53065	-1.09796	0.00495751
ENSMUSG00000038037	Socs1	0.911905683129365	0.00497617
ENSMUSG00000074733	Zfp950	-0.598705	0.00499173
ENSMUSG00000020034	Tcp11l2	-0.551002	0.00499316
ENSMUSG00000025510	Cd151	0.358183945503006	0.00500122
ENSMUSG00000042675	Ypel3	-0.533929	0.00502633
ENSMUSG00000099375	Gm28187	1.87664011583888	0.00507072
ENSMUSG00000109926	Gm45808	0.418082362196904	0.00508477
ENSMUSG00000143471	ENSMUSG00000143471	0.674019722142596	0.00508822
ENSMUSG00000053615	Gm9913	1.61936225309263	0.00510935
ENSMUSG00000024427	Spry4	0.807813469054987	0.00512731
ENSMUSG00000060487	Samd5	0.70127273867287	0.00513306
ENSMUSG00000020212	Mdm1	-0.828737	0.00514487
ENSMUSG00000102191	Gm36569	0.780457783843474	0.00516605
ENSMUSG00000031149	Praf2	0.610576706330626	0.00518742
ENSMUSG00000031169	Porcn	0.761244356786208	0.00518846
ENSMUSG00000029674	Limk1	0.589466117143369	0.00519051
ENSMUSG00000053175	Bcl3	1.16509582073903	0.00519527
ENSMUSG00000010660	Plcd1	0.568824986762515	0.00521516
ENSMUSG00000020361	Hspa4	0.401144388120983	0.00523189
ENSMUSG00000086900	Kcnab3os	2.03415412538653	0.0052461
ENSMUSG00000120104	4122401K19Rik	-1.46013	0.00525187
ENSMUSG00000123378	ENSMUSG00000123378	-0.802065	0.00527573
ENSMUSG00000046056	Sbsn	0.556380946409703	0.00528358
ENSMUSG00000085006	BC021767	-0.737762	0.0053034
ENSMUSG00000022193	Psmb5	0.48013063331509	0.00532153
ENSMUSG00000032334	Loxl1	1.11195547523046	0.00535446
ENSMUSG00000091183	Gm5141	-0.644242	0.00535619
ENSMUSG00000020893	Per1	-0.538202	0.00540971
ENSMUSG00000026305	Lrrfip1	0.752276403423418	0.00544455
ENSMUSG00000133466	ENSMUSG00000133466	-1.65989	0.00544778
ENSMUSG00000008153	Clstn3	1.9587001193497	0.0054635
ENSMUSG00000125669	ENSMUSG00000125669	-1.16308	0.0054739
ENSMUSG00000092367	Gm20479	1.06649215976417	0.00548045
ENSMUSG00000024053	Emilin2	0.750896665080141	0.00549544
ENSMUSG00000024501	Dpysl3	0.643092462916471	0.00550725
ENSMUSG00000055866	Per2	-1.48922	0.00553399
ENSMUSG00000130847	ENSMUSG00000130847	1.28405189946308	0.00554221
ENSMUSG00000130020	ENSMUSG00000130020	-1.87285	0.00554229
ENSMUSG00000024493	Lars1	0.484492134786348	0.00554243
ENSMUSG00000053113	Socs3	0.662183589358267	0.00557959
ENSMUSG00000040350	Trim7	-1.18316	0.00558565
ENSMUSG00000035967	Ints6l	-0.627468	0.00560951
ENSMUSG00000046991	Wdr27	-1.11912	0.00562549
ENSMUSG00000048215	A630023P12Rik	-1.7544	0.00564534
ENSMUSG00000129688	ENSMUSG00000129688	0.879294630813382	0.00566425
ENSMUSG00000006651	Aplp1	0.751860245094889	0.00566677
ENSMUSG00000048332	Lhfpl6	0.589477322108625	0.00570744
ENSMUSG00000034235	Usp54	-0.473847	0.0057204
ENSMUSG00000097462	9530026P05Rik	-0.747264	0.00572404
ENSMUSG00000001525	Tubb5	0.441266827739009	0.00572626
ENSMUSG00000093805	Gal3st2b	4.11686346868436	0.00575583
ENSMUSG00000061816	Myl1	2.90461391885699	0.00579945
ENSMUSG00000031139	Mcf2	-1.01312	0.005803
ENSMUSG00000097375	6720427I07Rik	-0.719129	0.00584358
ENSMUSG00000025037	Maoa	0.395333797140419	0.00587748
ENSMUSG00000029161	Cgref1	1.53973932433901	0.00590323
ENSMUSG00000028719	Cmpk1	0.476541679361302	0.00590651
ENSMUSG00000018470	Kcnab3	2.34595350125995	0.0059258
ENSMUSG00000006390	Elovl1	0.48634642997862	0.00593571
ENSMUSG00000087607	Gm16034	1.36590297915012	0.00594417
ENSMUSG00000040746	Rnf167	-0.514327	0.00596846
ENSMUSG00000026837	Col5a1	2.13619457494471	0.00600429
ENSMUSG00000004846	Plod3	0.36159111172361	0.00602404
ENSMUSG00000024352	Spata24	-0.77282	0.00603957
ENSMUSG00000032352	Lrrc1	-0.46925	0.00607834
ENSMUSG00000096108	Ighv11-2	-7.31038	0.00609763
ENSMUSG00000084783	Gm15419	1.46953437345608	0.00612306
ENSMUSG00000086245	Gm16170	-1.17827	0.00614289
ENSMUSG00000001473	Tubb6	1.03658038455145	0.00616126
ENSMUSG00000020973	Dnaaf2	-0.582583	0.00619241
ENSMUSG00000039956	Mrap	1.66212140079215	0.00619748
ENSMUSG00000033965	Slc16a2	0.563250180957342	0.00623148
ENSMUSG00000019122	Ccl9	1.19492369172867	0.0062337
ENSMUSG00000058488	Kl	2.85823069648971	0.00626864
ENSMUSG00000038400	Pmepa1	0.60505252451667	0.00627226
ENSMUSG00000027931	Npr1	-0.596833	0.00627922
ENSMUSG00000033287	Kctd17	0.44335007989642	0.00628358
ENSMUSG00000121137	Gm56555	0.58155618164371	0.00635465
ENSMUSG00000020884	Asgr1	2.03514017531503	0.00636835
ENSMUSG00000101501	Rps27a-ps1	-1.34795	0.00638911
ENSMUSG00000048756	Foxo3	-0.31986	0.00640609
ENSMUSG00000091712	Sec14l5	-1.89932	0.0064144
ENSMUSG00000039601	Rcan2	-0.769957	0.00642208
ENSMUSG00000039968	Rsbn1l	-0.296582	0.00642299
ENSMUSG00000029767	Calu	0.561882847594907	0.00643259
ENSMUSG00000022389	Tef	-0.647386	0.0064385
ENSMUSG00000021109	Hif1a	0.46770235834645	0.00643927
ENSMUSG00000019539	Rcn3	0.648211383294578	0.0064617
ENSMUSG00000038742	Angptl6	-0.619195	0.00647612
ENSMUSG00000033192	Lpcat2	0.89061919846387	0.00648552
ENSMUSG00000109947	Gm45669	0.749830308075394	0.00648561
ENSMUSG00000014907	Naf1	-0.441833	0.00649721
ENSMUSG00000100094	1810008I18Rik	-1.34102	0.00654818
ENSMUSG00000130059	ENSMUSG00000130059	-1.8131	0.00656421
ENSMUSG00000026043	Col3a1	2.08906026490478	0.00656738
ENSMUSG00000044783	Hjurp	-0.398705	0.00657648
ENSMUSG00000022557	Bop1	0.451002812735441	0.00660543
ENSMUSG00000075256	Cerkl	-0.614874	0.00663326
ENSMUSG00000095351	Igkv3-2	-4.11835	0.00669043
ENSMUSG00000031342	Gpm6b	0.439139402939447	0.00670337
ENSMUSG00000025647	Shisa5	0.438151061976989	0.00673463
ENSMUSG00000004043	Stat5a	0.65220762038251	0.00674726
ENSMUSG00000032925	Itgbl1	1.46725210353031	0.00675579
ENSMUSG00000019278	Dpep1	1.97367151938415	0.00678445
ENSMUSG00000032666	1700025G04Rik	-0.497469	0.00678744
ENSMUSG00000003068	Stk11	-0.278133	0.00679858
ENSMUSG00000025025	Mxi1	-0.547388	0.00681319
ENSMUSG00000027433	Xrn2	0.42674616980903	0.00682059
ENSMUSG00000047935	Sox1ot	-4.2294	0.0068338
ENSMUSG00000026482	Rgl1	0.462618461341242	0.00688062
ENSMUSG00000003873	Bax	0.388349688493931	0.00692192
ENSMUSG00000027848	Olfml3	1.37822358473692	0.00692213
ENSMUSG00000022629	Kif21a	-0.49681	0.00693248
ENSMUSG00000024403	Atp6v1g2	-0.397553	0.00694874
ENSMUSG00000055435	Maf	0.718569208389215	0.00696669
ENSMUSG00000014867	Surf4	0.376285678756746	0.00697389
ENSMUSG00000028150	Rorc	-1.19175	0.00698201
ENSMUSG00000078812	Eif5a	0.491113520539268	0.0069973
ENSMUSG00000022687	Boc	-0.561714	0.00704068
ENSMUSG00000026254	Eif4e2	0.404674164699629	0.00704205
ENSMUSG00000026509	Capn2	0.447149615299854	0.0070467
ENSMUSG00000024044	Epb41l3	-0.840312	0.0070484
ENSMUSG00000038178	Slc43a2	0.464280954823426	0.0070868
ENSMUSG00000023034	Nr4a1	1.19079376794325	0.00711328
ENSMUSG00000021686	Ap3b1	0.284606777343533	0.00711405
ENSMUSG00000022843	Clcn2	-0.532975	0.00712754
ENSMUSG00000116180	Gm49492	-1.60918	0.00715299
ENSMUSG00000032009	Sesn3	0.308710168551308	0.00715417
ENSMUSG00000049357	Brd8dc	-0.863417	0.00715574
ENSMUSG00000029647	Pan3	-0.354118	0.0071618
ENSMUSG00000041889	Shisa4	0.92482349828513	0.00718942
ENSMUSG00000132950	ENSMUSG00000132950	-1.18083	0.00723388
ENSMUSG00000123273	ENSMUSG00000123273	0.592564514693596	0.00724631
ENSMUSG00000074656	Eif2s2	0.330383907964976	0.00727924
ENSMUSG00000117450	4933424G05Rik	-2.0393	0.00728625
ENSMUSG00000121789	A230045G11Rik	-0.416444	0.00729601
ENSMUSG00000114833	Gm41192	-1.6388	0.00731608
ENSMUSG00000046618	Olfml2a	-0.546703	0.00734812
ENSMUSG00000047638	Nr1h4	2.01328719844699	0.00736071
ENSMUSG00000137443	ENSMUSG00000137443	-1.32346	0.00736819
ENSMUSG00000040651	Tasor	-0.295767	0.00738136
ENSMUSG00000019210	Atp6v1e1	0.43769336983104	0.00738536
ENSMUSG00000030298	Sec13	0.468127204600021	0.00739293
ENSMUSG00000051890	Klhdc1	-0.733705	0.00743149
ENSMUSG00000027981	Rnpc3	-0.568364	0.00744513
ENSMUSG00000043168	4930426D05Rik	-0.82455	0.00745265
ENSMUSG00000076934	Iglv1	-2.76716	0.00745423
ENSMUSG00000123603	ENSMUSG00000123603	2.21777608912458	0.00747606
ENSMUSG00000124135	ENSMUSG00000124135	3.69252243191613	0.007507
ENSMUSG00000055629	B4galnt4	-1.63608	0.00753695
ENSMUSG00000020387	Jade2	-0.549969	0.00754545
ENSMUSG00000025027	Xpnpep1	0.638383096516266	0.00754998
ENSMUSG00000112742	Gm31793	0.790534239692808	0.00756418
ENSMUSG00000089940	Gm4117	1.32480975454904	0.00758724
ENSMUSG00000037926	Ssh2	0.488545884110587	0.00760503
ENSMUSG00000011257	Pabpc4	0.394855218337683	0.00761459
ENSMUSG00000030087	Klf15	-0.504528	0.00764151
ENSMUSG00000007721	Ccdc124	0.541854200635727	0.00768926
ENSMUSG00000095562	Erdr1x	-1.03781	0.00772555
ENSMUSG00000021361	Tmem14c	0.440551604348426	0.00772567
ENSMUSG00000029661	Col1a2	1.93960078378522	0.00776143
ENSMUSG00000048251	Bcl11b	-1.14531	0.00779262
ENSMUSG00000028195	Ccn1	1.09837535471331	0.00779715
ENSMUSG00000027460	Angpt4	1.62139070094096	0.00779928
ENSMUSG00000057933	Gsta2	-2.09853	0.00781709
ENSMUSG00000095366	G530011O06Riky	-1.3434	0.00788103
ENSMUSG00000074006	Omp	1.75904884525143	0.00788426
ENSMUSG00000052485	Tmem171	1.56843687733473	0.00794257
ENSMUSG00000027254	Map1a	0.913910953726911	0.00794274
ENSMUSG00000068742	Cry2	-0.646213	0.00795401
ENSMUSG00000049511	Htr1b	-1.32391	0.00795709
ENSMUSG00000072770	Acrbp	-0.624487	0.00795892
ENSMUSG00000063488	Zkscan7	-0.411104	0.00795981
ENSMUSG00000023912	Slc25a27	-0.707407	0.00799954
ENSMUSG00000001663	Gstt1	-0.965982	0.00803498
ENSMUSG00000057948	Unc13d	-0.736092	0.00803807
ENSMUSG00000042312	S100a13	0.579897886238118	0.00805421
ENSMUSG00000037151	Lrrc20	0.774097648742069	0.00806201
ENSMUSG00000122389	ENSMUSG00000122389	1.96758687085614	0.00806644
ENSMUSG00000045709	Smkr-ps	-1.28469	0.008078
ENSMUSG00000025364	Pa2g4	0.360316081964018	0.00808706
ENSMUSG00000050345	4930486L24Rik	1.14044350782077	0.0081171
ENSMUSG00000019823	Mical1	0.500463276532087	0.0081408
ENSMUSG00000030591	Psmd8	0.38163051417125	0.00815394
ENSMUSG00000034457	Eda2r	-0.885049	0.00815603
ENSMUSG00000058402	Zfp420	-0.64103	0.00818691
ENSMUSG00000019303	Psmc3ip	-0.507231	0.00818869
ENSMUSG00000024411	Aqp4	-2.25496	0.00825843
ENSMUSG00000131156	ENSMUSG00000131156	1.29852789295077	0.00827312
ENSMUSG00000029580	Actb	0.335552649714042	0.00827648
ENSMUSG00000038884	Shfl	-0.493516	0.00829042
ENSMUSG00000138136	ENSMUSG00000138136	0.602593783839587	0.00830298
ENSMUSG00000030530	Furin	0.388155994434014	0.00832313
ENSMUSG00000091764	Zfp964	-0.821012	0.00832462
ENSMUSG00000038967	Pdk2	-0.353915	0.00835198
ENSMUSG00000000088	Cox5a	0.515941834863238	0.00835321
ENSMUSG00000027660	Skil	0.788625618633294	0.00836831
ENSMUSG00000025355	Mmp19	1.2240226075913	0.00837227
ENSMUSG00000117874	Gm50318	-0.766249	0.00837976
ENSMUSG00000053101	Gpr141	3.05084419238039	0.00841175
ENSMUSG00000024480	Ap3s1	0.500727687801618	0.00847462
ENSMUSG00000001506	Col1a1	2.60567786700655	0.00851729
ENSMUSG00000117819	Gm50253	-0.41722	0.00851824
ENSMUSG00000031357	Syap1	0.359519412335666	0.00853271
ENSMUSG00000078607	1810010H24Rik	-1.56869	0.008557
ENSMUSG00000101249	Gm29216	-0.477973	0.00856083
ENSMUSG00000021610	Clptm1l	0.324763340414912	0.00856467
ENSMUSG00000057789	Bak1	0.619323068095779	0.00858223
ENSMUSG00000087700	Gm15283	0.553379387075729	0.00858817
ENSMUSG00000002486	Tchp	-0.381698	0.00862874
ENSMUSG00000122344	ENSMUSG00000122344	-1.29524	0.00863379
ENSMUSG00000086289	Gm16933	0.581779493692496	0.00864049
ENSMUSG00000070871	Ccnyl1	0.40744949869615	0.00864896
ENSMUSG00000053846	Lipg	1.56298268072894	0.00868738
ENSMUSG00000030351	Tspan11	0.724121011497872	0.00870492
ENSMUSG00000026510	Trp53bp2	-0.72116	0.00871377
ENSMUSG00000034088	Hdlbp	0.433793919306606	0.00874021
ENSMUSG00000086043	Gm12473	0.754848501441612	0.00874368
ENSMUSG00000038429	Usp5	0.420849482582289	0.00875202
ENSMUSG00000022816	Fstl1	1.04167977434284	0.00875355
ENSMUSG00000007877	Tcap	-1.14897	0.00875471
ENSMUSG00000090733	Rps27	-0.620549	0.00879254
ENSMUSG00000138925	ENSMUSG00000138925	-0.842106	0.00881539
ENSMUSG00000078453	Abracl	0.545678597724564	0.00883855
ENSMUSG00000040950	Mgl2	1.09628438990775	0.00884005
ENSMUSG00000003810	Mast2	0.455758053926345	0.00886814
ENSMUSG00000120798	Bmncr	0.727109945314451	0.00887926
ENSMUSG00000041891	Lman1	0.447713314156703	0.00889032
ENSMUSG00000020708	Psmc5	0.476067391174897	0.00889912
ENSMUSG00000026623	Lpgat1	0.334529715341816	0.00889976
ENSMUSG00000091345	Col6a5	1.85206029802205	0.00892047
ENSMUSG00000026042	Col5a2	1.67747198703664	0.00893224
ENSMUSG00000043029	Trpv3	1.03068368435066	0.0089412
ENSMUSG00000044122	Proca1	0.615821253452244	0.00894504
ENSMUSG00000027489	Necab3	-1.3299	0.00895023
ENSMUSG00000039000	Ube3c	0.340389732070251	0.00895233
ENSMUSG00000098132	Rassf10	-1.76717	0.0089736
ENSMUSG00000022359	Ntaq1	-0.618302	0.00897601
ENSMUSG00000043889	Gm8399	0.73109833019349	0.00901202
ENSMUSG00000086591	Dnah2os	-0.813954	0.00901374
ENSMUSG00000026203	Dnajb2	-0.682712	0.00901728
ENSMUSG00000020226	Slc5a4b	3.90265603357663	0.00901817
ENSMUSG00000079022	Col22a1	-1.10602	0.00903176
ENSMUSG00000106499	Gm9403	0.686451833367831	0.00903932
ENSMUSG00000008373	Prpf31	0.320992165387991	0.00904532
ENSMUSG00000019978	Epb41l2	0.64263899838623	0.0090704
ENSMUSG00000115762	Gm34907	2.05558024167319	0.009081
ENSMUSG00000025272	Tro	0.426482363473304	0.00908257
ENSMUSG00000024664	Fads3	0.727628655335529	0.00909626
ENSMUSG00000025130	P4hb	0.362900009992342	0.00910618
ENSMUSG00000038074	Fkbp14	0.807675742662997	0.00911371
ENSMUSG00000094088	Ighv1-64	-2.45521	0.00914705
ENSMUSG00000028792	Ak2	0.414313643973311	0.00914734
ENSMUSG00000030168	Adipor2	0.399580906757184	0.00916499
ENSMUSG00000102234	Gm37885	0.496469899395952	0.00917004
ENSMUSG00000063623	C230062I16Rik	-1.21106	0.00919
ENSMUSG00002074901	Gm54819	2.15362414702875	0.00919261
ENSMUSG00000001289	Pfdn5	-0.558082	0.00920095
ENSMUSG00000114438	Gm47827	-0.810827	0.00922108
ENSMUSG00000132011	ENSMUSG00000132011	0.798038247039939	0.00922766
ENSMUSG00000076128	Mir686	0.576656562385841	0.00928003
ENSMUSG00000007815	Rhoa	0.292291484806714	0.00929366
ENSMUSG00000082229	Nap1l2	1.83661043093992	0.00932625
ENSMUSG00000033697	Arhgap39	-0.511942	0.00934772
ENSMUSG00000031490	Eif4ebp1	0.535344122010841	0.00934984
ENSMUSG00000050503	Fbxl22	0.909291508633317	0.00935576
ENSMUSG00000032026	Rexo2	0.677614557749841	0.00935613
ENSMUSG00000022994	Adcy6	-0.320815	0.00936018
ENSMUSG00000025008	Tctn3	-1.22055	0.00937389
ENSMUSG00000052981	Ube2ql1	1.51224905269415	0.00938055
ENSMUSG00000105403	Gm43618	2.3030982626497	0.00939367
ENSMUSG00000039199	Zdhhc1	-0.355669	0.00940729
ENSMUSG00000054263	Lifr	-0.5795	0.00941215
ENSMUSG00000039959	Hip1	0.433366968126988	0.00941385
ENSMUSG00000029925	Tbxas1	0.87410613703305	0.00944194
ENSMUSG00000032458	Copb2	0.360728602494539	0.00944214
ENSMUSG00000110277	Gm45871	-0.589288	0.00945792
ENSMUSG00000076677	Ighv6-3	-4.61586	0.00945981
ENSMUSG00000051639	Fbl-ps2	0.534257388574829	0.00947947
ENSMUSG00000025316	Banp	-0.761043	0.00948134
ENSMUSG00000030134	Rasgef1a	-1.14909	0.00950692
ENSMUSG00000019987	Arg1	2.02134324160428	0.00951257
ENSMUSG00000002603	Tgfb1	0.871077407352651	0.009513
ENSMUSG00000052581	Lrrtm4	-1.99087	0.0095136
ENSMUSG00000019975	Ikbip	0.4245168154329	0.00951618
ENSMUSG00000001424	Snd1	0.402121070801195	0.00952911
ENSMUSG00000095642	Ighv14-3	-3.91276	0.00953904
ENSMUSG00000026341	Actr3	0.384961026658965	0.00954528
ENSMUSG00000019055	Plod1	0.907513058656689	0.00959868
ENSMUSG00000137863	ENSMUSG00000137863	1.05379174971174	0.00963551
ENSMUSG00000090291	Lrrc10b	-1.14951	0.00964631
ENSMUSG00000000486	Septin1	-0.586972	0.00970085
ENSMUSG00000042607	Asb4	1.07611641795966	0.00973219
ENSMUSG00000002897	Il17ra	0.629165225437546	0.00976646
ENSMUSG00000020638	Cmpk2	-0.569598	0.00977335
ENSMUSG00000038119	Cdon	-0.603141	0.00983337
ENSMUSG00000052854	Nrk	2.9425652192526	0.00985228
ENSMUSG00000031843	Mphosph6	0.374098129782708	0.00986116
ENSMUSG00000021023	Prorp	0.403340445031408	0.00987421
ENSMUSG00000126961	ENSMUSG00000126961	-1.56188	0.00989279
ENSMUSG00000022040	Ephx2	1.83740450809243	0.00990688
ENSMUSG00000020176	Grb10	0.556297357594169	0.00991428
ENSMUSG00000096929	A330023F24Rik	-1.40256	0.00993966
ENSMUSG00000044349	Snhg11	-1.93085	0.00994091
ENSMUSG00000057465	Saa2	3.9828730425815	0.00994574
ENSMUSG00000020096	Tbata	-1.71795	0.00996812
ENSMUSG00000089832	Shkbp1	0.644561527733239	0.00996958
ENSMUSG00000027479	Mapre1	0.255095987134626	0.00998016
ENSMUSG00000135994	ENSMUSG00000135994	-1.18002	0.0100134
ENSMUSG00000020032	Nuak1	0.653406510071139	0.0100202
ENSMUSG00000038217	Tlcd2	0.551405882953992	0.0100418
ENSMUSG00000026495	Efcab2	-0.969645	0.0100709
ENSMUSG00000075420	Smim6	-1.09477	0.0100959
ENSMUSG00000068122	Agtr2	1.17506340369617	0.0101043
ENSMUSG00000057913	Gm10032	-2.28521	0.0101169
ENSMUSG00000063694	Cycs	0.477587567105647	0.0101256
ENSMUSG00000039197	Adk	0.395606712683333	0.010156
ENSMUSG00000132867	ENSMUSG00000132867	-1.59459	0.0101778
ENSMUSG00000030603	Psmc4	0.315324525745933	0.0101924
ENSMUSG00000110165	Btf3-ps18	-1.13516	0.0102201
ENSMUSG00000110945	Gm9856	-0.613589	0.0102606
ENSMUSG00000026779	Mastl	0.787948743395685	0.0102754
ENSMUSG00000071103	Cfap96	-1.3078	0.0102757
ENSMUSG00000102979	Gm37350	-1.62601	0.0102764
ENSMUSG00000022945	Chaf1b	0.621522568124363	0.0102878
ENSMUSG00000111390	Gm48796	-0.861388	0.0103042
ENSMUSG00000095416	Ighv1-12	-3.20672	0.0103117
ENSMUSG00000026483	Niban1	-0.554454	0.0103373
ENSMUSG00000032370	Lactb	0.55756807499658	0.0103486
ENSMUSG00000082214	Gm15009	-0.956932	0.0103669
ENSMUSG00000024238	Zeb1	0.321167912702578	0.0103864
ENSMUSG00000057335	Cep170	0.363882597262235	0.0103894
ENSMUSG00000057421	Las1l	-0.334005	0.0103989
ENSMUSG00000020718	Polg2	-0.488573	0.0104089
ENSMUSG00000000903	Vpreb3	-1.30822	0.0104144
ENSMUSG00000038375	Trp53inp2	1.04986309964081	0.0104657
ENSMUSG00000024360	Etf1	0.309366781443192	0.010486
ENSMUSG00000037234	Hook3	0.290332601875926	0.0105007
ENSMUSG00000073079	Srp54a	0.239734502006321	0.0105147
ENSMUSG00000076508	Igkv17-127	-3.98227	0.0105407
ENSMUSG00000127986	ENSMUSG00000127986	0.734027928534378	0.010546
ENSMUSG00000097216	4932441J04Rik	0.575471706148502	0.0105627
ENSMUSG00000037679	Inf2	0.525164645424946	0.0105875
ENSMUSG00000070372	Capza1	0.409353070323357	0.0106283
ENSMUSG00000037568	Vash2	0.64639117017938	0.0106337
ENSMUSG00000041828	Abca8a	-0.684353	0.0106682
ENSMUSG00000017132	Cyth1	-0.269533	0.0106861
ENSMUSG00000041734	Kirrel1	0.365942405335322	0.010714
ENSMUSG00000099681	1700052K11Rik	0.674040946043178	0.0107241
ENSMUSG00000087177	E130307A14Rik	-0.564887	0.0107292
ENSMUSG00000105906	Iglc1	-3.47823	0.0107451
ENSMUSG00000039405	Prss23	0.967527395986989	0.0107467
ENSMUSG00000084845	Tmem240	-0.942795	0.0107666
ENSMUSG00000000759	Tubgcp3	-0.288882	0.010768
ENSMUSG00000042804	Gpr153	1.08516705021309	0.0107759
ENSMUSG00000122396	ENSMUSG00000122396	-0.686543	0.0107986
ENSMUSG00000027167	Elp4	0.523014976555364	0.0108066
ENSMUSG00000106617	Gm36266	-0.59626	0.0108223
ENSMUSG00000051515	Fam181b	-1.14939	0.0108382
ENSMUSG00000114753	Gm34059	-1.39366	0.0108457
ENSMUSG00000031274	Col4a5	0.434703280993318	0.0108869
ENSMUSG00000117042	2700054A10Rik	-0.967732	0.0109142
ENSMUSG00000049957	Ccdc137	-0.379533	0.0109336
ENSMUSG00000142916	ENSMUSG00000142916	1.46697991064151	0.0109513
ENSMUSG00000046415	B430212C06Rik	-1.60091	0.0109697
ENSMUSG00000045983	Eif4g1	0.39475983633642	0.0109745
ENSMUSG00000021738	Atxn7	-0.299836	0.0109753
ENSMUSG00000102797	Gm37710	-1.44127	0.0109876
ENSMUSG00000004558	Ndrg2	-0.500819	0.0110614
ENSMUSG00000034187	Nsf	0.376618055955829	0.0111232
ENSMUSG00000010830	Kdelr3	1.28660587675111	0.0111329
ENSMUSG00000107383	Gm4366	0.50222978776022	0.011135
ENSMUSG00000030623	Prss23os	0.986890005814385	0.0111444
ENSMUSG00000027357	Crls1	-0.412508	0.0111682
ENSMUSG00000028691	Prdx1	0.37605604127106	0.0111894
ENSMUSG00000020038	Cry1	-0.81681	0.0112062
ENSMUSG00000028763	Hspg2	0.473664723328799	0.0112195
ENSMUSG00000020720	Psmd12	0.304311823254743	0.0112208
ENSMUSG00000052504	Epha3	0.783539184975798	0.0112254
ENSMUSG00000035614	Togaram1	-0.289032	0.0112289
ENSMUSG00000030137	Tuba8	1.50403882865846	0.0112526
ENSMUSG00000033904	Ccp110	-0.371249	0.011271
ENSMUSG00000092384	Gm4189	-0.555894	0.0112813
ENSMUSG00000134086	ENSMUSG00000134086	1.79394435672325	0.0113019
ENSMUSG00000069920	B3gnt9	0.748451516354862	0.0113048
ENSMUSG00000070583	Fv1	-0.703649	0.0113076
ENSMUSG00000049580	Tsku	-0.903813	0.0113584
ENSMUSG00000046572	Zfp518b	0.457768071147726	0.0114012
ENSMUSG00000029430	Ran	0.35491843872226	0.0114069
ENSMUSG00000126304	ENSMUSG00000126304	-0.387716	0.0114326
ENSMUSG00000022676	Snai2	0.603713433084485	0.011438
ENSMUSG00000051499	Zfp786	1.74346085262101	0.0114396
ENSMUSG00000039883	Lrrc17	0.430806431628843	0.0114421
ENSMUSG00000042678	Myo15a	-1.20294	0.0114469
ENSMUSG00000097290	1300002E11Rik	-0.404782	0.0114518
ENSMUSG00000121016	Gm41818	-0.694468	0.011461
ENSMUSG00000015337	Endog	-0.986449	0.0114666
ENSMUSG00000038354	Ankrd35	-0.589567	0.0115024
ENSMUSG00000121808	ENSMUSG00000121808	-0.631651	0.011515
ENSMUSG00000022309	Angpt1	0.584400026873894	0.0115417
ENSMUSG00000002289	Angptl4	1.38528727988459	0.0115724
ENSMUSG00000032640	Chsy1	0.454284051202437	0.0115749
ENSMUSG00000038593	Tctn1	-0.444253	0.0115818
ENSMUSG00000073147	5031425E22Rik	-0.468667	0.0116406
ENSMUSG00000000399	Ndufa9	0.313317832353748	0.0116468
ENSMUSG00000057531	Dtnbp1	0.312703565704942	0.0116621
ENSMUSG00000050106	Tmc8	0.634805225782847	0.0116717
ENSMUSG00000021390	Ogn	0.669649293746756	0.0116725
ENSMUSG00000097472	Gm26586	0.399467793336443	0.0116798
ENSMUSG00000117942	Maskbp3	-0.384932	0.0116803
ENSMUSG00000031246	Sh3bgrl	0.252455578584886	0.0116873
ENSMUSG00000053613	Notumos	-2.34694	0.011697
ENSMUSG00000027459	Fam110a	0.892073727948206	0.0117014
ENSMUSG00000139722	ENSMUSG00000139722	-0.843228	0.0117302
ENSMUSG00000038861	Pi4kb	-0.268665	0.0117549
ENSMUSG00000041477	Dcp1b	-0.371211	0.0117694
ENSMUSG00000120655	Gm57113	0.60358766600576	0.0117845
ENSMUSG00000042549	Map2k3os	-1.09749	0.0117937
ENSMUSG00000026564	Styxl2	0.898662245741875	0.0118666
ENSMUSG00000021022	Ppp2r3c	0.358743463667177	0.0119056
ENSMUSG00000084803	5830444B04Rik	-0.932512	0.0119344
ENSMUSG00000022440	C1qtnf6	1.05998094016851	0.0119364
ENSMUSG00000046598	Bdh1	0.975705687622188	0.0119822
ENSMUSG00000032067	Pts	-0.389235	0.0119907
ENSMUSG00000020721	Helz	0.284592797134654	0.0120056
ENSMUSG00000022110	Sucla2	0.284022314199933	0.0120239
ENSMUSG00000027111	Itga6	0.577267173022942	0.0120263
ENSMUSG00000028573	Fggy	-0.487942	0.0120287
ENSMUSG00000022897	Dyrk1a	-0.281052	0.0120379
ENSMUSG00000020894	Vamp2	-0.32067	0.012046
ENSMUSG00000105987	AI506816	0.730364345239524	0.0120754
ENSMUSG00000029195	Klb	2.47970137071979	0.0120812
ENSMUSG00000031967	Afg3l1	0.379624855131401	0.0120935
ENSMUSG00000025461	Scart1	-1.34123	0.0120937
ENSMUSG00000051998	Lax1	-0.627089	0.0120964
ENSMUSG00000139789	ENSMUSG00000139789	-0.693646	0.012117
ENSMUSG00000125936	ENSMUSG00000125936	0.960833778120619	0.0121182
ENSMUSG00000143453	ENSMUSG00000143453	-0.465797	0.0121298
ENSMUSG00000087523	Gm12319	-0.532673	0.0121493
ENSMUSG00000045409	Trim39	-0.348176	0.0121569
ENSMUSG00000026308	Klhl30	1.42509016272887	0.012162
ENSMUSG00000094930	Igkv6-25	-3.89705	0.0121704
ENSMUSG00000056612	Ppp1r14b	0.364778377337164	0.0121958
ENSMUSG00000032594	Ip6k1	-0.32247	0.0121973
ENSMUSG00000027108	Ola1	0.36541542007478	0.0122027
ENSMUSG00000005674	Tomm40l	0.435072063705453	0.0122038
ENSMUSG00000097224	Gm26716	0.735684789157535	0.0122475
ENSMUSG00000045382	Cxcr4	-0.741388	0.0122605
ENSMUSG00000005054	Cstb	0.518319757689455	0.0122787
ENSMUSG00000130087	ENSMUSG00000130087	-2.47736	0.0123061
ENSMUSG00000121093	Gm56906	1.34461482095021	0.0123189
ENSMUSG00000048521	Cxcr6	-1.5901	0.0123712
ENSMUSG00000116895	Ermardl1	-0.546889	0.0123764
ENSMUSG00000049709	Nlrp10	1.78153606368496	0.0123875
ENSMUSG00000001555	Fkbp10	0.662409109659653	0.0124087
ENSMUSG00000004633	Chn2	0.38593236653947	0.0124182
ENSMUSG00000085852	Gm13807	-1.11027	0.0124498
ENSMUSG00000026276	Septin2	0.276675029013635	0.0124911
ENSMUSG00000032096	Arcn1	0.295592696915421	0.0124931
ENSMUSG00000056515	Rab31	0.907200634525476	0.0125139
ENSMUSG00000053038	Gm6180	0.760503461785592	0.0125468
ENSMUSG00000041096	Tspyl2	-0.370285	0.0125541
ENSMUSG00000141276	ENSMUSG00000141276	2.25628802052434	0.0126219
ENSMUSG00000047126	Cltc	0.325537885864073	0.0126663
ENSMUSG00000097900	Gm8652	0.956511514634121	0.0126688
ENSMUSG00000097863	1010001B22Rik	-0.931758	0.0127175
ENSMUSG00000127403	ENSMUSG00000127403	0.515381580733347	0.0127663
ENSMUSG00000141338	ENSMUSG00000141338	-0.365328	0.0127768
ENSMUSG00000103039	Gm37123	-0.810831	0.0127964
ENSMUSG00000032802	Srxn1	0.581023924188021	0.0128183
ENSMUSG00000097885	5031434O11Rik	-0.733299	0.0128866
ENSMUSG00000141151	ENSMUSG00000141151	-2.48373	0.0128982
ENSMUSG00000035325	Sec31a	0.391726608908318	0.0129096
ENSMUSG00000109021	Gm44812	-1.1651	0.0129195
ENSMUSG00000140710	ENSMUSG00000140710	0.74964696913054	0.0129217
ENSMUSG00000023845	Lnpep	0.253545555136165	0.0129243
ENSMUSG00000098814	Igkv19-93	-3.38956	0.0129395
ENSMUSG00000120219	Gm56637	-0.4817	0.0129513
ENSMUSG00000054555	Adam12	2.34813152579454	0.0129669
ENSMUSG00000030662	Ipo5	0.289286779349754	0.0129695
ENSMUSG00000061306	Slc38a10	0.341192080636713	0.0129996
ENSMUSG00000058174	Gm5148	-0.388281	0.0130197
ENSMUSG00000050335	Lgals3	0.761836751154337	0.0130327
ENSMUSG00000112758	Gm36172	2.08989519931447	0.0130414
ENSMUSG00000024137	E4f1	-0.385613	0.0130643
ENSMUSG00000026229	Psmd1	0.361943461853169	0.0130644
ENSMUSG00000022956	Atp5po	0.277858240709095	0.0130703
ENSMUSG00000051736	Fam229b	-0.681452	0.0130935
ENSMUSG00000024740	Ddb1	0.337830138588082	0.0130961
ENSMUSG00000060913	Trim55	-1.86194	0.0131016
ENSMUSG00000091228	Nme1nme2	0.464173629781987	0.0131022
ENSMUSG00000059908	Mug1	2.15541833807194	0.0131208
ENSMUSG00000141370	ENSMUSG00000141370	0.640926188161103	0.0131339
ENSMUSG00000091623	Gm17092	0.359209872067064	0.0131626
ENSMUSG00000039414	Heatr5b	0.334954944035271	0.0131708
ENSMUSG00000133250	ENSMUSG00000133250	-1.11266	0.0131727
ENSMUSG00000084319	Tpt1-ps3	-0.365388	0.0131832
ENSMUSG00000059956	Serpinb12	-2.21372	0.0132071
ENSMUSG00000073293	Nudt10	-0.947097	0.0132076
ENSMUSG00000018659	Pnpo	0.794738167686657	0.0132146
ENSMUSG00000020312	Shc2	0.665078373862634	0.0132155
ENSMUSG00000112963	Gm6093	5.2121132317018	0.0132263
ENSMUSG00000143209	ENSMUSG00000143209	-1.55296	0.0132805
ENSMUSG00000134341	ENSMUSG00000134341	0.347234727014009	0.0133094
ENSMUSG00000041720	Pi4ka	0.264733967525195	0.0133161
ENSMUSG00000018326	Ywhab	0.317182366453673	0.0133302
ENSMUSG00000132591	ENSMUSG00000132591	-2.05114	0.0133489
ENSMUSG00000025147	Mob2	-0.341894	0.0133548
ENSMUSG00000049807	Arhgap23	0.36280596779589	0.0133818
ENSMUSG00000035305	Ror1	0.52260200700544	0.0133897
ENSMUSG00000022337	Emc2	0.492293765788165	0.0134157
ENSMUSG00000028760	Eif4g3	0.379381082856347	0.0134325
ENSMUSG00000107528	Gm44442	-0.362881	0.013466
ENSMUSG00000094651	Gal3st2	2.35547849592802	0.0135128
ENSMUSG00000029438	Bcl7a	-0.482694	0.0135134
ENSMUSG00000036309	Skp1	0.251634661525739	0.0135552
ENSMUSG00000018906	P4ha2	1.19519748912682	0.0135669
ENSMUSG00000042759	Apobr	0.978954343912623	0.0136085
ENSMUSG00000054648	Zfp869	-0.298445	0.0136111
ENSMUSG00000031444	F10	1.08456354454052	0.0136462
ENSMUSG00000021179	Nrde2	0.356881353032361	0.0136537
ENSMUSG00000030447	Cyfip1	0.383097284576508	0.0136719
ENSMUSG00000096336	Igkv1-135	-2.90498	0.0137311
ENSMUSG00000122582	ENSMUSG00000122582	6.08662349812289	0.0138228
ENSMUSG00000042408	Zmym6	-0.465026	0.0138834
ENSMUSG00000084925	1810062O18Rik	-0.451387	0.0138897
ENSMUSG00000120920	Gm56812	0.481130568832302	0.0139059
ENSMUSG00000113440	Gm46404	-0.542944	0.0139071
ENSMUSG00000035078	Mtmr9	0.402832351086034	0.0139173
ENSMUSG00000121714	Gm5088	0.489889466046423	0.0139418
ENSMUSG00000037461	Ints7	0.374121644236018	0.0139983
ENSMUSG00000028655	Mfsd2a	-0.467364	0.0140022
ENSMUSG00000123238	ENSMUSG00000123238	1.35993971082238	0.0140134
ENSMUSG00000030161	Gabarapl1	-0.297012	0.0140227
ENSMUSG00000064369	mt-Te	0.491840721120734	0.0140252
ENSMUSG00000040354	Mars1	0.346370156282784	0.0140553
ENSMUSG00000074521	Zfp1003	-0.428979	0.0140594
ENSMUSG00000007827	Ankrd26	-0.504733	0.0140722
ENSMUSG00000021288	Klc1	0.248024318017457	0.0141029
ENSMUSG00000026389	Steap3	0.655362229460961	0.0141461
ENSMUSG00000009995	Tafazzin	-0.390678	0.0141523
ENSMUSG00000032279	Idh3a	0.282226162957523	0.0141689
ENSMUSG00000030245	Golt1b	0.448124490533178	0.0141797
ENSMUSG00000031706	Rfx1	-0.370058	0.0142152
ENSMUSG00000033781	Asb13	-0.442864	0.0142221
ENSMUSG00000101009	1700108F19Rik	1.38644779378637	0.0142337
ENSMUSG00000113852	Gm48062	-0.571455	0.0142397
ENSMUSG00000023092	Fhl1	-0.487666	0.0142515
ENSMUSG00000081534	Slc48a1	-0.368779	0.0142839
ENSMUSG00000039047	Pigk	0.372872586481503	0.0143047
ENSMUSG00000022789	Dnm1l	0.269725554971508	0.014389
ENSMUSG00000029705	Cux1	0.279020160674364	0.0144096
ENSMUSG00000029162	Khk	-0.619781	0.0144175
ENSMUSG00000120340	A330069E16Rik	-0.581778	0.0144266
ENSMUSG00000031422	Morf4l2	0.321714235505169	0.0144586
ENSMUSG00000129037	ENSMUSG00000129037	0.499480087041083	0.014464
ENSMUSG00000112429	Gm47093	1.38757759844497	0.0144729
ENSMUSG00000022515	Anks3	-0.278489	0.0144744
ENSMUSG00000030237	Slco1a4	-1.34039	0.0144872
ENSMUSG00000031990	Jam3	-0.828819	0.0144911
ENSMUSG00000059422	Gm8116	1.58579736529674	0.0145128
ENSMUSG00000005124	Ccn4	0.966815457142529	0.0145457
ENSMUSG00000086688	Gm11560	0.845689279846375	0.0145485
ENSMUSG00000025268	Maged2	0.391830490959141	0.0145972
ENSMUSG00000073060	Zxda	-0.617322	0.0146272
ENSMUSG00000053062	Jam2	-0.528532	0.0146342
ENSMUSG00000001056	Nhp2	0.459461870546107	0.0146441
ENSMUSG00000033502	Cdc14a	-0.575914	0.0146503
ENSMUSG00000022601	Zbtb11	-0.318705	0.0146585
ENSMUSG00000113204	Gm46430	-0.404597	0.0146641
ENSMUSG00000110148	5830408C22Rik	0.589910932459923	0.0146783
ENSMUSG00000070822	Zscan18	-0.621766	0.0146913
ENSMUSG00000039789	Zfp597	0.366723795293314	0.0146954
ENSMUSG00000054693	Adam10	0.330569794110675	0.0147051
ENSMUSG00000007035	Msh5	-0.850137	0.0147177
ENSMUSG00000029344	Tpst2	0.84454590334305	0.0147267
ENSMUSG00000136644	ENSMUSG00000136644	-0.770548	0.0147386
ENSMUSG00000030815	Phkg2	-0.396781	0.0147455
ENSMUSG00000039349	C130074G19Rik	-0.454978	0.0147548
ENSMUSG00000034377	Tulp4	0.291159992041438	0.0147551
ENSMUSG00000060600	Eno3	-0.584285	0.0147871
ENSMUSG00000058569	Tmed9	0.309264722416194	0.0148158
ENSMUSG00000053347	Zfp943	-0.366763	0.0148305
ENSMUSG00000035373	Ccl7	1.79528549570515	0.0148381
ENSMUSG00000052833	Sae1	0.294784248869655	0.0148665
ENSMUSG00000121053	Gm56593	-0.649042	0.0148701
ENSMUSG00000039759	Thap3	-0.582352	0.0148915
ENSMUSG00000032076	Cadm1	-0.956318	0.0149091
ENSMUSG00000040752	Myh6	-0.806028	0.0149211
ENSMUSG00000128001	ENSMUSG00000128001	0.290803867046748	0.0149243
ENSMUSG00000037868	Egr2	1.80758470462642	0.0149292
ENSMUSG00000130106	ENSMUSG00000130106	1.82214789084396	0.0149513
ENSMUSG00000120604	Gm57350	0.494998550634932	0.0149677
ENSMUSG00000033308	Dpyd	-0.362969	0.0149846
ENSMUSG00000076596	Igkv3-10	-6.81488	0.014994
ENSMUSG00000049791	Fzd4	0.586543220848747	0.0150061
ENSMUSG00000029781	Fkbp9	0.270241243942797	0.0150125
ENSMUSG00000128910	ENSMUSG00000128910	0.934989410019272	0.015022
ENSMUSG00000085589	A430078I02Rik	-1.10066	0.0150276
ENSMUSG00000036196	Slc26a8	-1.25476	0.0151034
ENSMUSG00000038663	Fsd2	1.90004276040031	0.0151071
ENSMUSG00000018927	Ccl6	1.0605225165564	0.0151263
ENSMUSG00000128528	ENSMUSG00000128528	-1.20959	0.0151648
ENSMUSG00000020869	Lrrc59	0.464000702778284	0.0151661
ENSMUSG00000048721	Fndc9	-1.27553	0.0152029
ENSMUSG00000006699	Cdc42	0.409742667562934	0.0152156
ENSMUSG00000056418	BC043934	0.628941765277582	0.0152268
ENSMUSG00000029060	Mib2	-0.373462	0.0152516
ENSMUSG00000100755	Rps23-ps1	-0.374661	0.0152536
ENSMUSG00000085172	Gm6542	0.871258963937963	0.0152622
ENSMUSG00000031983	2310022B05Rik	0.686752115460183	0.0152653
ENSMUSG00000072501	Phf20l1	0.623981861167706	0.0153021
ENSMUSG00000029752	Asns	0.561314806948026	0.015342
ENSMUSG00000115923	Gm49521	0.37967405643436	0.0153571
ENSMUSG00000042589	Cux2	-0.771694	0.0153595
ENSMUSG00000026199	Ankzf1	-0.25379	0.0153837
ENSMUSG00000040828	Catsperd	-0.821149	0.0153966
ENSMUSG00000097061	9330151L19Rik	-0.648414	0.0153983
ENSMUSG00000021830	Txndc16	-0.572637	0.0155025
ENSMUSG00000041319	Thoc6	0.362588569649484	0.0155113
ENSMUSG00000014763	Fam120b	-0.303972	0.0155144
ENSMUSG00000072647	Adam1a	-0.661593	0.0155358
ENSMUSG00000006998	Psmd2	0.384813660862167	0.0155787
ENSMUSG00000036411	Matcap2	-0.581696	0.01563
ENSMUSG00000018846	Pank3	0.464631679751297	0.0156337
ENSMUSG00000039477	Tnrc18	0.290166766229774	0.0157069
ENSMUSG00000068874	Selenbp1	-0.769059	0.0157249
ENSMUSG00000127942	ENSMUSG00000127942	-0.75407	0.0158049
ENSMUSG00000045095	Magi1	-0.325312	0.0158444
ENSMUSG00000035863	Palm	0.267685411968779	0.0158734
ENSMUSG00000025766	D3Ertd751e	-0.425501	0.0158742
ENSMUSG00000095700	Ighv10-3	-2.54658	0.0158746
ENSMUSG00000030759	Far1	0.487326360563273	0.0158882
ENSMUSG00000051133	Gm6293	-1.21226	0.0158991
ENSMUSG00000031174	Rpgr	-0.701809	0.0159153
ENSMUSG00000103149	AA914427	-1.09273	0.0159363
ENSMUSG00000020456	Ogdh	0.315782574391144	0.0159422
ENSMUSG00000022241	Tars1	0.409728353362245	0.0159598
ENSMUSG00000125253	ENSMUSG00000125253	3.33596365820875	0.0159689
ENSMUSG00000110206	Flt3l	-0.835664	0.0160437
ENSMUSG00000024208	Uqcc2	0.365230971121073	0.0160559
ENSMUSG00000024725	Ostf1	0.431541284990697	0.0160568
ENSMUSG00000021285	Ppp1r13b	-0.312406	0.0160594
ENSMUSG00000028487	Bnc2	0.424535637872578	0.0160834
ENSMUSG00000020154	Ptprb	0.539617248583344	0.0161069
ENSMUSG00000131004	ENSMUSG00000131004	0.641867629466776	0.0161389
ENSMUSG00000008398	Elk3	0.559329590618457	0.0161489
ENSMUSG00000039982	Dtx4	-0.817127	0.0162357
ENSMUSG00000009863	Sdhb	0.41987122678359	0.016292
ENSMUSG00000004896	Mettl25b	-0.310795	0.0163511
ENSMUSG00000096078	Ighv1-62-2	-5.31671	0.0163644
ENSMUSG00000036850	Mrpl41	0.331229115535628	0.0163854
ENSMUSG00000038630	Zkscan16	-1.02251	0.0163915
ENSMUSG00000089704	Galnt2	0.308566259262289	0.0164362
ENSMUSG00000007837	Prrg2	0.371574674561369	0.0164605
ENSMUSG00000072662	Mansc4	1.07641619168379	0.0164628
ENSMUSG00000002831	Plin4	2.48890198876053	0.0164738
ENSMUSG00000074039	4930520O04Rik	0.400853490768183	0.0164793
ENSMUSG00000062093	Gm10110	0.469835657015937	0.0164866
ENSMUSG00000042647	Acad12	-0.531089	0.0164968
ENSMUSG00000106831	Ube2n-ps1	0.432440122539528	0.0165085
ENSMUSG00000038023	Atp6v0a2	0.253774963847879	0.0165508
ENSMUSG00000013076	Amotl1	0.493657331569077	0.0165798
ENSMUSG00000117063	Gm49936	-0.796756	0.0165914
ENSMUSG00000112545	1300014J16Rik	-0.773848	0.0165914
ENSMUSG00000110631	Gm42047	-0.799739	0.0166267
ENSMUSG00000110350	Gm10252	0.325623498806035	0.0166291
ENSMUSG00000028076	Cd1d1	0.599617923017427	0.0166297
ENSMUSG00000040557	Mettl27	-0.400148	0.0166576
ENSMUSG00000045282	Tmem86b	-0.642631	0.0167119
ENSMUSG00000109829	Gm45605	-0.816867	0.0167174
ENSMUSG00000122898	ENSMUSG00000122898	-0.821437	0.0167195
ENSMUSG00000111942	Gm5182	1.60671837613388	0.0167304
ENSMUSG00000003949	Hlf	-1.20998	0.0167307
ENSMUSG00000099998	Gm6501	0.647988136774177	0.0167614
ENSMUSG00000085001	Rapgef4os2	-0.92088	0.0168017
ENSMUSG00000121018	C530020B09Rik	-0.497892	0.0168049
ENSMUSG00000022701	Ccdc191	-0.458875	0.016817
ENSMUSG00000022111	Uchl3	0.401155389632697	0.0168374
ENSMUSG00000018171	Vmp1	0.520162175840825	0.0168566
ENSMUSG00000023191	P3h3	0.341057279981127	0.0168729
ENSMUSG00000031673	Cdh11	1.01554270680137	0.0168786
ENSMUSG00000125056	ENSMUSG00000125056	0.866239542909624	0.0169367
ENSMUSG00000020709	Adap2	0.430297567006809	0.0169588
ENSMUSG00000095041	ENSMUSG00000095041	-0.996532	0.0169607
ENSMUSG00000123098	ENSMUSG00000123098	0.319076687621243	0.0170057
ENSMUSG00000042213	Zfand4	-0.877602	0.0170091
ENSMUSG00000035372	1810055G02Rik	0.348313868349981	0.0170276
ENSMUSG00000019494	Cops6	0.246778061957407	0.0170419
ENSMUSG00000085573	Gm15418	0.549201349004392	0.017045
ENSMUSG00000020241	Col6a2	2.36150675463748	0.0170674
ENSMUSG00000000127	Fer	0.428489583079798	0.0170998
ENSMUSG00000039621	Prex1	0.43377901370678	0.0171195
ENSMUSG00000142699	ENSMUSG00000142699	0.812182749885928	0.0171304
ENSMUSG00000028251	Tstd3	1.08626014076275	0.0171501
ENSMUSG00000031982	Arv1	-0.41806	0.0171829
ENSMUSG00000047842	Diras2	-1.66175	0.0172013
ENSMUSG00000134367	ENSMUSG00000134367	1.07734730045776	0.0172024
ENSMUSG00000030872	Gga2	0.305629043772812	0.0172045
ENSMUSG00000022377	Asap1	0.497265819985264	0.0172117
ENSMUSG00000113488	Gm47819	0.289328454513728	0.0172322
ENSMUSG00000041193	Pla2g5	-0.778405	0.0172498
ENSMUSG00000125822	ENSMUSG00000125822	0.402600860659023	0.0172589
ENSMUSG00000074807	Gm10762	0.464609671656754	0.0172665
ENSMUSG00000086962	Faxdc2	3.48972475384532	0.0172681
ENSMUSG00000120880	1700029K24Rik	0.609903479934477	0.0173345
ENSMUSG00000025791	Pgm1	0.441592872442563	0.0173403
ENSMUSG00000029675	Eln	1.97952539541208	0.0173463
ENSMUSG00000036777	Anln	0.702026505790891	0.0173638
ENSMUSG00000085622	3110056K07Rik	-0.385473	0.0173709
ENSMUSG00000031353	Rbbp7	0.625943372817484	0.0174082
ENSMUSG00000046959	Slc26a1	1.03592354574263	0.0174427
ENSMUSG00000036968	Cnpy4	0.371181696907919	0.0174602
ENSMUSG00000053550	Shisa7	-1.07259	0.0174654
ENSMUSG00000058056	Palld	0.809526674442055	0.0174702
ENSMUSG00000038342	Mlxip	-0.226771	0.0174832
ENSMUSG00000037049	Smpd1	0.478009920976567	0.0174892
ENSMUSG00000005672	Kit	-0.833365	0.0175016
ENSMUSG00000029416	Slc15a4	-0.471351	0.0175164
ENSMUSG00000020262	Adarb1	0.898085594711049	0.0175247
ENSMUSG00000021684	Pde8b	-0.561793	0.0175536
ENSMUSG00000042082	Arsb	0.545293064413755	0.0175945
ENSMUSG00000031698	Mylk3	-0.830225	0.0175954
ENSMUSG00000037386	Rims2	1.23618928095289	0.0175973
ENSMUSG00000035824	Tk2	-0.366045	0.0176058
ENSMUSG00000025006	Sorbs1	0.830702097705917	0.0176102
ENSMUSG00000031971	Ccsap	-0.56547	0.0176277
ENSMUSG00000124977	Gm34507	-0.866321	0.0176336
ENSMUSG00000024097	Srsf7	-0.371338	0.0176681
ENSMUSG00000041415	Dicer1	-0.265895	0.0176742
ENSMUSG00000027577	Chrna4	-0.841913	0.0176743
ENSMUSG00000064141	Zfp69	-1.20693	0.0176972
ENSMUSG00000106205	C230096K16Rik	-0.729065	0.0177074
ENSMUSG00000142665	ENSMUSG00000142665	5.54877807123169	0.0177876
ENSMUSG00000093861	Igkv1-110	-2.31326	0.017796
ENSMUSG00000032258	Lca5	-0.628702	0.0178085
ENSMUSG00000029554	Mad1l1	0.336946349096321	0.0178667
ENSMUSG00000019194	Scn1b	0.759016955800163	0.0178792
ENSMUSG00000086998	Gm16033	1.00164607125173	0.0178907
ENSMUSG00000120249	Gm57015	-1.29919	0.0179235
ENSMUSG00000030022	Adamts9	0.57356576856651	0.0179462
ENSMUSG00000023341	Mx2	-0.512272	0.0179617
ENSMUSG00000004530	Coro1c	0.470782698637276	0.0180036
ENSMUSG00000099098	1110035H17Rik	-0.394001	0.0180268
ENSMUSG00000055980	Irs1	-0.270867	0.0180805
ENSMUSG00000074179	Gsta5	-1.88676	0.0180841
ENSMUSG00000071644	Eef1g	0.291972673579203	0.0180921
ENSMUSG00000024580	Grpel2	-0.335858	0.0180956
ENSMUSG00000063698	Sfxn4	-0.712466	0.0181024
ENSMUSG00000042793	Lgr6	0.748235579286201	0.0181161
ENSMUSG00000028415	Spink4	-1.50457	0.0181287
ENSMUSG00000033055	Ankrd54	-0.499368	0.0181627
ENSMUSG00000002732	Fkbp7	0.63901794363446	0.018168
ENSMUSG00000035891	Cerk	0.38726949329047	0.0181808
ENSMUSG00000022091	Sorbs3	-0.241737	0.0182125
ENSMUSG00000126410	ENSMUSG00000126410	-1.56829	0.0182195
ENSMUSG00000061048	Cdh3	0.478062408435991	0.0182258
ENSMUSG00000042042	Csgalnact2	0.245329437321521	0.0182315
ENSMUSG00000035914	Cd276	0.633501322448198	0.0182453
ENSMUSG00000019960	Dusp6	0.531806246742442	0.0182663
ENSMUSG00000028988	Ctnnbip1	0.362843447425425	0.0182764
ENSMUSG00000047496	Rnf152	1.81218417820628	0.0182875
ENSMUSG00000027284	Cdan1	-0.298871	0.0182974
ENSMUSG00000026155	Smap1	0.223101699339764	0.0183035
ENSMUSG00000072966	Gprasp2	-0.790967	0.0183041
ENSMUSG00000113459	Gm30655	-1.3797	0.0183154
ENSMUSG00000035561	Aldh1b1	-0.947522	0.0183322
ENSMUSG00000002944	Cd36	2.01359997259683	0.018344
ENSMUSG00000123490	ENSMUSG00000123490	0.391588961790269	0.0183648
ENSMUSG00000094910	D430019H16Rik	0.703802122098461	0.0184455
ENSMUSG00000122428	ENSMUSG00000122428	-0.808539	0.0185038
ENSMUSG00000084523	Mir1903	0.976258329514589	0.0185071
ENSMUSG00000004562	Arhgef40	0.31677488865838	0.0185104
ENSMUSG00000054966	Lmntd1	-1.04798	0.0185112
ENSMUSG00000098666	Mir6950	1.05627917556389	0.0185362
ENSMUSG00000079523	Tmsb10	0.470386319440509	0.0185452
ENSMUSG00000107340	Gm42789	-0.42761	0.0185742
ENSMUSG00000044042	Fmn1	0.548930827483325	0.0185808
ENSMUSG00000040722	Scamp5	0.408394017203775	0.0186366
ENSMUSG00000086582	Gm16272	0.64251399205259	0.0186503
ENSMUSG00000123082	Gm51860	1.01603533134658	0.0186549
ENSMUSG00000018669	Cdk5rap3	0.285526190476253	0.018659
ENSMUSG00000021131	Erh	0.319243420590081	0.0186965
ENSMUSG00000031387	Renbp	0.332489095736802	0.0187001
ENSMUSG00000035615	Frmpd1	-1.15302	0.0187015
ENSMUSG00000037031	Tspan15	-0.570207	0.0187022
ENSMUSG00000087455	5330411J11Rik	1.02081203775387	0.0187489
ENSMUSG00000048126	Col6a3	2.3912065848115	0.018758
ENSMUSG00000121794	ENSMUSG00000121794	-1.00966	0.0187724
ENSMUSG00000086794	Gm11642	-0.647469	0.0188345
ENSMUSG00000073374	C030034I22Rik	-0.588729	0.0188486
ENSMUSG00000035621	Midn	0.308581300846343	0.0189203
ENSMUSG00000133825	ENSMUSG00000133825	0.533803292302497	0.0189229
ENSMUSG00000032806	Slc10a3	0.511513792970119	0.0189787
ENSMUSG00002075983	Gm54611	-1.09385	0.0189924
ENSMUSG00000104452	Ighv8-8	-3.0014	0.0190133
ENSMUSG00000015971	Actr8	-0.269033	0.0190375
ENSMUSG00000038292	Kash5	-1.1389	0.0190699
ENSMUSG00000102063	Gm28706	0.453098273022111	0.0190907
ENSMUSG00000090691	Gm3667	1.33684112327104	0.019116
ENSMUSG00000032122	Slc37a2	0.638240868493686	0.0191856
ENSMUSG00000030551	Nr2f2	-0.445357	0.0192977
ENSMUSG00000097643	A130051J06Rik	0.383819158173305	0.0193054
ENSMUSG00000018474	Chd3	0.400207627550641	0.0193285
ENSMUSG00000099384	1700110C19Rik	-0.766035	0.0193492
ENSMUSG00000030335	Mrpl51	0.269461758452593	0.0193568
ENSMUSG00000138748	ENSMUSG00000138748	0.944965075727593	0.019394
ENSMUSG00000097162	2310010J17Rik	-0.463686	0.0193993
ENSMUSG00000113334	D030007L05Rik	1.58093649016492	0.0194169
ENSMUSG00000006058	Snf8	0.304288364104125	0.0194195
ENSMUSG00000091418	Gm3164	1.73715011381181	0.0194217
ENSMUSG00000002109	Ddb2	-0.380885	0.0194397
ENSMUSG00000020728	Cep112	-0.390729	0.0194673
ENSMUSG00000138622	ENSMUSG00000138622	1.43495089367585	0.0195089
ENSMUSG00000132691	ENSMUSG00000132691	-1.50375	0.019604
ENSMUSG00000038582	Pptc7	-0.356321	0.01962
ENSMUSG00000039563	2210406O10Rik	0.268508419849142	0.0196398
ENSMUSG00000091421	Gm4202	0.570056185289419	0.0196537
ENSMUSG00000084939	Gm830	1.52266330735345	0.0196681
ENSMUSG00000078532	Nkain1	0.768642571333114	0.0197212
ENSMUSG00000093456	Gm20662	-0.549104	0.0197215
ENSMUSG00000124740	ENSMUSG00000124740	-1.92152	0.0197425
ENSMUSG00000034189	Hsdl1	-0.464818	0.019753
ENSMUSG00000134325	ENSMUSG00000134325	1.30879323375672	0.0197578
ENSMUSG00000030607	Acan	4.00804152326255	0.0197886
ENSMUSG00000064345	mt-Nd2	0.39442824693123	0.0197889
ENSMUSG00000020895	Tmem107	-0.817495	0.0198094
ENSMUSG00000040263	Klhdc4	0.295675903614061	0.0198223
ENSMUSG00000036764	Dnajc12	-0.514617	0.0198276
ENSMUSG00000034949	Zfr2	-0.342099	0.019831
ENSMUSG00000032198	Dock6	-0.408056	0.019842
ENSMUSG00000113902	Ndufb1	0.338048102416944	0.0198674
ENSMUSG00000121309	Gm49327	-0.483104	0.0198937
ENSMUSG00000036112	Metap2	0.235942301240748	0.0198974
ENSMUSG00000020069	Hnrnph3	-0.318079	0.0199489
ENSMUSG00000144089	ENSMUSG00000144089	0.691275561854463	0.019949
ENSMUSG00000128990	ENSMUSG00000128990	1.4829586252572	0.0199518
ENSMUSG00000033991	Skic3	0.33773983216025	0.0199561
ENSMUSG00000038827	Abitram	0.396389484081563	0.0199713
ENSMUSG00000087265	Gm12349	1.69366163703205	0.0199898
ENSMUSG00000027828	Ssr3	0.303391951900647	0.0199922
ENSMUSG00000025470	Zfp511	-0.32719	0.0199943
ENSMUSG00000005483	Dnajb1	-0.397371	0.0199958
ENSMUSG00000097675	1700101I11Rik	-0.316104	0.0200474
ENSMUSG00000089998	Phtf1os	-0.679497	0.0200498
ENSMUSG00000031596	Slc7a2	0.52671591961949	0.0200799
ENSMUSG00000029763	Exoc4	0.29312035566283	0.0201001
ENSMUSG00000035283	Adrb1	-0.980343	0.0201075
ENSMUSG00000030680	Pagr1a	-0.497217	0.0201117
ENSMUSG00000071054	Safb	-0.291145	0.0201299
ENSMUSG00000034394	Lif	2.32382798418485	0.0201633
ENSMUSG00000022672	Prkdc	0.319847	0.0202054
ENSMUSG00000082465	Rps6-ps3	-0.411052	0.0202072
ENSMUSG00000032425	Zfp949	-0.343379	0.0202373
ENSMUSG00000141168	ENSMUSG00000141168	1.25092102904588	0.020262
ENSMUSG00000112546	Gm6992	0.690190999143588	0.0202692
ENSMUSG00000109715	Gm45606	1.15706215570416	0.0202774
ENSMUSG00000068551	Zfp467	-0.531294	0.0202911
ENSMUSG00000023052	Npff	-0.908694	0.0203127
ENSMUSG00000002847	Pla1a	1.4192838502897	0.0203507
ENSMUSG00000022429	Dmc1	-0.97952	0.0203584
ENSMUSG00000039239	Tgfb2	0.80508287896328	0.0203703
ENSMUSG00000034212	Ankmy1	-1.36539	0.0204097
ENSMUSG00000097476	Gm26583	-0.607193	0.0204266
ENSMUSG00000026415	Fcamr	-2.10981	0.0204362
ENSMUSG00000086507	Adap2os	0.523184758489652	0.0204515
ENSMUSG00000021775	Nr1d2	-0.464194	0.0204522
ENSMUSG00000113948	Rpl17-ps3	-0.397291	0.0204643
ENSMUSG00000101174	Hoxd4	-0.428717	0.020465
ENSMUSG00000021482	Prxl2c	-0.310248	0.0204698
ENSMUSG00000067924	Rtl8b	0.489223498078998	0.0204946
ENSMUSG00000033355	Rtp4	-0.491804	0.0205014
ENSMUSG00000046491	C1qtnf2	0.609944548417743	0.0205045
ENSMUSG00000004929	Thop1	0.267026116680447	0.0205053
ENSMUSG00000021365	Nedd9	0.351284112903961	0.02055
ENSMUSG00000020986	Sec23a	0.359724778866852	0.0205908
ENSMUSG00000091269	Gm6682	0.708691301569999	0.0205908
ENSMUSG00000086645	Gm15743	1.05945	0.0206038
ENSMUSG00000038437	Mllt6	-0.293672	0.020619
ENSMUSG00000041797	Abca9	0.506501439348262	0.0206432
ENSMUSG00000026383	Epb41l5	-0.44812	0.0206598
ENSMUSG00000082064	Rpl5-ps2	-0.306051	0.0206784
ENSMUSG00000060671	Atp8b2	0.241334013361353	0.0206854
ENSMUSG00000073489	Ifi204	0.629038370063005	0.0206904
ENSMUSG00000024248	Cox7a2l	-0.62546	0.0207042
ENSMUSG00000025228	Actr1a	0.304304293017141	0.0207321
ENSMUSG00000032939	Nup93	0.343146617560135	0.0207706
ENSMUSG00000031375	Bgn	0.446403716285914	0.0207908
ENSMUSG00000007279	Scube2	0.736450450275054	0.0208249
ENSMUSG00000055067	Smyd3	-0.404508	0.0208337
ENSMUSG00000078889	Gm14288	-0.477171	0.0208668
ENSMUSG00000107019	Gm43682	0.843244126214238	0.0208674
ENSMUSG00000079710	Dynlt2a2	-0.870684	0.0209094
ENSMUSG00000019373	Cops3	0.254137946514401	0.0209211
ENSMUSG00000051950	B3glct	0.583957340181088	0.0209604
ENSMUSG00000136915	ENSMUSG00000136915	-0.653543	0.0210109
ENSMUSG00000026656	Fcgr2b	-0.548618	0.0210256
ENSMUSG00000043323	Fbrsl1	-0.424394	0.0210485
ENSMUSG00000013629	Cad	0.389043665540124	0.0210593
ENSMUSG00000002900	Lamb1	0.54725809478956	0.0210643
ENSMUSG00000032348	Gsta4	-0.50428	0.0210973
ENSMUSG00000087211	Lhx1os	0.556139760135658	0.0211195
ENSMUSG00000041261	Car8	-2.27925	0.021146
ENSMUSG00000038555	Reep2	0.409201564754859	0.0211507
ENSMUSG00000021464	Ror2	1.70622406838685	0.0212063
ENSMUSG00000002803	Btbd6	-0.405168	0.0212326
ENSMUSG00000089991	Gm16332	0.836333472951212	0.0212718
ENSMUSG00000029993	Nfu1	0.30881703547611	0.0213334
ENSMUSG00000009739	Pou6f1	-0.620816	0.0213373
ENSMUSG00000028957	Per3	-0.85078	0.0213945
ENSMUSG00000043090	Zfp866	-0.252686	0.0214377
ENSMUSG00000012422	Tmem167	0.385037978450434	0.0214421
ENSMUSG00000062309	Rpp25	1.22809974427369	0.021445
ENSMUSG00000075705	Msrb1	0.718434244889153	0.0214544
ENSMUSG00000053886	Sh2d4a	-0.604113	0.021463
ENSMUSG00000024124	Prss30	1.33581966861698	0.0214675
ENSMUSG00000140336	ENSMUSG00000140336	0.625753672537155	0.0214734
ENSMUSG00000038332	Sesn1	-0.324744	0.0214785
ENSMUSG00000024327	Slc39a7	0.325024697180805	0.0214805
ENSMUSG00000028789	Azin2	-0.581058	0.0215038
ENSMUSG00000018293	Pfn1	0.50009595705136	0.0215942
ENSMUSG00000138884	ENSMUSG00000138884	0.568989117314672	0.0216401
ENSMUSG00000038349	Plcl1	-0.364709	0.0216876
ENSMUSG00000113786	Gm49384	-0.505915	0.0217165
ENSMUSG00000025393	Atp5f1b	0.309944141146012	0.021717
ENSMUSG00000030983	Bccip	0.326877900779788	0.021799
ENSMUSG00000040945	Rcc2	0.294517497222562	0.0218526
ENSMUSG00000029490	Slc49a3	-0.640521	0.0218881
ENSMUSG00000056537	Rlim	0.290868708351519	0.0218928
ENSMUSG00000021458	Aopep	-0.545044	0.0219081
ENSMUSG00000045345	9530056K15Rik	-0.870427	0.0219157
ENSMUSG00000090877	Hspa1b	-1.10533	0.0219383
ENSMUSG00000030089	Slc41a3	0.589891655223305	0.0219489
ENSMUSG00000122927	ENSMUSG00000122927	0.575413955157783	0.0219698
ENSMUSG00000027412	Lpin3	0.628174749041117	0.0219924
ENSMUSG00000120986	Gm56873	-0.439399	0.022
ENSMUSG00000036565	Ttyh3	0.276709594807982	0.0220733
ENSMUSG00000041538	H2-Ob	-1.63901	0.0221199
ENSMUSG00000063146	Clip2	0.450009588752237	0.0221327
ENSMUSG00000139803	ENSMUSG00000139803	0.592414840405759	0.0221447
ENSMUSG00000020075	Ddx21	0.240032702319658	0.0221624
ENSMUSG00000048100	Taf13	0.371414932633328	0.0222285
ENSMUSG00000063145	Bbs5	-0.506788	0.0222578
ENSMUSG00000042359	Osbpl6	-0.607896	0.0222722
ENSMUSG00000085772	D630024D03Rik	-1.5316	0.0222806
ENSMUSG00000022607	Ptk2	0.328963642465919	0.0223078
ENSMUSG00000111375	Btbd8	-0.502251	0.0223277
ENSMUSG00000043557	Mdga1	1.22417059553115	0.0223528
ENSMUSG00000021824	Ap3m1	0.25570875672874	0.0223861
ENSMUSG00000140030	ENSMUSG00000140030	0.955845934004128	0.0223909
ENSMUSG00000073016	Uprt	0.542702379631541	0.0223978
ENSMUSG00000031379	Pir	-0.546003	0.0224918
ENSMUSG00000025876	Unc5a	1.14315797474885	0.0225243
ENSMUSG00000070695	Cntnap5a	2.5280149328331	0.0225253
ENSMUSG00000120936	9930105H17Rik	-2.52032	0.0225346
ENSMUSG00000002028	Kmt2a	-0.419429	0.0225423
ENSMUSG00000040688	Tbl3	0.322740559669539	0.0225611
ENSMUSG00000036596	Cpz	1.35692253496351	0.0225834
ENSMUSG00000129213	ENSMUSG00000129213	1.67884217110981	0.0226067
ENSMUSG00000097805	Gm17473	0.596395696789401	0.0226255
ENSMUSG00000058441	Panx2	-1.58205	0.0226619
ENSMUSG00000129718	ENSMUSG00000129718	0.960157742932326	0.0227028
ENSMUSG00000109089	4833411C07Rik	-1.15965	0.0227069
ENSMUSG00000054720	Lrrc8c	0.627549016299404	0.0227104
ENSMUSG00000029605	Oas1b	-0.754675	0.0227602
ENSMUSG00000050947	Amigo1	-0.471793	0.0228246
ENSMUSG00000034613	Ppm1h	0.400540511652318	0.0228341
ENSMUSG00000120036	Gm57017	-0.512842	0.0228487
ENSMUSG00000054061	Gm9934	-1.31338	0.0228608
ENSMUSG00000022057	Adamdec1	-2.11373	0.0228616
ENSMUSG00000005547	Cyp2a5	-3.15223	0.0228644
ENSMUSG00000141998	ENSMUSG00000141998	1.18959764373085	0.0228672
ENSMUSG00000121374	Gm57504	-0.647886	0.022878
ENSMUSG00000037761	Actr5	-0.341321	0.0228929
ENSMUSG00000120229	Gm56677	0.436372554617583	0.0229186
ENSMUSG00000110159	Gm45501	-0.673401	0.0229243
ENSMUSG00000058248	Kcnh1	-0.891592	0.0229264
ENSMUSG00000107482	Etfbl	0.263381709687938	0.0229489
ENSMUSG00000015127	Unkl	-0.379642	0.0229678
ENSMUSG00000121295	BC021767	-0.498134	0.0229838
ENSMUSG00000001119	Col6a1	1.61761843365176	0.0230196
ENSMUSG00000005237	Dnah2	-0.779386	0.023023
ENSMUSG00000041429	Nthl1	-0.33014	0.0230641
ENSMUSG00000040462	Os9	0.227674322074266	0.0230661
ENSMUSG00000035929	H2-Q4	-0.627444	0.0230675
ENSMUSG00000063524	Eno1	0.288905262521779	0.0230893
ENSMUSG00000024875	Yif1a	0.54603661819487	0.0230896
ENSMUSG00000051007	Gatd1	-0.418156	0.0230944
ENSMUSG00000079457	Gm7609	-1.40011	0.0231387
ENSMUSG00000050272	Dscam	3.07515832662669	0.0231911
ENSMUSG00000024206	Rfx2	-1.17075	0.0232083
ENSMUSG00000021614	Vcan	0.888994303684774	0.0232627
ENSMUSG00000031984	2810004N23Rik	0.236861966751098	0.023304
ENSMUSG00000030282	Cmas	0.25988752340698	0.0233157
ENSMUSG00000007655	Cav1	1.10231795003595	0.0233216
ENSMUSG00000026914	Psmd14	0.33505257819411	0.023325
ENSMUSG00000028847	Trappc3	0.307695038433863	0.0233453
ENSMUSG00000003934	Efnb3	-0.646436	0.0234009
ENSMUSG00000031714	Gab1	-0.324697	0.0234263
ENSMUSG00000085586	Gm11613	-0.491633	0.023437
ENSMUSG00000023764	Sfi1	-0.41215	0.0234384
ENSMUSG00000079108	Srp54c	0.216510705461715	0.0235622
ENSMUSG00000003882	Il7r	-0.676673	0.0236276
ENSMUSG00000137762	ENSMUSG00000137762	-0.436734	0.0237333
ENSMUSG00000005410	Mcm5	0.534716343849114	0.023736
ENSMUSG00000136485	ENSMUSG00000136485	0.476350766298932	0.0237445
ENSMUSG00000120003	Gm57201	0.38340651720391	0.0237494
ENSMUSG00000117818	Gm50105	-0.596097	0.0237692
ENSMUSG00000058704	Memo1	0.393734356666682	0.0237806
ENSMUSG00000074884	Serf2	0.28918385504172	0.0238263
ENSMUSG00000054863	Tafa5	0.504894793196105	0.0238458
ENSMUSG00000023067	Cdkn1a	0.61187088082754	0.0238673
ENSMUSG00000023170	Gps2	-0.337024	0.0239054
ENSMUSG00000032872	Cyb5r4	0.310412751043725	0.0239589
ENSMUSG00000010154	Spire2	-0.719798	0.0239598
ENSMUSG00000049659	Aftph	-0.314665	0.0239632
ENSMUSG00000030116	Mfap5	1.72970807065664	0.0239758
ENSMUSG00000015968	Cacna1d	-0.610006	0.0239967
ENSMUSG00000029762	Akr1b8	0.856819075060962	0.0239985
ENSMUSG00000123401	ENSMUSG00000123401	-1.0139	0.0240099
ENSMUSG00000026893	Gca	-0.548056	0.0240391
ENSMUSG00000075028	Prdm11	-0.429923	0.0240409
ENSMUSG00000086331	Gm16310	-1.09809	0.0240428
ENSMUSG00000095612	Ighv5-4	-7.94414	0.0240695
ENSMUSG00000025950	Idh1	1.30258043339944	0.024119
ENSMUSG00000034573	Ptpn13	-0.314956	0.0241382
ENSMUSG00000143054	ENSMUSG00000143054	-0.957193	0.0242163
ENSMUSG00000044676	Zfp612	-0.386169	0.0242278
ENSMUSG00000038274	Fau	-0.480919	0.0242301
ENSMUSG00000021186	Fbln5	0.51179030577772	0.0242903
ENSMUSG00000028868	Wasf2	0.27500852195226	0.0242938
ENSMUSG00000027394	Ttl	-0.350597	0.0242984
ENSMUSG00000002808	Epdr1	0.859042058912556	0.0243141
ENSMUSG00000076688	Ighv15-2	-5.08059	0.0243447
ENSMUSG00000029071	Dvl1	-0.266879	0.0243868
ENSMUSG00000062519	Zfp398	0.699829127709052	0.0243888
ENSMUSG00000025743	Sdc3	0.497124416327411	0.0243951
ENSMUSG00000023456	Tpi1	0.312261703451945	0.024419
ENSMUSG00000128695	ENSMUSG00000128695	-0.468562	0.024432
ENSMUSG00000052371	Hoxd3os1	-0.374619	0.0244534
ENSMUSG00000020955	Ap4s1	-0.358191	0.0244696
ENSMUSG00000020922	Lsm12	0.301288516062331	0.0245383
ENSMUSG00000069255	Dusp22	0.415431663284689	0.0245461
ENSMUSG00000137776	ENSMUSG00000137776	0.268835654307215	0.0245808
ENSMUSG00000029810	Tmem176b	-0.319771	0.0246035
ENSMUSG00000069089	Cdk7	0.298553688784748	0.024628
ENSMUSG00000021737	Psmd6	0.262279259550852	0.0246295
ENSMUSG00000107068	Gm42742	-0.528038	0.024639
ENSMUSG00000099397	Gm7809	0.827907015710131	0.0246435
ENSMUSG00000029166	Mapre3	-0.43697	0.0246512
ENSMUSG00000004610	Etfb	0.262383809578306	0.0246544
ENSMUSG00000022621	Rabl2	-0.742635	0.0246643
ENSMUSG00000132441	ENSMUSG00000132441	3.17582320341387	0.0246867
ENSMUSG00000050989	Selenon	0.337634144336256	0.0247616
ENSMUSG00000024960	Plcb3	-0.222427	0.024776
ENSMUSG00000033788	Dysf	0.674618187261924	0.0247933
ENSMUSG00000033126	Ybey	-0.800211	0.0247992
ENSMUSG00000027296	Itpka	-1.35133	0.0248179
ENSMUSG00000029223	Uchl1	1.39054679307818	0.0248287
ENSMUSG00000020364	Zfp354a	-0.473961	0.0248904
ENSMUSG00000065451	Mir101a	-0.756521	0.0249244
ENSMUSG00000042138	Msantd2	-0.419949	0.0249356
ENSMUSG00000052137	Rbm12b2	-0.423708	0.024937
ENSMUSG00000016495	Plgrkt	-0.262997	0.0249485
ENSMUSG00000029198	Grpel1	0.220434507564354	0.0249517
ENSMUSG00000035027	Map2k2	0.254002338969509	0.0249681
ENSMUSG00000063018	2010204K13Rik	-0.967048	0.0249805
ENSMUSG00000059839	Zfp874b	-0.536861	0.0249997
ENSMUSG00000022503	Nubp1	0.417624369031609	0.0250143
ENSMUSG00000021903	Galnt15	-0.399185	0.0250688
ENSMUSG00000078201	Tmem203	0.729356922849338	0.0250716
ENSMUSG00000023988	Bysl	0.327356445587057	0.0250741
ENSMUSG00000032187	Smarca4	0.257334479220477	0.0250894
ENSMUSG00000020929	Eftud2	0.319239996692559	0.0251028
ENSMUSG00000031891	Hsd11b2	1.76499971141783	0.0251154
ENSMUSG00000110439	Mup22	5.61083217253743	0.0251319
ENSMUSG00000128400	ENSMUSG00000128400	-0.558746	0.0251363
ENSMUSG00000028330	Ncbp1	0.258422931419859	0.0251452
ENSMUSG00000025287	Acot9	0.466142224139023	0.0251653
ENSMUSG00000015957	Wnt11	-1.91231	0.025168
ENSMUSG00000062044	Lmtk3	-0.862998	0.0251841
ENSMUSG00000144078	ENSMUSG00000144078	-0.931255	0.02519
ENSMUSG00000142470	ENSMUSG00000142470	0.531200823959918	0.025216
ENSMUSG00000031283	Chrdl1	0.782299096882694	0.0252448
ENSMUSG00000005683	Cs	0.3944985511813	0.0252511
ENSMUSG00000024538	Ppic	0.54236014327478	0.0252759
ENSMUSG00000027245	Hypk	0.27718483658158	0.0253347
ENSMUSG00000111109	Gm30933	0.638843989921499	0.0253657
ENSMUSG00000005677	Nr1i3	0.39013435466285	0.0254719
ENSMUSG00000138895	ENSMUSG00000138895	0.415620385624717	0.0255022
ENSMUSG00000020180	Snrpd3	0.210068376601683	0.02551
ENSMUSG00000110750	Gm48702	-0.569469	0.0255275
ENSMUSG00000042581	Thsd7b	1.34837647145067	0.025603
ENSMUSG00000030512	Snrpa1	0.266132008676805	0.0256309
ENSMUSG00000134174	ENSMUSG00000134174	-1.47366	0.0256581
ENSMUSG00000000402	Egfl6	-0.754206	0.0256983
ENSMUSG00000009905	Kdsr	0.242429898572442	0.0257302
ENSMUSG00000028811	Yars1	0.299122549110133	0.0257535
ENSMUSG00000028274	Rngtt	0.331755987870826	0.0257917
ENSMUSG00000118841	Rn7s2	-0.915448	0.0257935
ENSMUSG00000006527	Sfmbt1	-0.256112	0.0258027
ENSMUSG00000060568	Fam78b	1.09111446491581	0.0258403
ENSMUSG00000135197	ENSMUSG00000135197	0.810016673611065	0.0258506
ENSMUSG00000024205	Rpl36-ps2	-0.669745	0.0258645
ENSMUSG00000029310	Nudt9	0.237745936912087	0.0258835
ENSMUSG00000125389	ENSMUSG00000125389	0.652661544225361	0.0258927
ENSMUSG00000069520	Tmem19	0.414921867376428	0.0259522
ENSMUSG00000031155	Pim2	-0.657857	0.0259691
ENSMUSG00000040385	Ppp1ca	0.266596490866939	0.0259754
ENSMUSG00000040033	Stat2	-0.326972	0.0260128
ENSMUSG00000002319	Ipo4	0.239266274833808	0.0261094
ENSMUSG00000135378	ENSMUSG00000135378	0.333943926267113	0.0261099
ENSMUSG00000005057	Sh2b2	0.70339528533133	0.026125
ENSMUSG00000099481	Xndc1	-0.300126	0.0262522
ENSMUSG00000025764	Jade1	-0.237785	0.0262585
ENSMUSG00000073514	Dok6	1.03720878553762	0.0262899
ENSMUSG00000086717	Gm15655	0.699625911913243	0.026325
ENSMUSG00000097729	2310015A10Rik	-0.497904	0.0263319
ENSMUSG00000065591	Gm22753	-0.896576	0.0263907
ENSMUSG00000093273	Mir3064	-0.338995	0.0263941
ENSMUSG00000120908	Gm39283	1.94185416743522	0.0264161
ENSMUSG00000039456	Morc3	-0.241474	0.0264798
ENSMUSG00000024909	Efemp2	0.283536408144518	0.0265261
ENSMUSG00000028953	Abcf2	0.239794346147314	0.0265333
ENSMUSG00000121870	ENSMUSG00000121870	-1.27624	0.0265439
ENSMUSG00000024786	Majin	-1.87724	0.0265532
ENSMUSG00000040929	Rfx3	-0.583519	0.0265551
ENSMUSG00000110887	Cbx3-ps8	0.531574630165315	0.0266414
ENSMUSG00000045136	Tubb2b	0.692381232705936	0.0266804
ENSMUSG00000044991	Shld1	-0.655706	0.0267107
ENSMUSG00000024048	Myl12a	0.316230539120787	0.0267321
ENSMUSG00000087601	Uchl1os	1.68759452908544	0.0267651
ENSMUSG00000046223	Plaur	0.843571374827965	0.0268706
ENSMUSG00000059901	Adamts14	1.2346	0.0268731
ENSMUSG00000002458	Rgs19	0.349645136406345	0.0269025
ENSMUSG00000133604	ENSMUSG00000133604	1.3173459179916	0.0269192
ENSMUSG00000028089	Chd1l	-0.251039	0.0269548
ENSMUSG00000025786	Zdhhc3	0.293653452587616	0.0269777
ENSMUSG00000117757	Gm50169	0.342134287503759	0.0269825
ENSMUSG00000101878	Gm8203	0.884357664539612	0.0269838
ENSMUSG00000003402	Prkcsh	0.314970705441316	0.0270131
ENSMUSG00000142454	ENSMUSG00000142454	-1.08645	0.0270434
ENSMUSG00000001383	Zmat2	0.202179424436745	0.0270474
ENSMUSG00000049823	Zbtb12	-0.33538	0.0270513
ENSMUSG00000025602	Zfp202	-0.397445	0.0270596
ENSMUSG00000039715	Dync2i2	-0.553798	0.0270889
ENSMUSG00000000881	Dlg3	-0.260804	0.0270913
ENSMUSG00000137256	ENSMUSG00000137256	-0.672003	0.0270939
ENSMUSG00000030754	Copb1	0.252142171378467	0.0270993
ENSMUSG00000031709	Tbc1d9	-0.593302	0.0271239
ENSMUSG00000025371	Chmp6	0.315577530063146	0.0271282
ENSMUSG00000025410	Dctn2	0.233857976921734	0.0271361
ENSMUSG00000073792	Alg6	-0.320456	0.0271963
ENSMUSG00000031753	Cog4	0.207771958203382	0.0272196
ENSMUSG00000024186	Rgs11	-0.804315	0.0272282
ENSMUSG00000003346	Abhd17a	0.391523272418459	0.0272597
ENSMUSG00000090015	Gm15446	-0.622693	0.0273165
ENSMUSG00000082625	Gm15204	0.708262793780232	0.027321
ENSMUSG00000085658	Gm15704	-0.711689	0.0273342
ENSMUSG00000125610	ENSMUSG00000125610	-2.59682	0.0273805
ENSMUSG00000124980	ENSMUSG00000124980	-0.325291	0.0273899
ENSMUSG00000022911	Arl13b	-0.404252	0.0273911
ENSMUSG00000020847	Rph3al	-0.438358	0.0273984
ENSMUSG00000021474	Sfxn1	0.610892077422281	0.0274221
ENSMUSG00000071073	Lrrc73	-1.01142	0.0274445
ENSMUSG00000120796	Gm57049	0.28702019488276	0.0274648
ENSMUSG00000003477	Inmt	-1.91013	0.0275222
ENSMUSG00000121477	ENSMUSG00000121477	-0.330012	0.0275501
ENSMUSG00000026209	Dnpep	0.337069203789981	0.0275526
ENSMUSG00000036225	Kctd1	-0.814621	0.0275562
ENSMUSG00000120503	Gm56965	0.658553469407444	0.0275802
ENSMUSG00000049470	Aff4	0.250169038384706	0.0275903
ENSMUSG00000034220	Gpc1	0.419985880816357	0.0275978
ENSMUSG00000028690	Mmachc	0.40504194936865	0.0276315
ENSMUSG00000036109	Mbnl3	0.676734221593405	0.0276626
ENSMUSG00000102336	Gm37233	0.701787673140547	0.0276841
ENSMUSG00000109901	Chmp1b	0.323090532054376	0.0276896
ENSMUSG00000022221	Ripk3	1.36382426172394	0.0276933
ENSMUSG00000021196	Pfkp	0.352272857564636	0.0277469
ENSMUSG00000125697	ENSMUSG00000125697	-0.425783	0.0277706
ENSMUSG00000020952	Scfd1	0.353589069339311	0.0277712
ENSMUSG00000047789	Slc38a9	-0.561543	0.0277825
ENSMUSG00000021061	Sptb	-0.551452	0.0278
ENSMUSG00000071711	Mpst	-0.3355	0.0278092
ENSMUSG00000088185	Scarna2	-1.07967	0.0278094
ENSMUSG00000010054	Tusc2	-0.354207	0.0278313
ENSMUSG00000079462	Gm15737	0.538973946109937	0.027904
ENSMUSG00000032301	Psma4	0.255588134795665	0.0279771
ENSMUSG00000057058	Skap1	-0.793865	0.027986
ENSMUSG00000067931	Zfp948	0.376384963012684	0.0279865
ENSMUSG00000089739	Gm20431	0.350703338614525	0.0279956
ENSMUSG00000076607	Igkj4	-2.30336	0.0280149
ENSMUSG00000036856	Wnt4	0.896381962356976	0.0280494
ENSMUSG00000032327	Stra6	0.97438755933577	0.0280533
ENSMUSG00000062960	Kdr	0.446591651865765	0.0280559
ENSMUSG00000006705	Pknox1	-0.335146	0.028083
ENSMUSG00000084781	D930015M05Rik	-0.536002	0.0280882
ENSMUSG00000074813	Morrbid	1.76500744224133	0.0280897
ENSMUSG00000043903	Zfp469	1.71652054431883	0.0280962
ENSMUSG00000097328	Tnfsf12	-0.624965	0.0280986
ENSMUSG00000085250	Gm15234	-0.612695	0.0281023
ENSMUSG00000069135	Cep43	-0.230298	0.0281195
ENSMUSG00000063142	Kcnma1	0.858886407845461	0.0281535
ENSMUSG00000115186	Gm49417	-0.595052	0.028185
ENSMUSG00000136383	ENSMUSG00000136383	-0.385321	0.0282096
ENSMUSG00000039220	Ppp1r10	0.667498612965558	0.0282432
ENSMUSG00000036864	Proser3	-0.526975	0.0282468
ENSMUSG00000040170	Fmo2	-1.90274	0.0283128
ENSMUSG00000040322	Slc25a24	0.291178	0.0283441
ENSMUSG00000106086	Lef1os1	-1.09377	0.0283671
ENSMUSG00000037579	Kcnh3	-1.08861	0.0283751
ENSMUSG00000107730	Gm44238	0.431225375775517	0.0283772
ENSMUSG00000120113	Fam120aos	-0.433588	0.028387
ENSMUSG00000035673	Sbno2	0.347538594143474	0.0283889
ENSMUSG00000029701	Rbm28	0.243646918887793	0.0283991
ENSMUSG00000072244	Trim6	0.877957181665275	0.0284515
ENSMUSG00000063889	Crem	-0.365952	0.0284815
ENSMUSG00000051391	Ywhag	0.35743464861149	0.0285159
ENSMUSG00000036928	Stag3	-0.550987	0.0285259
ENSMUSG00000021427	Ssr1	0.327088622713998	0.0285618
ENSMUSG00000056167	Cnot10	-0.272262	0.0285747
ENSMUSG00000026827	Gpd2	0.597126713345884	0.0286916
ENSMUSG00000026828	Galnt5	2.99113693812814	0.0287321
ENSMUSG00000009575	Cbx5	0.228541006446706	0.0287391
ENSMUSG00000012889	Podnl1	1.19978967018228	0.0287601
ENSMUSG00000031634	Ufsp2	0.263148627205165	0.0287627
ENSMUSG00000021248	Tmed10	0.254078106282583	0.0287677
ENSMUSG00000128142	ENSMUSG00000128142	-1.254	0.0287678
ENSMUSG00000004317	Clcn5	0.592930748102227	0.0287729
ENSMUSG00000086924	Gm11766	-1.00084	0.0287845
ENSMUSG00000020674	Pxdn	0.555784483318355	0.0288036
ENSMUSG00000115469	Gm49227	0.51746992997529	0.0288103
ENSMUSG00000022451	Twf1	0.260839017609308	0.0288389
ENSMUSG00000036241	Ube2r2	0.240964897811888	0.0288444
ENSMUSG00000020635	Fkbp1b	0.601765813396167	0.0288496
ENSMUSG00002076711	Gm55305	0.491794676904292	0.0288714
ENSMUSG00000051154	Commd3	0.201880833946083	0.0288905
ENSMUSG00000022176	Rem2	2.4234386407456	0.0289531
ENSMUSG00000031633	Slc25a4	0.280791708568428	0.0289608
ENSMUSG00000032478	Nme6	-0.469189	0.0289612
ENSMUSG00000054484	Tmem62	0.573827183614853	0.0289779
ENSMUSG00000053702	Nebl	-1.11593	0.0289995
ENSMUSG00000023992	Trem2	0.667829862321285	0.0290608
ENSMUSG00000076672	Ighv3-6	-2.63982	0.0291151
ENSMUSG00000042323	Pbrm1	0.268290520850039	0.0291221
ENSMUSG00000039242	B3galnt2	-0.228273	0.0291947
ENSMUSG00000056071	S100a9	-2.81993	0.0292087
ENSMUSG00000005667	Mthfd2	0.696666357503992	0.0292425
ENSMUSG00000086213	A330040F15Rik	-0.86256	0.0292547
ENSMUSG00000027852	Nras	0.242668476323902	0.029273
ENSMUSG00000087424	5730405O15Rik	-0.758676	0.0292731
ENSMUSG00000006457	Actn3	0.495754524192971	0.0292784
ENSMUSG00000037111	Setd7	0.279718543352857	0.0293072
ENSMUSG00000030801	Kat8	-0.316641	0.0293386
ENSMUSG00000027596	a	0.6549561898897	0.0293682
ENSMUSG00000049327	Kmt5a	0.20315152828917	0.0294018
ENSMUSG00000107011	Gm42906	0.529615918374956	0.02946
ENSMUSG00000021176	Efcab11	-0.805174	0.0294671
ENSMUSG00000065954	Tacc1	0.265655437488228	0.0294785
ENSMUSG00000027905	Ddx20	-0.333427	0.0295486
ENSMUSG00000053166	Cdh22	-2.50686	0.0295676
ENSMUSG00000038489	Polr2l	0.531099525012996	0.0295847
ENSMUSG00000070425	Xntrpc	-0.365767	0.0296229
ENSMUSG00000116995	Gm21926	-0.972641	0.0296358
ENSMUSG00000084942	7330404K18Rik	-1.31822	0.0296716
ENSMUSG00000027881	Prpf38b	-0.249366	0.0296848
ENSMUSG00000131388	ENSMUSG00000131388	0.944232290012696	0.0296902
ENSMUSG00000079165	Sap25	-0.391986	0.0297208
ENSMUSG00000116953	Ermardl2	-0.396241	0.0297236
ENSMUSG00000025403	Shmt2	0.328520102325976	0.0298138
ENSMUSG00000021748	Pdhb	0.301065949777088	0.0298207
ENSMUSG00000020453	Patz1	-0.357309	0.0298424
ENSMUSG00000132225	ENSMUSG00000132225	-1.32565	0.0298461
ENSMUSG00000052155	Acvr2a	-0.257545	0.02985
ENSMUSG00000038893	Fam117a	-0.522366	0.0299615
ENSMUSG00000121056	Gm56977	-1.00302	0.0300498
ENSMUSG00000022892	App	0.323316399526085	0.0300507
ENSMUSG00000115222	Gm49747	-0.388234	0.0300705
ENSMUSG00000121115	Gm57320	-0.714701	0.0301142
ENSMUSG00000063364	3300002I08Rik	0.609730893332311	0.0301372
ENSMUSG00000026803	Ttf1	-0.257514	0.030142
ENSMUSG00000105283	Gm33370	-0.508569	0.0302352
ENSMUSG00000041144	Dnah7b	-0.545583	0.0302364
ENSMUSG00000087361	0610043K17Rik	-0.736059	0.0302557
ENSMUSG00000055409	Nell1	-1.04691	0.0303149
ENSMUSG00000028607	Cpt2	0.449232738513249	0.0303825
ENSMUSG00000026219	Trip12	0.232054558445712	0.0303902
ENSMUSG00000018774	Cd68	0.714398984429253	0.030405
ENSMUSG00000039031	Arhgap18	-0.377326	0.0304181
ENSMUSG00000027420	Bfsp1	0.519945641605941	0.0304558
ENSMUSG00000122020	ENSMUSG00000122020	-0.474343	0.0305032
ENSMUSG00000022722	Arl6	-0.564757	0.0305034
ENSMUSG00000045275	Lca5l	-0.984066	0.0305646
ENSMUSG00000020107	Anapc16	-0.267616	0.0305994
ENSMUSG00000052310	Slc39a1	0.287093880748599	0.0306306
ENSMUSG00000023072	Cep89	-0.339052	0.0306318
ENSMUSG00000129427	ENSMUSG00000129427	1.6108692772238	0.0306769
ENSMUSG00000115278	Gm34150	-0.5949	0.0307128
ENSMUSG00000001435	Col18a1	0.803316859076747	0.0307166
ENSMUSG00000028007	Snx7	0.478988207232028	0.0307335
ENSMUSG00000028111	Ctsk	1.08631961834724	0.0307592
ENSMUSG00000105676	Gm43403	0.519597500380504	0.0307662
ENSMUSG00000041426	Hibch	0.349833290589854	0.0307683
ENSMUSG00000029623	Pdap1	0.203239545748183	0.0307695
ENSMUSG00000033306	Lpp	0.55112478461692	0.0307934
ENSMUSG00000121086	Gm6403	0.585823091744814	0.0307996
ENSMUSG00000064337	mt-Rnr1	-0.281659	0.0308305
ENSMUSG00000121597	ENSMUSG00000121597	-0.310129	0.0308309
ENSMUSG00000022664	Slc35a5	-0.446411	0.0308323
ENSMUSG00000079084	Ccdc82	-0.483295	0.0308417
ENSMUSG00000099478	Gm28370	-0.482792	0.0308683
ENSMUSG00000120310	Gm56728	0.345630692362898	0.0308979
ENSMUSG00000006373	Pgrmc1	-0.312109	0.0309108
ENSMUSG00000141970	ENSMUSG00000141970	0.581641701726526	0.0309143
ENSMUSG00000130488	ENSMUSG00000130488	-0.942641	0.030926
ENSMUSG00000078588	Ccdc24	-0.875398	0.0309476
ENSMUSG00000121083	4930423K06Rik	-1.5688	0.0310416
ENSMUSG00000087166	L1td1	-0.835427	0.0310661
ENSMUSG00000021453	Gadd45g	1.15115624287624	0.0310765
ENSMUSG00000022391	Rangap1	0.289284857365449	0.0310777
ENSMUSG00000121503	H2-K2	-0.999821	0.0310955
ENSMUSG00000068014	Gm14648	-0.644512	0.0311174
ENSMUSG00000060288	Ppih	0.354132360966337	0.0311569
ENSMUSG00000020695	Mrc2	0.65327679145026	0.0311675
ENSMUSG00000067203	H2-K2	-0.993318	0.0311984
ENSMUSG00000030738	Eif3c	0.266157996344277	0.0312028
ENSMUSG00000020250	Txnrd1	0.396454826101809	0.0312112
ENSMUSG00000026004	Kansl1l	-0.352226	0.0312357
ENSMUSG00000014232	Cluap1	-0.469646	0.031249
ENSMUSG00000089235	Gm23119	-0.794224	0.0312784
ENSMUSG00000001440	Kpnb1	0.283991881887112	0.0313007
ENSMUSG00000136208	ENSMUSG00000136208	-0.984681	0.0313067
ENSMUSG00000045534	Kcna5	-0.526335	0.0313285
ENSMUSG00000008036	Ap2s1	0.380949221642901	0.0313347
ENSMUSG00000052914	Cyp2j6	0.472606814976711	0.0313406
ENSMUSG00000131299	ENSMUSG00000131299	-1.11463	0.0313417
ENSMUSG00000011589	Fsd1	0.647011968504682	0.0314169
ENSMUSG00000020218	Wif1	-4.49017	0.0314482
ENSMUSG00000048874	Phf3	-0.313755	0.031471
ENSMUSG00000122518	ENSMUSG00000122518	-1.95213	0.0314825
ENSMUSG00000041774	Ydjc	0.354752389586728	0.0315516
ENSMUSG00000025428	Atp5f1a	0.204682130756259	0.0315674
ENSMUSG00000041560	Nop53	-0.582931	0.0316057
ENSMUSG00000094194	Ighv5-16	-2.54886	0.0316164
ENSMUSG00000085246	Gm15893	0.72210589903733	0.031617
ENSMUSG00000027677	Ttc14	-0.260629	0.0316647
ENSMUSG00000091705	H2-Q2	-1.60668	0.0316788
ENSMUSG00000015889	Lta4h	0.353300036978161	0.0317303
ENSMUSG00000121504	Ppp4r1l-ps	-0.463923	0.0318068
ENSMUSG00000073728	Tmem51os1	-0.756502	0.0318157
ENSMUSG00000025323	Sp4	-0.343748	0.0318247
ENSMUSG00000044294	Krt84	1.39878259440795	0.0318455
ENSMUSG00000027774	Gfm1	0.367513498376017	0.0318627
ENSMUSG00000024901	Peli3	-1.49745	0.0318869
ENSMUSG00000046201	Scaf8	-0.244674	0.0318952
ENSMUSG00000059022	Kcp	1.00015064522874	0.0319169
ENSMUSG00000022236	Ropn1l	-1.07094	0.0319424
ENSMUSG00000047502	Mroh7	-0.58228	0.0320006
ENSMUSG00002075536	Gm55644	-0.377469	0.0320763
ENSMUSG00000001416	Cct3	0.360897505979095	0.0320854
ENSMUSG00000121068	Gm57050	0.792590537124469	0.0320986
ENSMUSG00000063856	Gpx1	0.786448688507482	0.0321074
ENSMUSG00000047187	Rab2a	0.196539611599758	0.0322132
ENSMUSG00000041550	Serpina5	-1.00612	0.0322161
ENSMUSG00000024487	Yipf5	0.307028772150851	0.0322466
ENSMUSG00000023349	Clec4n	-0.88527	0.0322675
ENSMUSG00000037149	Ddx1	0.222434220482234	0.0322964
ENSMUSG00000042254	Cilp	1.71357166374625	0.0323139
ENSMUSG00000027671	Actl6a	0.337405935324797	0.0323795
ENSMUSG00000037692	Ahdc1	-0.319948	0.0324715
ENSMUSG00000022234	Cct5	0.226565131596408	0.0324979
ENSMUSG00000058806	Col13a1	-1.09103	0.0325179
ENSMUSG00000003279	Dlgap1	0.294921135776986	0.032522
ENSMUSG00000143727	ENSMUSG00000143727	1.12315598039553	0.0325408
ENSMUSG00000032285	Dnaja4	-0.741508	0.0325737
ENSMUSG00000025478	Dpysl4	1.26424941492995	0.0325939
ENSMUSG00000115232	Gm49378	0.25615716657298	0.0326029
ENSMUSG00000109812	Gm45640	1.71331668515383	0.0326303
ENSMUSG00000049804	Armcx4	0.366678262474153	0.0326329
ENSMUSG00000032860	P2ry2	1.0479990994302	0.032646
ENSMUSG00000008475	Arpc5	0.333659065787877	0.0326521
ENSMUSG00000040738	Ints8	-0.377723	0.0326825
ENSMUSG00000050721	Plekho2	0.437714080238546	0.0326901
ENSMUSG00000042369	Rbm45	0.289116338177938	0.0327387
ENSMUSG00000090626	Tex9	-0.358915	0.0328729
ENSMUSG00000019837	Gtf3c6	0.182800238210208	0.0328857
ENSMUSG00000039488	Cntn5	-1.83155	0.0329245
ENSMUSG00000028072	Ntrk1	1.22118364711868	0.0329363
ENSMUSG00000037062	Sh3glb1	0.223316283115513	0.0329436
ENSMUSG00000004961	Syt5	-1.12201	0.0329522
ENSMUSG00000133437	ENSMUSG00000133437	-0.49699	0.0329641
ENSMUSG00000074218	Cox7a1	1.02446935690308	0.033022
ENSMUSG00000034109	Golim4	0.220871022007622	0.0330314
ENSMUSG00000085714	Gm13008	0.417600230190771	0.0330948
ENSMUSG00000074867	Zfp808	-0.489538	0.0331064
ENSMUSG00000106407	Gm43439	0.57606855531459	0.0331239
ENSMUSG00000103898	Gm30238	-0.494156	0.0331645
ENSMUSG00000135998	ENSMUSG00000135998	1.93988806711362	0.0331663
ENSMUSG00000009281	Rarres2	-0.30864	0.0331814
ENSMUSG00000027227	Sord	-0.682387	0.0332105
ENSMUSG00000037966	Ninj1	0.291473148872737	0.0332449
ENSMUSG00000076939	Iglv3	-1.63371	0.0332856
ENSMUSG00000022097	Sftpc	-1.31295	0.0333214
ENSMUSG00000106251	Gm42658	-0.53193	0.0333247
ENSMUSG00000033845	Mrpl15	0.262592952135421	0.0333398
ENSMUSG00000042699	Dhx9	0.312904214883836	0.0333409
ENSMUSG00000075327	Zbtb2	-0.404427	0.0333482
ENSMUSG00000078348	Sf3b5	0.325103481627715	0.0333594
ENSMUSG00000126077	ENSMUSG00000126077	-0.716944	0.0333704
ENSMUSG00000033769	Exoc6b	0.309098060685229	0.0334022
ENSMUSG00000020571	Pdia6	0.293390240311976	0.0334126
ENSMUSG00000022300	Dcaf13	0.211944440258241	0.0334172
ENSMUSG00000064816	Gm22357	0.506025600401729	0.0334204
ENSMUSG00000032431	Crtap	0.456376212270963	0.0334205
ENSMUSG00000031762	Mt2	-0.622683	0.0334507
ENSMUSG00000075511	1700001L05Rik	-0.639823	0.0334542
ENSMUSG00000142079	ENSMUSG00000142079	-1.67443	0.033513
ENSMUSG00000026553	Copa	0.356785169040336	0.0335922
ENSMUSG00000027531	Impa1	0.253300095151698	0.0336054
ENSMUSG00000037849	Ifi206	-0.706991	0.0336083
ENSMUSG00000020532	Acaca	1.21186174305682	0.0336283
ENSMUSG00000039033	Tasp1	-0.370318	0.0336336
ENSMUSG00000017291	Taok1	0.292260255371875	0.0336435
ENSMUSG00000068522	Aard	1.05089413823655	0.0336466
ENSMUSG00000028017	Egf	0.960780691346267	0.0336651
ENSMUSG00000051498	Tlr6	1.11958047516162	0.0337033
ENSMUSG00000126802	ENSMUSG00000126802	0.327455338177332	0.0337158
ENSMUSG00000037946	Fgd3	0.895780860261652	0.0337439
ENSMUSG00000078901	Zfp1009	-0.689312	0.0337559
ENSMUSG00000025337	Sbds	-0.226614	0.0337622
ENSMUSG00000140427	ENSMUSG00000140427	-4.43005	0.0337826
ENSMUSG00000135826	ENSMUSG00000135826	0.494439800439947	0.033788
ENSMUSG00000022894	Adamts5	0.471336241476211	0.0338079
ENSMUSG00000110588	Gm45774	-0.645099	0.0338148
ENSMUSG00000131652	ENSMUSG00000131652	0.269926796872464	0.0338152
ENSMUSG00000038965	Ube2l3	0.271377023358218	0.0338766
ENSMUSG00000085408	C530005A16Rik	-0.695409	0.0338789
ENSMUSG00000059456	Ptk2b	0.448123696016461	0.0338875
ENSMUSG00000035769	Xylb	-0.905013	0.0339251
ENSMUSG00000132747	ENSMUSG00000132747	-1.27867	0.0339416
ENSMUSG00000114487	Gm49393	0.537881835959828	0.0339999
ENSMUSG00000004207	Psap	0.437824435957431	0.0340589
ENSMUSG00000023055	Calcoco1	-0.202849	0.0340631
ENSMUSG00000047084	Ngrn	-0.268952	0.0340753
ENSMUSG00000139182	ENSMUSG00000139182	0.358502347925393	0.0340889
ENSMUSG00000101970	Chaserr	-0.326465	0.0341111
ENSMUSG00000121012	Gm57412	-0.577058	0.0341471
ENSMUSG00000025223	Ldb1	-0.267702	0.0341652
ENSMUSG00000099225	Mir8104	0.825239820882196	0.0341714
ENSMUSG00000042426	Dhx29	0.196105178801883	0.034189
ENSMUSG00000005986	Ankrd13d	-0.704322	0.0341905
ENSMUSG00000044528	Tram1l1	0.658537514100391	0.0342102
ENSMUSG00000058594	Fbh1	0.210669508844205	0.0342237
ENSMUSG00000006418	Rnf114	-0.313407	0.034242
ENSMUSG00000002617	Zfp40	0.304857939721424	0.0342602
ENSMUSG00000080374	Gm22953	0.385820573184816	0.0343147
ENSMUSG00000091955	Tmsb10b	0.495197586492848	0.0343193
ENSMUSG00000138003	ENSMUSG00000138003	0.373718750757426	0.0343221
ENSMUSG00000050212	Eva1b	0.353399284566803	0.034328
ENSMUSG00000021794	Glud1	0.234244537321307	0.0343467
ENSMUSG00000027215	Cd82	-0.795459	0.0343566
ENSMUSG00000050270	Tmem220	-0.331996	0.0343661
ENSMUSG00000134778	ENSMUSG00000134778	0.938902794504538	0.0343849
ENSMUSG00000037259	Dzank1	-1.46068	0.0344146
ENSMUSG00000054920	Klhl5	0.442819776213354	0.0344226
ENSMUSG00000054667	Irs4	-2.22773	0.0344655
ENSMUSG00000084822	Myadml2os	-2.02775	0.0345261
ENSMUSG00000080935	Got2-ps1	0.862360299733659	0.0345573
ENSMUSG00000020910	Adprm	-0.595201	0.0345661
ENSMUSG00000141985	ENSMUSG00000141985	1.70924937320176	0.0345909
ENSMUSG00000004535	Tax1bp1	0.21318045620517	0.0345953
ENSMUSG00000097589	Dleu2	-0.444974	0.0346048
ENSMUSG00000032580	Rbm5	-0.239854	0.0346128
ENSMUSG00000036615	Rfxap	-0.277845	0.0346292
ENSMUSG00000002981	Clptm1	0.328246212004856	0.0346504
ENSMUSG00000070942	Il1rl2	0.471931350826987	0.0346513
ENSMUSG00000058886	Deaf1	-0.304625	0.0346714
ENSMUSG00000073652	Apol7d	1.36501	0.0346807
ENSMUSG00000022434	Fam118a	-0.313671	0.0346831
ENSMUSG00000068606	Gm4841	-0.887247	0.0347071
ENSMUSG00000021986	Amer2	-0.687416	0.0347125
ENSMUSG00000028745	Capzb	0.327943700802791	0.0347614
ENSMUSG00000050708	Ftl1	0.220159467644834	0.034769
ENSMUSG00000034974	Dapk3	0.326176258498085	0.0347731
ENSMUSG00000028859	Csf3r	0.723736269081684	0.0347733
ENSMUSG00000029587	Zfp12	-0.339408	0.0347942
ENSMUSG00000042988	Notum	-2.07926	0.0347966
ENSMUSG00000057093	Zfp607b	-0.531763	0.0348208
ENSMUSG00000030276	Ttll3	-0.904225	0.0348307
ENSMUSG00000006715	Gmnn	0.334435967738444	0.0348391
ENSMUSG00000044768	Macir	-0.44215	0.0348481
ENSMUSG00000022529	Zfp263	-0.289122	0.0348733
ENSMUSG00000025986	Slc39a10	0.327931545587074	0.034876
ENSMUSG00000079105	C7	-1.3214	0.0349166
ENSMUSG00000083179	Gm12693	0.477310664516213	0.0349199
ENSMUSG00000051413	Plagl2	-0.327893	0.0349502
ENSMUSG00000022479	Vdr	-1.01588	0.0349614
ENSMUSG00000049676	Catsperg1	-0.816593	0.0349857
ENSMUSG00000018634	Crhr1	-1.81042	0.0349859
ENSMUSG00000079470	Utp14b	-0.327106	0.0350188
ENSMUSG00000120863	Gm56582	-0.448066	0.0350219
ENSMUSG00000019505	Ubb	0.265555334956691	0.0350647
ENSMUSG00000104802	Gm5869	0.452522284829757	0.0350763
ENSMUSG00000028133	Rwdd3	-0.341726	0.0350768
ENSMUSG00000053063	Clec12a	0.489746416394551	0.0350799
ENSMUSG00000002033	Cd3g	-0.619526	0.0351111
ENSMUSG00000073433	Arhgdig	-0.917142	0.0351387
ENSMUSG00000064252	Or2t29	-1.26795	0.0351583
ENSMUSG00000073491	Ifi213	-0.723266	0.0352012
ENSMUSG00000102877	Gm38314	2.29561198209816	0.0352119
ENSMUSG00000051223	Bzw1	0.652498548272424	0.0352309
ENSMUSG00000021242	Npc2	0.187785242917073	0.0352693
ENSMUSG00000018411	Mapt	-1.1056	0.0352824
ENSMUSG00000085766	2810430I11Rik	1.46402391972966	0.0353116
ENSMUSG00000001052	Sec24b	-0.292355	0.0353574
ENSMUSG00000027386	Fbln7	1.11646170185927	0.0353909
ENSMUSG00000117603	Gm50037	-0.442746	0.0353946
ENSMUSG00000143979	ENSMUSG00000143979	-0.634488	0.0353948
ENSMUSG00000076433	Cep295nl	0.934814222786883	0.0354173
ENSMUSG00000078552	Dcdc2b	-0.543079	0.0354576
ENSMUSG00000116097	Gm36738	-0.632242	0.0354745
ENSMUSG00000097604	Gm17322	2.42501843194343	0.0354946
ENSMUSG00000100349	Gm28188	1.25697844683742	0.0355124
ENSMUSG00000010492	Uckl1os	-0.92524	0.035529
ENSMUSG00000055994	Nod2	-0.907326	0.0355423
ENSMUSG00000097817	Gm26810	0.51888382708369	0.0355516
ENSMUSG00000073834	Mup11	4.96855156557747	0.0355567
ENSMUSG00000126057	ENSMUSG00000126057	-0.373899	0.0356122
ENSMUSG00000001794	Capns1	0.34012765323325	0.0356745
ENSMUSG00000078923	Ube2v1	0.247315157584056	0.0357057
ENSMUSG00000071489	Ptgdr	-3.07685	0.0357226
ENSMUSG00000026078	Pdcl3	0.308369774718068	0.0357272
ENSMUSG00000039512	Bltp3a	-0.400306	0.0357298
ENSMUSG00000059772	Slx1b	-0.310963	0.035742
ENSMUSG00000017765	Slc12a4	0.23996482775711	0.0357534
ENSMUSG00000026048	Ercc5	-0.321918	0.0357663
ENSMUSG00000085996	A830012C17Rik	-1.60357	0.0357676
ENSMUSG00000008682	Rpl10	-0.332297	0.0357942
ENSMUSG00000074863	Platr25	-0.394157	0.0358157
ENSMUSG00000029185	Fam114a1	0.476800787617029	0.0358197
ENSMUSG00000051159	Cited1	1.75052990878119	0.0358301
ENSMUSG00000066613	Zfp932	-0.315192	0.0358423
ENSMUSG00000022439	Parvg	0.454060890218428	0.0358793
ENSMUSG00000085615	A330035P11Rik	0.328431615728539	0.0359036
ENSMUSG00000092595	Gm20427	0.270799813237939	0.0359038
ENSMUSG00000096156	Gm9242	0.38667573334252	0.0359121
ENSMUSG00000081272	Ap2m1-ps	0.343795389870813	0.0359833
ENSMUSG00000070526	Peg12	0.732389371589347	0.0359842
ENSMUSG00000076598	Igkv3-7	-4.19876	0.0360147
ENSMUSG00000021508	Cxcl14	1.02681826464659	0.0360713
ENSMUSG00000099492	Gm5525	0.567004096544048	0.0360747
ENSMUSG00000027339	Rassf2	-0.366664	0.0360854
ENSMUSG00000038181	Chpf2	0.37374422930189	0.0361006
ENSMUSG00000042331	Specc1	0.540960845935403	0.0361125
ENSMUSG00000076680	Ighv6-6	-3.46389	0.0361177
ENSMUSG00000063531	Sema3e	-0.834952	0.03613
ENSMUSG00000000738	Spg7	0.304792229692151	0.0361328
ENSMUSG00000060771	Tsga10	-0.981247	0.0361436
ENSMUSG00000023272	Creld2	-0.375653	0.0361955
ENSMUSG00000043733	Ptpn11	0.193638640552004	0.036209
ENSMUSG00000021000	Mia2	0.230897480305557	0.0362387
ENSMUSG00000120432	Gm56600	-1.58263	0.0362433
ENSMUSG00000051615	Rap2a	-0.431805	0.0362512
ENSMUSG00000031012	Cask	0.226681189752999	0.0362663
ENSMUSG00000025789	St8sia2	-1.48669	0.0363291
ENSMUSG00000022048	Dpysl2	-0.367867	0.0363475
ENSMUSG00000086407	Gm14123	0.585253170312016	0.0363887
ENSMUSG00000022210	Dhrs4	0.318664620110301	0.0364262
ENSMUSG00000085612	Gm15868	0.585870298292243	0.0364323
ENSMUSG00000019039	Dalrd3	-0.379159	0.0364414
ENSMUSG00000035351	Nup37	0.404148700211198	0.0365214
ENSMUSG00000032010	Usp2	-1.06266	0.0366098
ENSMUSG00000028532	Cachd1	-0.384593	0.0366393
ENSMUSG00000041313	Slc7a1	-0.329541	0.0366486
ENSMUSG00000067768	Xlr4b	0.69300283672867	0.0366628
ENSMUSG00000070873	Lilra5	-0.69616	0.0367003
ENSMUSG00000032612	Usp4	0.294780972562643	0.0367044
ENSMUSG00000030256	Bhlhe41	-0.66377	0.0367359
ENSMUSG00000020936	Nmt1	0.301843585678561	0.0367484
ENSMUSG00000058756	Thra	-0.179988	0.0367646
ENSMUSG00000104168	Gm38250	-0.572135	0.036817
ENSMUSG00000025525	Apool	0.437198822491804	0.0368446
ENSMUSG00000011263	Exoc3l2	0.701404100016227	0.0368521
ENSMUSG00000036214	Polr1has	-0.247635	0.036853
ENSMUSG00000074738	Fndc10	-0.544852	0.0368633
ENSMUSG00000097743	Gm16973	-0.466379	0.0369098
ENSMUSG00000042625	Safb2	-0.315055	0.0369398
ENSMUSG00000055932	Fto	0.209548078241505	0.0369644
ENSMUSG00000034951	Cog7	-0.303788	0.0369688
ENSMUSG00000122465	ENSMUSG00000122465	0.30373823061668	0.036984
ENSMUSG00000028452	Vcp	0.328958997886887	0.0370534
ENSMUSG00000038127	Ccdc50	0.217787036205263	0.0370877
ENSMUSG00000097309	Gm17249	-0.37732	0.0370969
ENSMUSG00000048234	Rnf149	0.222036548264071	0.0371312
ENSMUSG00000035521	Gnptg	-0.231326	0.0371528
ENSMUSG00000015942	Gtf2ird2	-0.315563	0.0371578
ENSMUSG00000037892	Pcdh18	0.377472498896541	0.0371613
ENSMUSG00000030208	Emp1	0.535001692569346	0.0371845
ENSMUSG00000060090	Rp2	0.253365995740541	0.0371886
ENSMUSG00000130978	ENSMUSG00000130978	1.71852987904533	0.0371977
ENSMUSG00000046865	Fbl	0.277431258752226	0.037224
ENSMUSG00000031344	Gabrq	-1.72917	0.0372428
ENSMUSG00000030733	Sh2b1	-0.259169	0.0372565
ENSMUSG00000026737	Pip4k2a	0.30077959918884	0.0372777
ENSMUSG00000096768	Erdr1y	-1.07388	0.0372913
ENSMUSG00000040850	Psme4	0.242215323464737	0.0373448
ENSMUSG00000026304	Rab17	-1.69511	0.0373691
ENSMUSG00000015790	Surf1	-0.310016	0.0373762
ENSMUSG00000021760	Gpx8	0.363289645305181	0.0373773
ENSMUSG00000028874	Fgr	0.780913608155997	0.0374323
ENSMUSG00000042851	Zc3h6	-0.265202	0.0374822
ENSMUSG00000035699	Slc51a	0.780853158134668	0.0374832
ENSMUSG00000133133	ENSMUSG00000133133	0.850129988777233	0.0374881
ENSMUSG00002075231	Gm56257	0.583335521386721	0.0375534
ENSMUSG00000020152	Actr2	0.322504261913781	0.0375622
ENSMUSG00000084807	Gm13073	-1.35571	0.0375778
ENSMUSG00000002475	Abhd3	-0.702997	0.0375903
ENSMUSG00000009731	Kcnd1	0.710479445007346	0.0376013
ENSMUSG00000078898	Zfp968	-0.775552	0.0376091
ENSMUSG00000130617	ENSMUSG00000130617	-0.979038	0.0376773
ENSMUSG00000034303	Ccdc15	-0.356911	0.0378343
ENSMUSG00000136721	ENSMUSG00000136721	-0.615338	0.0378415
ENSMUSG00000107705	Gm45062	-0.298921	0.0378428
ENSMUSG00000049044	Rapgef4	-0.751366	0.0378706
ENSMUSG00000027435	Cd93	0.442572208108548	0.0379146
ENSMUSG00000016319	Slc25a5	0.484821521040902	0.0379775
ENSMUSG00000021376	Tpmt	0.645704338917508	0.037981
ENSMUSG00000021546	Hnrnpk	0.206371768190465	0.0380175
ENSMUSG00000140431	ENSMUSG00000140431	-1.18937	0.0381035
ENSMUSG00000029074	Ttll10	-1.115	0.03811
ENSMUSG00000024769	Cdc42bpg	-0.427361	0.0381205
ENSMUSG00000038722	Bud31	0.230588160316589	0.038176
ENSMUSG00000048799	Cep120	-0.21161	0.0381936
ENSMUSG00000026833	Olfm1	0.39302539402583	0.0382423
[truncated: 19,772 more rows]

## Sheet: Table S3
GeneName	si/NC	PValue
A4GALT	0.961714	0.715536
AAAS	0.793911	1.79E-05
AACS	0.931602	0.106112
AAGAB	0.982608	0.661397
AASS	0.623714	2.67E-11
AATK	1.12042	0.119501
ABAT	1.31167
ABCA17P	0.953382	0.674092
ABCA2	0.962019	0.342162
ABCA6	1.26486
ABCA9	1.93827	7.32E-08
ABCB9	1.04245	0.295762
ABCC5	1.0619	0.132449
ABCC6	0.807185	0.00570783
ABCC6P1	0.905462	0.599836
ABCD1	1.02325	0.750681
ABCD2	0.422201	1.68E-05
ABCE1	0.878145	0.00238362
ABCF1	1.14462	0.00579803
ABCF3	1.10289	0.0266587
ABCG2	0.696529	0.0364116
ABHD1	0.811523
ABHD10	1.06155	0.253955
ABHD12	1.01774	0.692802
ABHD14A	0.91303	0.282994
ABHD17B	0.978047	0.701013
ABHD18	0.903046	0.12506
ABHD2	0.931352	0.121021
ABITRAM	1.13001	0.179395
ABL1	1.16079	0.002256
ACAA1	0.996777	0.94395
ACADM	1.61299	0.00093496
ACADS	2.18706	0.00071364
ACAP1	0.922669	0.439634
ACAT1	1.11366	0.00937166
ACBD3	0.71645	0.00135218
ACBD7	0.963848	0.476681
ACD	1.0847	0.225658
ACKR4	0.72365	0.0027829
ACOT1	0.572718	2.47E-06
ACOT2	0.691862	7.51E-06
ACOT7	1.11315	0.0173406
ACOT9	0.880805	0.00749499
ACOX3	1.18169	0.0593331
ACP1	1.055	0.174873
ACP2	1.24862	0.000151256
ACP6	0.788558	0.000115321
ACSBG1	1.05341	0.302113
ACSL6	1.07397	0.595485
ACTG1P14	1.36547	0.0592839
ACTG2	0.685022	0.0898248
ACTMAP	0.981465	0.659658
ACTN1	1.33018	7.43E-08
ACTN2	1.00086	0.989192
ACTR1A	1.26566
ACTR3B	0.875293	0.0654663
ACTR8	1.06509	0.167168
ACVR1	1.4503	1.22E-07
ACVR2A	1.19329
ADAM8	0.785279	0.134315
ADAMTSL5	0.980524	0.781167
ADAP2	1.05935	0.459162
ADCK2	0.972654	0.607144
ADCY10P1	0.730561	0.0888358
ADCY3	0.923321	0.0580774
ADCY6	0.97212	0.517538
ADCY7	1.13893	0.0266023
ADD2	0.796668	4.25E-05
ADGRA2	1.30114	0.00123825
ADGRD2	0.533054	0.0014555
ADGRV1	0.808861	0.0403058
ADH5	0.96016	0.277462
ADI1	1.01323	0.725691
ADIPOR2	2.70895	0.000139301
ADK	0.857064	0.00510308
ADO	0.978546	0.7583
ADORA1	0.574325	0.000163353
ADPRHL1	0.870664	0.17677
ADPRM	0.829451	0.0718918
ADPRS	1.31029	8.39E-06
ADRA2C	1.12439	0.412914
ADRB1	1.88447	1.10E-05
ADSL	1.03159	0.400152
AFAP1L1	0.715008
AFF1	1.0454	0.300731
AFF4	1.07001	0.114883
AFG1L	0.964403	0.6925
AFMID	1.22665	0.0018875
AFTPH	1.26424	2.33E-05
AGA	0.782698	0.0266361
AGAP1	1.3186	2.94E-06
AGAP10P	0.800209	0.0444938
AGAP14P	0.71449	0.0574807
AGAP3	1.26083
AGAP4	0.912417	0.153455
AGAP5	0.630918	3.54E-06
AGAP9	0.737008
AGBL5	1.09722	0.0533308
AGER	0.723079	8.74E-06
AGFG2	0.762192	0.00198031
AGGF1	0.910848	0.054794
AGPAT1	0.976372	0.575823
AGPAT3	1.20114	4.30E-05
AGPS	1.15502	0.00185139
AGR2	1.37017	0.00379608
AGTPBP1	0.88338	0.0146645
AHCY	0.778225	5.53E-07
AHCYL2	1.00148	0.976358
AHDC1	1.18346	0.0126606
AHNAK2	1.13639	0.0121816
AHR	1.57287	0.00932731
AHSA2P	0.766541	1.96E-05
AIF1L	0.950872	0.302225
AIFM2	1.70645	4.08E-08
AIMP2	1.10211	0.0904742
AIP	1.02943	0.447889
AIRIM	0.988419	0.806903
AJUBA	1.37263	7.64E-07
AK4	0.938765	0.393627
AK4P1	0.840956	0.188887
AKAP10	1.03644	0.401157
AKAP12	1.01309	0.737954
AKAP13	0.979051	0.619256
AKAP17A	0.888566	0.00423911
AKAP9	0.608308	3.07E-05
AKIP1	1.03702	0.383361
AKNAD1	0.875725	0.295156
AKR1B1	0.767903	1.53E-06
AKT2	1.19812	0.000149406
ALAD	1.02769	0.516593
ALCAM	0.9849	0.693338
ALDH16A1	0.821858	0.00453846
ALDH18A1	0.978802	0.626008
ALDH6A1	1.04458	0.637244
ALG1L9P	0.639268	0.0219548
ALG2	0.670259	4.51E-07
ALG5	0.854854	0.0117158
ALG6	1.08275	0.377795
ALKBH1	1.14801	0.101615
ALKBH8	1.01471	0.775875
ALMS1	0.816848	0.0161681
ALOX12	5.72572	8.74031E-07
ALPK1	0.824927	0.0717222
ALPK3	1.35144	0.0483936
ALX3	1.04269	0.731634
AMBRA1	1.10055	0.0434752
AMD1	1.03916	0.365783
AMDHD1	0.603937	2.82E-05
AMH	0.786798	0.157871
AMIGO1	1.11289	0.176849
AMMECR1	1.25792
AMN	1.26518	0.0266043
AMOT	0.755258	0.000468871
AMOTL1	0.919356	0.145561
AMOTL2	1.63393	5.66E-10
AMT	0.822581	0.0673116
AMZ2	1.00986	0.811318
ANAPC1	0.829017	0.000292432
ANAPC13	0.393722	1.70E-15
ANAPC1P2	0.997811	0.990025
ANAPC1P4	0.933234
ANGEL1	0.792445	0.000569114
ANGPTL2	0.840003	0.283127
ANK2	0.834831	0.0134936
ANKHD1	0.992887	0.862242
ANKIB1	1.17165	0.000571116
ANKMY2	0.884491	0.00930804
ANKRA2	0.871782	0.00814584
ANKRD1	1.54194	5.42E-10
ANKRD12	0.777154	0.168398
ANKRD13B	1.41095	3.08E-08
ANKRD17	0.982821	0.687845
ANKRD18CP	1.45271	0.0244328
ANKRD20A1	0.693402	0.000262133
ANKRD20A2P	0.674252	0.0238969
ANKRD23	0.871939	0.00871483
ANKRD27	1.36696	1.42E-06
ANKRD28	0.936382	0.125601
ANKRD30B	1.33436	0.156472
ANKRD34A	0.960261	0.485939
ANKRD34B	1.01593	0.81266
ANKRD36B	0.749649	2.87E-05
ANKRD36C	0.816449	0.0182649
ANKRD37	0.930724	0.253778
ANKRD44	1.03208	0.69409
ANKRD6	1.19858
ANKRD9	0.993176	0.89518
ANKS1A	1.30156	5.88E-06
ANKS1B	0.95652	0.626021
ANKZF1	0.785092	4.08E-06
ANO6	1.12641	0.00392256
ANO9	0.565501	0.00164002
ANTXR1	0.556004	7.31E-08
ANXA9	0.630411	1.00E-06
AOPEP	1.60933	5.88E-12
AP1S1	1.04909	0.211061
AP1S2	0.550474	0.000336579
AP2B1	1.07142	0.0763553
AP3M1	1.01095	0.820184
AP3M2	0.842931
AP4S1	1.07649	0.286795
AP5B1	0.892371	0.0638528
APBA2	1.36965	4.48E-08
APBB1	1.20779	0.00216847
APBB3	1.04796	0.461889
APEH	0.89957	0.0112313
APH1B	1.1221
API5P1	1.16182
APIP	1.11215	0.169244
APLP2	1.21783
APOBEC3F	0.734055	1.64E-05
APOBEC3G	0.535989	0.00328159
APOE	0.764425	0.000320112
APOLD1	1.19013	9.08E-05
APOO	0.383941	7.12E-12
APP	1.14136	0.00352043
APPAT	0.983787	0.849441
APRG1	0.743436	0.0462413
APTR	0.903833	0.0521268
APTX	1.02653	0.521845
AQR	0.966728	0.425593
ARCN1	0.905371	0.0188384
ARFGAP1	0.99876	0.977506
ARFGAP3	0.822423	0.000220585
ARFGEF1	0.945222	0.220552
ARFGEF2	0.945145	0.224517
ARFGEF3	1.10863	0.0387406
ARFIP2	1.02613	0.51168
ARFRP1	1.07633	0.0847383
ARHGAP10	1.2128	0.0005346
ARHGAP11A	0.816277	0.000205082
ARHGAP12	0.87378	0.00999571
ARHGAP17	1.26945	1.54E-06
ARHGAP22	0.950679	0.658375
ARHGAP35	1.14907	0.00211272
ARHGAP39	1.27847	0.000910704
ARHGAP4	1.03167	0.493698
ARHGAP44	1.28311	0.000271356
ARHGAP8	1.21057	0.00470529
ARHGDIA	0.956904	0.298153
ARHGEF10	1.28403	1.68E-06
ARHGEF16	0.800816	0.00401564
ARHGEF18	1.34719	4.08E-07
ARHGEF19	0.998495	0.987179
ARHGEF26	0.978337	0.737553
ARHGEF28	0.501017	2.14E-08
ARHGEF40	0.8765	0.0013211
ARID3A	1.06005	0.154795
ARID3C	0.780171	0.12363
ARL1	1.00684	0.853339
ARL13B	0.834866	0.000738522
ARL2BP	0.849817	0.000577278
ARL3	0.8497
ARL4AP5	1.0686	0.426459
ARL6	0.866203	0.133955
ARL6IP4	1.02679	0.494674
ARL6IP6	0.670632	1.51E-06
ARL8A	1.25257	0.000114006
ARMC3	0.906149	0.545943
ARMC6	0.837452
ARMC7	1.05639	0.445321
ARMC8	1.05444	0.265451
ARMCX6	0.954613	0.336138
ARMH4	0.832837	0.018744
ARMT1	0.976739	0.56678
ARNT	0.886823	0.00286933
ARPC1B	0.89596	0.00795244
ARPC2	1.14151	0.00166447
ARPP21	1.04179	0.829769
ARRB2	1.06873	0.11483
ARRDC2	1.06338	0.210986
ARRDC3	1.66313	1.83E-05
ARRDC4	0.902613	0.141283
ART3	0.90248	0.550416
ASAH1	1.03074	0.461061
ASAP1	1.21821	2.78E-05
ASB1	0.958155	0.354931
ASB16	0.871229	0.0860814
ASB6	1.51678	1.26E-08
ASCC1	1.37167	7.58E-09
ASCC2	0.742013	8.69E-08
ASDURF	1.10877	0.0602901
ASF1A	0.808715	0.00254446
ASL	1.07793	0.111613
ASNS	0.766791	5.04E-05
ASPDH	0.639635	0.00265708
ASPHD2	1.17209
ASPSCR1	0.831424	0.00229231
ASRGL1	0.713815	1.13E-06
ATAD1	1.02394	0.615631
ATAD2	0.735163	5.03E-05
ATAT1	1.02181	0.785742
ATE1	1.2043	0.00289919
ATF1	0.739415	1.55E-05
ATF4	0.93177	0.0727526
ATF5	1.17	0.00148966
ATF7IP2	0.940369	0.314101
ATG10	0.632551	2.03E-11
ATG2A	0.685851	7.61E-07
ATG2B	0.950755	0.379983
ATG4B	1.09683	0.0637841
ATG4C	0.835421	0.030738
ATG4D	0.649232	0.000147022
ATG9B	0.74988	0.000448233
ATIC	0.908689	0.0172087
ATL2	1.06349	0.126992
ATP10A	1.10184	0.0700706
ATP2B1	0.894695	0.0134958
ATP2B4	1.36879	2.97E-07
ATP2C1	1.08012	0.0479877
ATP2C2	1.10253	0.558039
ATP5F1B	1.01504	0.679539
ATP5F1E	1.09462	0.0215145
ATP5MJ	1.16773
ATP5PD	0.96509	0.36201
ATP6V0A2	1.01644	0.746668
ATP6V0B	1.08828	0.177726
ATP6V0D1	1.25224	0.000345024
ATP6V1C1	1.29512	3.05E-06
ATP6V1E1	1.24213	8.32E-06
ATP6V1G1	1.32907	5.68E-08
ATP6V1G2	0.704301	0.000554612
ATP8A1	0.770108	0.000998554
ATP8A2	1.19391	0.235525
ATP9B	1.21206
ATPAF2	1.09988	0.0463404
ATR	0.780487	6.88E-05
ATRIP	0.727283
ATRN	0.817334	5.36E-05
ATRNL1	1.01635	0.875644
ATXN2	1.12569
ATXN7L3B	0.870375	0.003998
AUNIP	1.10123	0.088567
AURKB	0.829499
AVL9	1.37209	5.83E-08
AXIN2	0.992762	0.9103
B3GALNT2	1.00724	0.871938
B3GAT2	0.888938	0.170061
B3GAT3	0.814106	0.00612173
B3GLCT	1.03066	0.625533
B3GNT2	1.14897	0.0117316
B3GNT5	1.05855	0.238502
B4GALNT3	1.08639	0.124378
B4GALT3	0.712006	1.84E-06
B4GALT6	1.04858	0.382279
BAALC	2.42498	3.67E-07
BACE1	1.01852	0.697762
BACH2	1.42801	0.0750483
BAD	1.25942	3.28E-05
BAG3	0.973896	0.514508
BAHCC1	1.22483
BAK1	1.43473	4.82E-06
BAMBI	0.930401	0.711132
BANF1P3	1.05334	0.716952
BANP	0.915818	0.0998896
BAZ1B	0.921017	0.0646008
BBS10	1.00259	0.97873
BBS4	0.983036	0.729021
BBS7	0.906076	0.0630023
BCAN	0.644359	0.0142142
BCAP29	0.788312	2.39E-06
BCAS4	1.03421
BCL2L1	1.35265	6.35E-06
BCL2L12	1.0084	0.830204
BCL2L2	0.977752	0.541851
BCL7B	1.26529	1.58E-05
BCL7C	1.2165	3.95E-05
BCLAF1	0.730301	1.23E-05
BCLAF1P2	0.740252	0.00024138
BCORL1	1.35642
BCR	0.983113	0.684314
BCRP4	0.813069	0.0788555
BDH2	0.953903	0.529147
BDP1	0.780278	0.0226665
BET1	1.01221	0.906722
BICDL2	0.894111	0.3691
BICRA	1.28108	0.00128788
BID	1.41422	1.89E-07
BIN1	1.33823	8.32E-08
BIRC5	1.09803	0.0212411
BLOC1S2	0.96681	0.499028
BLOC1S3	1.06594	0.534875
BLOC1S5	1.10243	0.0791377
BLTP1	0.881312	0.0178241
BLTP2	0.924625	0.038089
BLTP3B	1.04081	0.40887
BLVRB	0.923874	0.0652376
BMERB1	1.41115	9.42E-09
BMP1	1.07953	0.108397
BMP5	1.36167	0.121258
BMP8A	1.09846	0.570521
BMP8B	1.30315
BMS1	0.93519	0.161042
BMS1P1	0.919257	0.456153
BMS1P13	1.28628	0.168271
BMS1P14	1.31511	0.000153695
BMS1P15	1.07252	0.664821
BMS1P4	0.759435	0.00059936
BMS1P9	1.64905	0.00769505
BNIP3L	1.25049	0.000221048
BOK	0.745113	5.55E-05
BPGM	0.828502
BPHL	0.801095
BRAT1	0.88432	0.0363853
BRCC3	1.02818	0.620548
BRCC3P1	1.30453	0.0294633
BRD1	1.26902
BRD3	1.33728	1.30E-06
BRD4	1.16002	0.000860238
BRD7P2	1.21106	0.0203376
BRF2	1.02166	0.726067
BRIP1	0.874828	0.00940742
BRK1	1.16801
BRMS1	0.891604	0.00681371
BROX	0.841115	0.0086337
BRWD3	0.955905	0.285451
BSCL2	0.872782	0.0106225
BTAF1	1.05006	0.214642
BTBD2	0.828376	0.00117192
BTF3	0.912127	0.0239893
BTG1	0.985478	0.88834
BTG3	1.04422	0.439352
BTN2A2	0.620047	4.99E-09
BTN2A3P	0.715816	1.41E-06
BTRC	1.37434	6.92E-08
BUB1B	0.883177	0.00602685
BUB3	1.10813	0.023981
BUD23	1.02016	0.618237
BUD31	0.975363	0.504313
BZW2	1.18132	0.000801757
C11orf24	1.07812	0.11139
C11orf68	0.891246	0.166247
C11orf98	1.01605	0.679071
C12orf60	1.02911	0.793096
C12orf75	1.00553	0.912173
C14orf119	1.10286	0.264033
C14orf93	0.905052	0.299428
C15orf39	1.17788	0.0775438
C15orf40	1.10201	0.0930921
C15orf61	1.30005	0.081043
C16orf86	0.849495
C16orf87	1.09211	0.058542
C17orf100	0.838491	0.273238
C17orf67	0.76247	0.0068553
C17orf75	0.871484	0.0119774
C19orf25	1.05616	0.34406
C19orf44	1.06691	0.195538
C1D	2.14589	2.52E-16
C1GALT1C1	1.02047	0.705329
C1orf21	0.928839	0.28017
C1orf35	1.08079	0.0619924
C1orf74	1.08993	0.435891
C1QL1	1.20442	0.0892131
C1QL4	0.807875	0.00143866
C21orf91	1.02746	0.772901
C22orf23	1.1719	0.141454
C2CD4C	0.826041
C2orf15	1.15583	0.182566
C2orf42	0.978666	0.692221
C2orf50	0.786753	0.184062
C2orf68	0.878394	0.00730571
C2orf74	0.466982	2.96E-05
C2orf76	1.03502	0.678167
C3	0.653877	0.0274127
C4A	0.650323	0.0409116
C4orf36	0.972258	0.86192
C5	0.643181	8.12E-07
C5orf22	0.945397	0.224025
C5orf34	0.891708	0.130235
C6orf62	1.01346	0.744329
C9orf85	0.861433	0.0891413
CA11	1.02623	0.694151
CA14	0.599788	3.14E-06
CA9	1.23237	0.253885
CAB39	0.926013	0.141522
CABLES2	1.17866	0.0173108
CACHD1	0.872365	0.0196589
CACNA1D	0.850352	0.107328
CACNA1G	1.78722	0.000905745
CACNA1H	1.17584
CACNB3	0.987864	0.775419
CACYBPP2	0.974996	0.769725
CADM4	1.17312	0.00504295
CADPS2	0.768318	0.0944546
CALM1	1.04977	0.197824
CALM2	1.24531	8.21E-06
CALY	0.891836	0.47064
CAMK2G	1.25541	9.99E-06
CAMKK2	1.13743	0.00995391
CAMLG	1.03661	0.517936
CAMSAP2	1.13922	0.0107463
CAMTA1	1.23143	1.92E-05
CAMTA2	0.974706	0.557533
CANT1	1.07489	0.108663
CANX	1.13227	0.00742408
CAPS	0.746514	0.111426
CARD10	1.10726	0.120025
CARD8	0.774756	1.32E-05
CARD9	1.52033	0.00554784
CARHSP1	0.941568	0.229867
CARM1	1.18627	0.00369002
CARMIL3	0.816102	0.270323
CASC2	0.845603	0.122024
CASKIN2	1.86872	8.39E-12
CASP2	1.20467
CASP4	0.448273	4.17E-09
CASP6	1.06538	0.218253
CASP7	0.992953	0.885138
CASP8AP2	0.697124	1.03E-05
CASTOR2	1.40586	1.57E-06
CASTOR3P	1.05964	0.40807
CATSPER1	1.02592	0.892396
CATSPER2	0.811933	0.00107681
CATSPER2P1	0.676974	0.050091
CAV1	0.989662	0.911402
CAVIN1	1.25368
CAVIN2	0.5045	4.45E-07
CBARP	1.24001	0.00218782
CBLN3	0.946722	0.544789
CBS	0.918326	0.0322846
CBX2	1.27403	1.73E-05
CBX7	1.03824	0.389175
CBX8	0.837275	0.000103657
CC2D1B	1.00003	0.999394
CC2D2A	0.732508	0.00197697
CCAR1	0.820262	0.000329269
CCDC110	0.403531	7.58E-05
CCDC121	0.837545	0.00500624
CCDC125	0.872637	0.0147003
CCDC13	0.865349	0.238197
CCDC134	1.02787	0.569935
CCDC137	1.31644	8.33E-08
CCDC14	0.765963	2.81E-06
CCDC142	0.918848	0.0808669
CCDC144A	0.558189	0.00470696
CCDC160	0.629522	3.18E-05
CCDC163	0.956255	0.733928
CCDC167	1.07697	0.0963647
CCDC17	0.47128	0.000822506
CCDC170	1.51188	0.0363947
CCDC174	0.932285	0.100291
CCDC180	0.777409	0.00016029
CCDC183	0.629863	2.73E-06
CCDC191	0.675587	3.07E-06
CCDC194	0.486067	0.000376932
CCDC22	1.09077	0.112847
CCDC24	0.751794	1.75E-05
CCDC28B	0.902411	0.0552745
CCDC30	0.584456	4.15E-05
CCDC34	0.863719	0.194923
CCDC40	1.09002	0.108221
CCDC51	0.953731	0.340792
CCDC57	0.800089	0.000117308
CCDC59	0.896178	0.0106956
CCDC61	0.910943	0.264561
CCDC62	0.621114	0.00112714
CCDC69	0.998431	0.978294
CCDC7	0.810751	0.0395858
CCDC8	0.870012	0.000785057
CCDC80	0.588578	3.09E-11
CCDC85A	0.851936	0.352356
CCDC85B	0.916035	0.0454035
CCDC9	1.20576	3.38E-05
CCDC90B	0.996468	0.943698
CCDC93	1.10228	0.0185159
CCDC97	1.10761	0.0425615
CCER2	0.579404	0.000759348
CCNB3	0.545083	4.74E-06
CCNDBP1	0.771317	3.74E-05
CCNE1	1.44868	3.10E-09
CCNE2	1.10162	0.0925574
CCNF	0.978629	0.651555
CCNH	0.944452	0.231603
CCNI	1.10858	0.0155862
CCNL1	1.07509	0.0771853
CCNO	1.11483	0.254028
CCNYL1	1.08831	0.115799
CCNYL2	1.06444	0.581187
CCPG1	0.894783	0.0095085
CCR1	1.84907	2.24E-12
CCS	0.933791	0.13145
CCSER2	1.07783	0.173603
CCT5	0.931473	0.0704365
CCT6P3	1.08596	0.223008
CCT6P3	1.05196	0.519096
CCT7	1.00698	0.849153
CCT8P1	0.999138	0.994149
CCZ1	0.985163
CD27	1.02556	0.654463
CD274	0.773541	0.000903173
CD276	0.900379	0.0106678
CD302	0.670363	0.0191702
CD37	1.11903	0.0476222
CD58	0.988136	0.859429
CD68	1.19555	0.000275669
CD83	0.707772	8.28E-06
CD99P1	0.668839	0.0114628
CDAN1	0.947172	0.281583
CDC14B	1.09474	0.0835869
CDC23	1.17814	0.000238712
CDC26	0.605352	2.29E-10
CDC26P1	0.724456	0.0045654
CDC34	1.59774	1.83E-11
CDC40	0.916471	0.0550097
CDC42BPB	1.28053	8.61E-07
CDC42EP2	1.10584	0.550701
CDC5L	0.997702	0.953537
CDC6	0.827923	0.000135573
CDCA3	0.786138	3.29E-05
CDCA5	0.949938	0.262473
CDCA8	1.18252	0.000295749
CDH23	2.61963	3.92E-06
CDHR17P	1.46391	0.0975572
CDHR5	1.14705	0.428828
CDIN1	0.650919	7.00E-07
CDK1	1.09779	0.0171987
CDK11A	1.03057	0.483002
CDK16	0.984846	0.700271
CDK19	1.19268	0.00071963
CDK7	0.8779	0.00767754
CDK8	1.19785
CDK9	1.07193	0.0999333
CDKAL1	0.647314	2.96E-07
CDKL3	0.781752	0.0413159
CDKL5	0.658303	0.0620049
CDKN1B	1.19602
CDKN2B	0.974498	0.691168
CDKN2C	0.831112	0.000712734
CDON	0.927294	0.421474
CDRT4	0.835976
CDS1	0.938378	0.466612
CDS2	1.32549	1.20E-07
CEACAM1	1.05115	0.682119
CEBPG	1.14124	0.00516069
CEBPZ	1.00969	0.830905
CECR7	1.05188	0.608527
CELF1	0.975125	0.532089
CELF3	0.797174	0.0462535
CELF5	0.853172	0.317702
CELSR1	1.27564	1.11E-05
CENATAC	0.793799	1.15E-05
CENPA	1.05146	0.368026
CENPBD2P	1.16304	0.123174
CENPE	0.523887	0.0146257
CENPK	0.901296	0.0366348
CENPM	0.891959	0.0695612
CENPN	1.049	0.23096
CENPO	0.907507	0.0269801
CENPT	1.09362	0.0378314
CENPV	1.24334
CEP112	0.716089	1.20E-06
CEP131	0.881376	0.00499604
CEP135	0.860438	0.00765143
CEP152	0.605873	0.000406106
CEP170B	1.40707	2.32E-09
CEP170P1	0.700631	0.0699984
CEP19	0.79342	0.000986653
CEP20	1.00663	0.887071
CEP295NL	0.98228	0.926573
CEP350	0.764568	0.0100642
CEP41	0.709798
CEP57L1	0.908848	0.0603871
CEP63	0.769908	1.37E-05
CEP68	1.23862	5.64E-05
CEP70	0.94115	0.201472
CEP89	1.00197	0.967206
CERS1	1.50705	1.12E-05
CERS4	1.26995	0.0051989
CERS5	1.11952	0.0613917
CES3	0.650099	0.000110646
CETN4P	0.583795	0.00203366
CFAP184	1.25077	0.00042803
CFAP20	0.632925	1.14E-08
CFAP206	0.595619	2.01E-05
CFAP410	0.888397	0.270608
CFAP43	1.10372	0.582272
CFAP92	1.00797	0.942281
CFD	0.786983	2.35E-05
CFDP1	1.46216	3.57E-09
CFHR1	0.724062	0.103119
CFL1P1	0.775287	0.165148
CFLAR	0.889292	0.0115998
CGNL1	0.73983	0.000301168
CGRRF1	1.02716	0.750954
CHCHD1	0.991817	0.837753
CHCHD4P3	0.999251	0.996504
CHCHD6	1.31793	5.93E-06
CHD1	0.948477	0.286313
CHD1L	0.839053
CHD2	0.889084	0.00698608
CHD4	1.17896	0.000424076
CHD9	0.821321
CHFR	1.1124	0.0323431
CHKB	0.950212	0.271767
CHM	0.974828	0.645877
CHMP1A	1.10307	0.0280766
CHMP1B	0.799724	3.90E-06
CHMP2A	0.912043	0.0212177
CHMP2B	0.951385	0.303205
CHMP4B	1.19348	6.28E-05
CHMP5	1.04477	0.274457
CHORDC1	0.97945	0.581566
CHPF	1.17948	0.00265203
CHPF2	1.05801	0.169546
CHPT1	0.783272	0.00619891
CHRFAM7A	0.760015	0.0158261
CHRNA3	0.957809	0.641801
CHST11	0.888982	0.0260679
CHST14	1.31349	0.000148433
CHST15	1.09958
CHURC1	0.891135	0.0039499
CIAO2B	1.02523	0.498505
CIB1	0.77733	0.000138921
CIBAR1P1	0.563171	0.00439754
CICP14	0.911497	0.186844
CINP	0.993066	0.894652
CIPC	1.16337	0.0418853
CISD1	1.01014	0.841437
CISD2	0.888578	0.00502856
CISH	1.57109	0.00050541
CITED2	1.46139	1.95E-09
CITED4	1.55357	0.00400289
CIZ1	0.962104	0.318556
CKS1B	1.11762	0.00950729
CKS2	1.359	3.26E-07
CLASRP	0.866391	0.00238
CLCN2	0.927771	0.173646
CLCN4	2.10797	2.63E-06
CLDN1	1.40987
CLDN16	1.55776	0.00435904
CLDN23	1.04306	0.494801
CLDN7	1.04346	0.659523
CLDND2	0.964603	0.827191
CLEC11A	0.801762	0.0293403
CLEC2D	0.817891	0.00185266
CLINT1	0.952323	0.219349
CLIP2	1.31932	4.16E-06
CLIP3	1.02956	0.770891
CLK1	0.939909	0.104591
CLK4	0.973112	0.52773
CLN5	0.922278	0.269995
CLOCK	0.754448	8.36E-06
CLPB	1.15172	0.00204843
CLPP	1.106	0.0247788
CLPTM1L	1.23502
CLSPN	0.835675	0.00297447
CLSTN3	1.25235	0.00023556
CLTC	0.942885	0.224454
CMC2	0.952028	0.328541
CMSS1	0.957586	0.316951
CMTM3	1.44196	4.29E-06
CMTM4	1.24316	5.34E-05
CMTM8	1.09121	0.245322
CNBD2	0.681656	0.0139893
CNBP	0.985337	0.689339
CNDP2	1.11083	0.0126528
CNEP1R1	0.698599	2.29E-05
CNGA1	0.635837	0.000224959
CNIH1	1.12983
CNN1	2.03416	4.37E-14
CNN3	1.186	0.000178792
CNNM1	1.01879	0.705042
CNOT1	0.98773	0.803924
CNOT11	1.29952	1.65E-05
CNOT6	1.13649	0.00439104
CNOT7	1.11235	0.0122166
CNP	1.23634	3.63E-05
CNPPD1	0.979726	0.685898
CNRIP1	0.991972	0.907806
CNST	1.05429	0.303387
CNTFR	2.34675	1.62E-06
CNTNAP1	1.10278	0.0717628
CNTNAP3	0.672862	4.98E-06
CNTNAP3C	0.707059	0.00748017
CNTNAP3P2	0.742202	0.0104028
CNTRL	0.567951	5.95E-07
COA1	0.935839	0.208376
COA3	0.923504	0.287897
COBLL1	0.830448
COG4	0.880257	0.0045003
COG7	1.08295	0.183521
COIL	0.998828	0.979928
COL11A2	1.01379	0.871128
COL12A1	0.949667	0.246363
COL1A1	0.374897	2.18E-11
COL23A1	1.83478	9.61E-11
COL26A1	1.36058	0.00326526
COL4A5	0.633303	4.51E-10
COL5A1	1.20794
COL6A1	1.10935	0.0208808
COL9A2	0.965282	0.797835
COL9A3	0.84046
COLEC10	2.06877	1.93E-05
COLGALT2	1.52413	1.00E-07
COMMD3	0.829807	0.000253608
COMMD9	1.09243	0.305213
COP1	1.08034	0.0711642
COPA	0.872238	0.00105274
COPB1	0.852545	0.000202358
COPB2	0.874656	0.00148979
COPRS	1.27634	7.24E-06
COPS2	1.05579	0.193451
COPS3	1.11911	0.0107662
COPS9	1.24695
COQ10A	0.660584	8.16E-06
COQ2	0.788874	0.000166549
COQ5	0.718239	8.75E-08
COQ7	1.15681	0.0137017
COQ8B	0.938503	0.182053
COQ9	0.881253	0.00373955
CORO1A	0.459066	5.78E-07
CORO1B	0.838754	8.95E-05
CORO1C	1.33657	3.51E-08
CORO2A	0.986682	0.866522
CORO6	0.626284	0.000133761
COTL1	1.15359	0.000548403
COX11	1.00591	0.885402
COX14	1.16683	0.0100269
COX6B2	0.577412	0.0191545
COX6C	1.16957	0.000761975
COX7C	1.05986	0.123886
COX8A	0.935454	0.227935
CPE	0.797807	1.05E-05
CPEB1	1.06466	0.23675
CPEB2	1.37385	0.02971
CPEB3	0.740219	0.00919652
CPHL1P	1.11044	0.488708
CPM	0.897144	0.2376
CPNE5	0.785567	0.139021
CPNE7	1.18238	0.000582664
CPOX	1.04264	0.317172
CPP	1.39014
CPS1	1.63917	0.000405011
CPSF2	0.938215	0.12206
CPSF3	0.953546	0.216432
CPT1A	3.3177	1.88727E-06
CRAMP1	1.13462	0.00476723
CREB1	1.06722	0.144145
CREB3L1	0.462679	0.000205069
CREB3L3	0.500304	3.32E-05
CREBBP	1.05417	0.242318
CRELD2	1.06409	0.140346
CRK	1.29969	2.78E-07
CRKL	1.00298	0.945318
CRNKL1	0.618348	1.26E-10
CRY1	1.14579
CRYBG3	0.942537	0.274311
CRYZL2P	0.61225	0.000695128
CRYZL2P	0.545757	2.38E-08
CSAD	0.843622	0.00652376
CSDE1	0.92539	0.0579526
CSE1L	1.09982	0.0202836
CSF1	1.62748	9.23E-08
CSK	0.894738	0.0137003
CSKMT	0.867145	0.176711
CSNK1E	1.09055	0.0570126
CSRNP1	0.960434	0.530322
CSRNP3	1.17017	0.252985
CSTB	1.29033
CSTF2T	0.751346	6.18E-07
CSTF3	0.911104	0.0224411
CT62	1.14343	0.45394
CTCF	1.07244	0.0809615
CTNS	1.03447	0.63271
CTPS1	1.34006
CTR9	0.953201
CTSB	1.09537	0.0270789
CTSH	0.908645	0.0990382
CTSL	1.1585	0.0011074
CUEDC1	1.20516	0.0143718
CUEDC2	0.964756	0.384766
CUL3	1.09522	0.02008
CUL4B	0.98663	0.738279
CUTALP	0.768664	0.112644
CUTALP	0.726003	2.88E-06
CUX1	1.18231	0.0010693
CWF19L1	1.13887
CXCL11	0.513646	6.80E-07
CXorf38	0.695109	1.11E-05
CXXC1	0.911783	0.0446696
CYB561	0.944184	0.255045
CYB5D2	1.06514	0.338918
CYB5R3	1.04833	0.259768
CYB5RL	0.716531	2.12E-05
CYFIP1	0.949779	0.190849
CYLD	1.0951	0.0774578
CYP1A1	1.1387	0.0814165
CYP26B1	0.825536	0.00450945
CYP27B1	0.83816	0.347829
CYP2D7	0.767303
CYP4V2	0.773337
CYREN	1.07425	0.0832817
CYTH2	0.97454	0.499665
CZIB	0.806296	0.00306055
D2HGDH	1.00095	0.98887
DACT3	0.703678	0.00119709
DAG1	1.28961	1.55E-05
DAGLA	1.45676	0.00118076
DANCR	0.863954	0.0516609
DANT2	1.14271	0.366689
DAPK3	0.945874	0.144954
DARS2	0.823345	0.000494314
DAZAP1	1.0772	0.0504705
DBF4	1.101	0.0291398
DBN1	1.41755	2.08E-08
DBNDD1	1.19424	0.00150494
DBNDD2	1.35293	4.46E-07
DBP	1.08254	0.114528
DBT	0.990638	0.856301
DCAF1	0.97996	0.587225
DCAF11	1.11873	0.0105254
DCAF5	1.00784	0.83136
DCAF6	1.234	2.82E-05
DCAF7	1.19881	6.20E-05
DCBLD2	1.03738	0.550082
DCLRE1A	0.714304	9.11E-06
DCLRE1B	1.06726	0.344426
DCP1A	1.09162	0.0916726
DCTD	1.16287	0.000894622
DCTN3	0.812598	0.000310574
DCTN6	1.06263	0.205677
DCUN1D5	0.883667	0.00215099
DDA1	1.29005	1.31E-06
DDAH1	1.62494	1.02E-10
DDAH2	1.00602	0.887794
DDB2	0.76063	6.34E-06
DDHD1	1.27103	1.43E-05
DDIT3	1.34206	3.67E-06
DDIT4	1.09899	0.0990902
DDR2	0.720408	2.55E-08
DDX11	0.877647	0.00267829
DDX18	0.948149	0.165555
DDX19B	1.01838	0.648167
DDX27	0.97062	0.459998
DDX31	0.766034	2.00E-05
DDX39A	0.832355	5.44E-05
DDX39B	0.978488	0.551906
DDX46	1.05174	0.277472
DDX47	1.19049	9.33E-05
DDX5	0.983644	0.6683
DDX50	1.01135	0.777708
DDX52	0.980136	0.60638
DDX59	0.850597	0.000449006
DEAF1	1.12734	0.0126902
DENND11	1.04471	0.389105
DENRP1	0.82119	0.20354
DEPDC1	0.852679	0.000678774
DEPTOR	1.42868	0.031659
DERL2	1.05767	0.217547
DERPC	0.968686	0.475045
DGAT2	1.08267	0.390669
DGCR6	1.09145	0.367527
DGCR6L	1.08785	0.229048
DGCR8	1.20148	9.21E-05
DGKA	0.578305	1.07E-10
DGKE	0.973241	0.559437
DGKH	1.12793	0.057219
DGUOK	0.867877	0.00687147
DHCR24	0.959746	0.341947
DHFR2	0.769542	0.0181245
DHRS11	1.16541	0.00169791
DHRS3	1.29913
DHRS7	0.787081	2.56E-05
DHRSX	1.42831	0.0151295
DHX16	0.841336	0.000290276
DHX32	1.16294	0.000800264
DHX33	0.872435	0.00595935
DHX38	1.12637	0.00450473
DHX40	0.988088	0.778527
DHX58	0.831555	0.0170413
DIAPH1	0.77291	3.86E-06
DICER1	1.18679
DIDO1	1.0339	0.372794
DIMT1	1.03809	0.373214
DIP2B	1.16142	0.00595614
DIS3	0.97682	0.632047
DIS3L2	0.994566	0.905888
DISP1	0.817746
DKC1	1.07966	0.0591968
DKKL1	0.971865	0.805928
DLG1	0.973563	0.469803
DLG3	0.950664	0.196031
DLG4	0.932263	0.0658229
DLGAP4	1.23917	5.28E-05
DLL3	0.99685	0.983377
DLX1	0.999434	0.991534
DLX2	0.908518	0.206375
DMAC1	1.19212	0.00957833
DMAP1	0.862551	0.00128358
DMD	0.998172	0.99147
DMKN	0.761788	1.25E-06
DMP1	2.43557	6.03E-10
DMRTA1	0.786541	0.0126527
DMTF1	0.859056	0.00241633
DMTN	0.917897	0.615439
DMXL1	1.03006	0.625336
DNA2	0.981033
DNAAF4	0.835501	0.00525964
DNAH10	0.815145	0.0428289
DNAH14	1.00956	0.851746
DNAH17	1.16881	0.450408
DNAH6	0.669704	0.0301316
DNAJA2	1.09016	0.0260135
DNAJB12	0.923037	0.0839179
DNAJB4	0.663773	1.08E-09
DNAJB5	1.32939	6.37E-05
DNAJB6	1.11969	0.00514623
DNAJC13	0.888795	0.315629
DNAJC18	1.04648	0.480605
DNAJC19	1.06298	0.209441
DNAJC19P5	1.19457	0.307776
DNAJC21	0.958954	0.306664
DNAJC22	0.849036	0.00779132
DNAJC24	0.983439	0.762217
DNAJC28	1.13058	0.215554
DNAJC4	0.657278	4.27E-06
DNAJC7	1.18981	0.000158901
DNM1	1.06703	0.262966
DNM1P47	0.744902	0.0268672
DNMBP	1.14568	0.012843
DNPEP	1.01751	0.770213
DNPH1	1.00419	0.924321
DNTTIP2	0.877052	0.00641206
DOCK1	1.32777	2.49E-06
DOCK11	0.476158	6.48E-08
DOCK5	0.581668	1.26E-11
DOCK7	1.13861	0.0083756
DOHH	1.22586	0.00504344
DOK3	1.09599	0.321578
DOK4	1.03821	0.353426
DPH5	0.771787	3.52E-06
DPH6	0.981208	0.831341
DPH7	0.822057	0.000512522
DPM3	0.759644	0.000395432
DPP3	1.00531	0.918674
DPP7	0.980276
DPP8	0.963323	0.471773
DPY19L1	1.04869	0.225868
DPY19L2P3	1.14982
DPYSL2	0.653097	1.16E-07
DPYSL5	2.41301	8.27E-08
DRAM1	1.28157	0.000178829
DRAM2	0.954643	0.414189
DRAP1	1.12995	0.00564077
DRG1	1.06288	0.157654
DRG2	0.966881	0.463673
DROSHA	0.88943	0.00401389
DRP2	0.527553	0.000669394
DSC2	0.990372	0.912052
DSCR9	1.09746	0.469475
DSE	1.13496	0.00382778
DSG2	1.02348	0.568125
DSN1	0.790411	3.02E-05
DSP	0.966111	0.421954
DSTNP2	0.926579	0.271138
DSTYK	1.09657	0.0429143
DTL	0.874695	0.00858162
DTNB	1.16819	0.00283287
DTWD1	0.749015	0.000698337
DTX1	0.915556	0.592928
DTX2	1.12753	0.0779153
DTX3	1.03283	0.611433
DTX3L	0.954044	0.368596
DUS2	1.14525	0.0154501
DUS3L	1.00999	0.855452
DUS4L	1.03891	0.647383
DUSP22	1.1149	0.0262142
DUSP28	0.876061	0.209704
DUSP8	2.32445	3.18E-06
DUXAP10	0.843754	0.000374856
DVL1	1.2337	1.70E-05
DXO	0.750207	0.000196546
DYNC1H1	0.900537	0.0201561
DYNC1I2	0.99387	0.885007
DYNC2I2	0.531955	2.06E-13
DYNLT2	0.806769	0.0245043
DYNLT2B	0.900997	0.226431
DYRK1B	1.18428	0.0362254
DZIP1	0.923412	0.0971686
E2F7	0.789955	0.00014192
EAF1	1.18221
EBAG9	0.850847	0.00227916
EBLN2	1.10666	0.458052
EBP	1.027	0.579458
ECD	0.984821	0.707071
ECE1	1.4584	4.47E-08
ECEL1	2.0196	1.43E-06
ECH1	0.967599	0.391732
ECHS1	3.15046	1.26128E-07
ECM1	1.25685	0.011448
ECPAS	0.968288	0.404071
EDARADD	0.825129	0.0190207
EDC3	1.20723	0.000533897
EDEM1	0.74921	1.24E-05
EDEM3	1.11867	0.00699919
EDRF1	0.974049	0.572399
EEF1A1	0.9611	0.332789
EEF1A1P29	0.90952	0.542717
EEF1A1P6	0.981666	0.714768
EEF1AKMT1	1.08611	0.451549
EEF1AKMT3	0.911952	0.30956
EEF1AKMT4	1.21631	0.229935
EEF1B2P3	0.965373	0.638443
EEF1B2P6	0.855327	0.3998
EEF1DP1	0.93084	0.748555
EEF2K	0.942774	0.221369
EEIG1	1.02154	0.640175
EFCAB10	0.754793	0.0250295
EFCAB7	0.563895	1.01E-07
EFEMP1	0.972881	0.685365
EFEMP2	1.13204	0.052694
EFHC1	0.60889	2.43E-08
EFHD1	1.05193	0.48444
EFNA3	0.977654	0.703995
EFNB3	0.95981
EGF	0.873023	0.404557
EGFL7	0.780958	0.00016656
EHBP1	0.809984	0.0042393
EHD3	1.0851	0.109625
EHD4	1.0101	0.855547
EID1	1.01655	0.661004
EIF1	1.11946	0.0107468
EIF1AD	1.1103	0.0196444
EIF1AX	0.914887	0.0265506
EIF1B	1.006	0.928469
EIF2A	0.822924
EIF2AK1	0.798014	1.00E-05
EIF2AK2	1.03771	0.338318
EIF2AK3	1.1777	0.00111905
EIF2B2	1.01268	0.753384
EIF2B5	0.757723	1.46E-06
EIF2S2	1.08905	0.080086
EIF2S3B	1.17123	0.258792
EIF3CL	0.885565	0.00412161
EIF3D	0.922506	0.0337068
EIF3H	0.994332	0.881167
EIF3J	1.13515	0.368876
EIF3M	0.808489	1.22E-05
EIF4A2	1.04092	0.284105
EIF4A3	1.11055	0.00987198
EIF4B	0.831179	5.84E-05
EIF4BP6	0.862659	0.130989
EIF4BP7	0.794047	0.0319123
EIF4EBP2	1.13502
EIF4ENIF1	0.99731	0.944695
EIF4EP2	1.28782	0.00766898
EIF4G2	1.00946	0.827539
EIF4H	1.17301	0.00117964
EIF4HP2	1.12238	0.368413
EIF6	0.92805	0.137191
EIPR1	0.986138	0.794523
ELAVL1	1.16533	0.000651921
ELAVL3	1.05809	0.801907
ELF1	0.990421	0.815103
ELF4	1.26729	8.71E-05
ELFN1	1.05953	0.213234
ELK4	0.971999	0.537131
ELL	1.45233	1.54E-08
ELL2	1.22283	0.000208653
ELOA	0.985257	0.705479
ELOVL5	1.0815	0.049797
ELOVL6	0.988941	0.776249
ELOVL7	0.939077
ELP4	0.829882	0.0610137
EMBP1	1.00509	0.966044
EMC1	1.37098
EMC3	1.04437	0.324915
EMC8	0.859106	0.0339901
EMD	1.10189	0.107373
EMID1	0.957684	0.780908
EMP3	1.03527	0.472969
EN1	1.24352	0.0076971
ENC1	0.558727	1.43E-06
ENDOG	0.680504	7.18E-05
ENDOV	0.977397	0.812495
ENGASE	0.895656	0.0167491
ENHO	1.3519
ENKD1	0.876599	0.0440687
ENO1P1	0.976054	0.860447
ENO1P4	0.704864	0.000579419
ENO2	0.752189	1.81E-07
ENOPH1	0.970903	0.450779
ENSA	1.12552	0.00616574
ENTPD1	0.793637
ENTPD5	0.927665
ENTR1	0.966397	0.387003
ENY2	0.974584	0.550348
EOLA2	0.93275	0.258335
EOMES	0.954487	0.604265
EP300	1.01183	0.764045
EPAS1	1.30941	0.00117928
EPB41	1.01232	0.772055
EPB41L4B	1.36605
EPB41L5	0.749526	3.35E-06
EPHA7	1.19975	0.256728
EPHB2	1.81569	1.06E-07
EPHX4	0.764328	0.00583243
EPIST	1.37924
EPM2A	1.06748	0.525272
EPN2	1.33591	3.14E-06
EPN3	0.815016	0.0230959
EPOP	1.42926	2.26E-07
EPS15	0.956094	0.287886
EPS8L2	1.00249	0.975418
ERAL1	0.958599	0.343529
ERBB2	1.13947	0.00126631
ERBB3	0.852221	0.00057117
ERCC3	0.988241	0.752881
ERF	1.00011	0.997816
ERFL	0.787424	0.0812166
ERGIC2	1.05108	0.249968
ERI2	0.908961	0.0781851
ERICH1	1.19504	0.00018662
ERLIN1	1.18194	0.000190988
ERMARD	0.677128	1.11E-08
ERO1A	1.43309	4.31E-05
ERO1B	1.17755	0.0125227
ESF1	0.847678
ESS2	1.0531	0.301949
ETFB	0.933614	0.0935124
ETNK1	0.748702	8.43E-05
ETNK2	1.28462	0.0209353
ETS1	1.11995	0.456554
ETV6	1.13771	0.0330638
EVI5L	1.11597	0.00971719
EXD2	1.03727	0.438543
EXD3	0.805275	0.0254797
EXOC7	1.0846	0.0430037
EXOC8	0.981975	0.735207
EXOSC1	0.919415	0.0730992
EXOSC5	1.06076	0.563123
EXOSC6	0.741279	6.83E-05
EXOSC9	0.80359	1.34E-05
EYA3	0.905741	0.0570336
EZR	1.39431	1.50E-08
F11R	0.595261	8.93E-11
F8	0.898689	0.370336
FADD	1.33031	5.27E-08
FADS1	0.817627	1.25E-05
FADS3	0.919141
FAF2	1.18447	0.000206435
FAM110D	0.92444	0.565744
FAM111A	0.671621	5.98E-10
FAM114A1	1.22033	4.68E-05
FAM114A2	0.947011	0.261213
FAM118A	1.28439	2.46E-05
FAM124A	0.876153
FAM149B1	1.01963	0.675009
FAM151B	0.641878	0.00024473
FAM153CP	0.922393	0.498423
FAM156A	0.928478	0.139059
FAM157C	0.809603	0.0302026
FAM169A	0.929232	0.185726
FAM171A1	0.916288	0.0543284
FAM182B	0.733558	0.00403267
FAM184B	0.879599	0.160132
FAM192BP	0.785795	0.127065
FAM193A	1.14943	0.00125708
FAM200B	0.943541	0.439514
FAM20B	1.15247	0.000781152
FAM20C	1.11244	0.0512198
FAM210A	1.32205	1.40E-05
FAM210B	1.18003	0.00734558
FAM215B	1.13343	0.458286
FAM219A	1.39311
FAM220A	0.977594
FAM222A	1.11513	0.513381
FAM227A	0.674761	2.20E-06
FAM229B	0.952941	0.769022
FAM234A	1.40237	1.10E-06
FAM27E3	0.803923	9.36E-05
FAM3A	0.782556	3.01E-05
FAM3C2P	1.08601	0.0988314
FAM72A	0.980885	0.791567
FAM76A	0.988792	0.851467
FAM76B	0.788709	4.03E-05
FAM81A	1.38896	0.00988625
FAM85B	0.494908	8.69E-08
FAM86B2	0.738152	0.000942121
FAM86B3P	0.648439	0.0300336
FAM86B3P	0.645925	5.28E-05
FAM86C1P	0.924769	0.593
FAM86DP	0.996037	0.973077
FAM86JP	0.67172	0.000146605
FAM88C	1.09622	0.337331
FAM88D	1.20509	0.0102801
FAM88F	0.673795	0.00911329
FAM89B	0.841285	0.0358454
FAM8A1	1.08619	0.071883
FAM95B1	0.652922	2.12E-05
FAM98B	1.0384	0.343342
FAM98C	0.963539	0.545986
FAN1	0.851606	0.000599011
FANCC	0.765111	6.40E-06
FANCD2	0.944271
FANCD2OS	0.925016	0.450227
FANCE	0.799933	0.000710392
FANCL	0.800503	9.10E-05
FANCM	0.700319	4.65E-06
FANK1	1.02053	0.842924
FAR2	1.40368	1.71E-06
FAR2P4	0.655992	5.68E-05
FARP2	1.17472	0.00290933
FARSB	0.899821	0.0384885
FAS	0.816667	0.000361427
FASTKD2	0.936935	0.188196
FAT1	1.03325	0.440863
FAUP1	0.787581	0.144055
FBF1	0.845798
FBL	1.02939	0.464616
FBLN7	1.13996	0.248741
FBN1	1.21619	0.244618
FBP2	1.13178	0.0965126
FBXL12	1.21843	0.00268927
FBXL14	0.681584	2.43E-07
FBXL18	0.986792	0.84253
FBXL2	0.98573	0.86757
FBXL4	0.759295	0.00369939
FBXL5	1.03509	0.429263
FBXL6	1.3022	5.05E-05
FBXL9P	0.647074	0.00268161
FBXO11	1.06385	0.112796
FBXO25	1.29018	0.00230671
FBXO28	1.04884	0.330009
FBXO36	1.13793	0.218485
FBXO38	0.903998	0.0305027
FBXO48	0.64479	0.00580709
FBXO5	0.941891	0.160605
FBXO7	1.1291	0.00793338
FBXO9	1.01486	0.730245
FBXW5	1.11639	0.0180119
FCHO2	1.03696	0.451751
FCSK	0.879576	0.106347
FDFT1	1.18921	0.000108086
FDPS	0.950067	0.199879
FDXACB1	0.85104	0.127474
FEM1A	1.03676	0.524072
FEM1B	1.07037	0.17119
FEM1C	1.11732	0.0812655
FEN1	1.09965	0.0149976
FER	0.754942
FERMT1	0.818592	0.0281042
FERMT2	1.03802	0.31196
FERMT3	0.812191	0.0767746
FEZ2	0.931634	0.108417
FGB	2.15636	7.16E-07
FGD4	0.718756	0.000286768
FGF12	1.3146	0.111729
FGF22	0.89529	0.442253
FGF5	2.04984	0.000500562
FGFR1OP2	1.03328	0.450666
FGGY	0.678715	0.00432146
FHAD1	0.975205	0.580204
FHIP1B	0.912853	0.26185
FHL1	1.07149	0.327075
FHL3	1.08404	0.444941
FHOD1	0.764745	4.73E-06
FIBIN	0.410997	3.80E-10
FILIP1	1.30418	0.016036
FILIP1L	0.897745	0.357559
FJX1	1.65746	0.000109941
FKBP10	0.895377	0.010409
FKBP15	0.851274	0.000247632
FKBP5	1.01048	0.792552
FKRP	0.984402	0.729203
FLG	0.522495	0.000995758
FLII	0.769691	2.76E-07
FLJ36000	0.719617	0.00018714
FLJ38576	0.884011	0.560923
FLNB	1.2544
FLOT2	1.31203	1.57E-06
FLRT2	1.28272	1.56E-06
FLVCR1	1.25379	5.71E-06
FMNL1	0.830295	0.000646218
FMNL2	0.95431	0.293706
FMNL3	0.868675	0.0020189
FNDC3A	1.00573	0.913701
FNDC3B	1.17868	0.000522843
FNIP1	1.4744	2.89E-07
FNIP2	1.42503	2.18E-06
FOCAD	0.954559	0.393091
FOS	1.44482	0.000317207
FOXC1	1.05946	0.344338
FOXE1	1.33264	0.0200031
FOXK2	1.09425	0.0242597
FOXO1	1.26819	0.0302547
FOXO3B	1.07818	0.258512
FOXP2	1.26021	0.00484452
FOXRED2	0.993994	0.936744
FPGT	0.831741	0.0208959
FRA10AC1	0.918044	0.0350731
FRG1	0.899678	0.0163623
FRG1BP	0.914721	0.137234
FRG1CP	0.882607	0.0223945
FRG1HP	0.735603	0.0010952
FRG1HP	0.717422	1.37E-06
FRG1JP	0.675546	0.0193405
FRMD3	0.857586	0.325461
FRMD4A	0.802426	0.0284167
FRMPD1	0.947393	0.63763
FRS2	1.10316	0.0842355
FSBP	0.889857	0.0168521
FSCN3	1.84515	0.00421966
FSTL3	0.95126	0.312206
FTL	0.885717
FTSJ1	1.10887	0.0323054
FTSJ3	0.938953	0.110781
FUBP1	0.794561	2.48E-06
FUCA1	1.15993
FUNDC2	0.957331	0.425488
FUS	1.12458	0.00412902
FUT10	1.03427	0.614352
FUT2	1.0249	0.88263
FXYD6	2.27813	0.000620857
FYN	0.75118	0.000721729
FZD5	1.03905	0.629905
FZD7	0.919061	0.148632
G3BP1P1	0.98386	0.925161
G6PC3	1.09406	0.169602
GAB1	1.0991	0.229024
GABARAP	1.02369	0.63617
GABARAPL1	0.994136	0.890786
GABARAPL2	0.993725	0.889514
GABBR1	0.871021	0.00239724
GABPA	1.11782	0.00656907
GADD45A	1.05477	0.194803
GALE	1.15156	0.00378906
GALM	0.848257	0.0202037
GALNT1	0.934516	0.110871
GALNT12	0.79261	0.000104208
GALNT17	0.938877	0.679582
GALNT18	0.952076	0.643908
GALT	0.838419
GAMT	0.899352	0.0766065
GAPDHP65	1.01702	0.910864
GAPDHS	1.13729	0.453422
GAPVD1	0.9583	0.282077
GARNL3	0.87507	0.0610084
GARS1	0.991573	0.818358
GAS1	2.20672	3.84E-08
GAS2L3	0.955212	0.410166
GAS5	1.04621	0.307605
GAS8	0.849974	0.000254054
GASK1B	1.61269	5.95E-05
GATB	0.887702	0.0176888
GBE1	1.13506	0.101967
GBF1	0.960702	0.308074
GBP1	0.877707	0.00366803
GBP3	0.836616	0.00195056
GCC2	0.762548	0.00011984
GCG	1.40925	0.000748308
GCHFR	0.801809	0.000985957
GCLM	1.00029	0.995976
GCNA	0.700914	0.0169532
GCSH	1.07565	0.112114
GDF1	1.42489	0.00724499
GDI2	1.0922	0.0263833
GDPD1	0.901853	0.304354
GDPD3	0.874219	0.346327
GEMIN2	0.640301	4.02E-07
GEMIN4	0.869754	0.0114394
GET4	1.22695	0.000103608
GFAP	0.883898	0.591312
GFI1	0.613931	0.000197778
GFM1	0.955491	0.243114
GFOD1	1.15002	0.0264075
GFOD3P	0.996488	0.966963
GFUS	0.935312	0.204564
GFY	0.531759	2.54E-07
GGCT	1.17089	0.0218477
GGCTP1	1.11126	0.527905
GGT1	0.982716	0.767466
GHDC	0.867686	0.0695963
GHITM	1.12167	0.0040975
GHRL	0.589339	0.00180824
GID4	1.79322	2.41E-11
GID8	1.26302
GIGYF1	1.04331	0.282423
GIHCG	0.789226	0.000225132
GINS4	1.00871	0.851172
GJB7	1.13759	0.502004
GLB1	1.21254	0.00137457
GLB1L2	0.810574	0.00215959
GLCCI1	1.1594	0.092004
GLE1	0.886368	0.00903409
GLG1	1.30832	9.28E-06
GLI1	0.567378	2.10E-07
GLI4	0.808395	0.014957
GLRX	0.85479	0.00151334
GLRX2	0.995663	0.933339
GLRX5	1.25462	0.000169539
GLS	1.05295	0.175462
GLT8D1	0.570143	1.41E-10
GLTP	1.23333
GLTPD2	0.923606	0.511492
GLYCTK	0.833115	0.168827
GMDS	1.19167
GMNN	0.904348	0.0229609
GMPPA	0.95282	0.415699
GNA11	1.38401	1.10E-06
GNAI1	1.06113	0.209119
GNAQ	1.18325
GNAT2	0.734136	0.100744
GNB1	1.08672	0.0537607
GNB3	0.699434	3.13E-06
GNL1	1.01979	0.607907
GNPAT	0.889746	0.0146073
GNPDA2	1.01288	0.815806
GNPTAB	1.14873	0.0113057
GNRHR2P1	1.20484	0.00992241
GOLGA2P10	0.886996	0.0283543
GOLGA6FP	0.821635	0.0712152
GOLGA6L17P	0.996702	0.977931
GOLGA6L5P	0.753632	9.78E-07
GOLGA6L7	0.982052	0.750997
GOLGA8B	1.17856	0.000246979
GOLGA8DP	1.10749	0.343228
GOLGA8K	0.997902	0.972056
GOLGA8O	0.99475
GOLGA8R	1.07802	0.283584
GOLGA8UP	0.92405	0.4638
GOLIM4	0.783214	2.39E-06
GOLM1	1.16123
GON7	0.676589	9.34E-08
GPATCH2L	0.942349	0.164375
GPATCH3	1.24641	6.27E-05
GPBP1L1	1.04147	0.285716
GPC2	0.842608	0.214733
GPC5	0.845112	0.102642
GPCPD1	0.893123	0.0657681
GPD1L	0.893208
GPD2	0.935618	0.107581
GPN2	0.895611	0.0333174
GPN3	0.961903	0.479725
GPR135	0.947553	0.325545
GPR137	1.15264	0.00417426
GPR137C	1.10192	0.323117
GPR146	1.05838	0.738054
GPR153	1.19542	0.0355932
GPR158	0.925522	0.440642
GPR160	1.19	0.0999352
GPR161	0.734618
GPR199P	0.9921	0.945631
GPR27	1.53758	3.80E-05
GPR3	0.802544	0.0782321
GPR39	1.06101	0.493805
GPR78	0.802935	0.0593711
GPR84	1.27336	0.0999526
GPR89A	1.49572	5.99E-10
GPRASP1	0.58653	5.20E-09
GPRASP2	1.06491	0.201164
GPRC5A	1.21959	0.182698
GPRIN1	1.40193	9.44E-06
GPS2	0.726722	1.89E-08
GPSM2	0.987476	0.744259
GPX3	1.15204	0.490347
GRAMD4	1.15011	0.017589
GRB2	0.949092	0.181556
GREM2	1.17884
GRIN2B	1.81949	0.000156489
GRK2	1.12032	0.0131134
GRK5	0.790197	0.0100532
GRPEL2	1.08885	0.115082
GSAP	0.735746	5.42E-05
GSDME	0.887555	0.0782855
GSK3A	1.23008	0.000110813
GSKIP	1.32647	0.000877973
GSTK1	0.918113	0.0302302
GSTM2	0.725363	0.0361047
GSTO1	1.07756	0.0626027
GSTP1	1.05853	0.13576
GSTZ1	0.575825	8.17E-07
GTF2F1	1.02068	0.601479
GTF2F2	1.12364	0.0242646
GTF2H2	1.17724
GTF2H2B	1.16091	0.000739739
GTF2H4	1.18291	0.00204259
GTF2H5	1.08931	0.21144
GTF2IP1	1.01402	0.739711
GTF2IP4	1.00186	0.968564
GTF2IP4	0.974411	0.532692
GTF3C3	0.838622	9.62E-05
GTF3C5	1.06868	0.10237
GTF3C6P2	1.16781	0.412176
GTPBP3	0.761676	8.36E-06
GTPBP4	1.11919	0.00790334
GTPBP6	1.02264	0.828766
GTPBP6	0.9841	0.726122
GTPBP8	1.03362	0.664682
GTSE1	1.0019	0.966667
GUF1	1.1586	0.0172245
GVQW3	0.592968	5.89E-06
GXYLT2	1.01422	0.844859
GYG1	0.96895	0.462479
GYG2	1.10399	0.0847509
GZF1	1.11461	0.0379495
H2AC15	0.971633	0.837374
H2BC15	1.0417	0.796026
H3C10	0.947787	0.816165
H3P16	1.0578	0.652221
H3P6	1.14172	0.0436526
HABP4	1.3236	4.43E-07
HACE1	1.08584	0.0745581
HACL1	7.87206	3.71239E-08
HAPSTR1	1.1838	0.000225838
HARBI1	0.973321	0.756906
HAUS2	1.2583	0.00135554
HAUS3	0.903866	0.0217894
HAX1	0.736634	2.89E-08
HBP1	1.04372	0.373433
HCFC1R1	0.780875	2.62E-05
HCN3	0.897083	0.0405388
HDAC5	1.00878	0.862418
HDAC9	0.862812	0.466846
HDDC2	0.915318	0.0539558
HDGFL3	1.06329	0.172942
HDHD2	1.18718	0.0115849
HDHD5	1.04764	0.401086
HDLBP	1.0484	0.235227
HEATR1	0.969266
HECTD1	1.04708	0.277488
HECTD4	1.01431	0.713441
HECW2	0.97757	0.745543
HEG1	0.737185	2.86E-05
HELLPAR	0.795894	0.00569317
HERC2P3	0.812979
HERC2P3	0.790021	4.05E-06
HERC3	1.19699
HERC3	1.18392	0.00353298
HERC5	1.46962	1.90E-05
HERC6	1.1157	0.124518
HERPUD2	1.02125	0.746881
HES6	1.08485	0.202499
HESX1	0.913431	0.572479
HEXD	0.672084	1.52E-05
HEY1	1.35949	3.58E-05
HGF	1.03443	0.384385
HIGD2A	1.15838
HIKESHI	0.79547	0.00239115
HINT3	1.31579	2.06E-06
HIPK1	1.06022	0.232313
HIPK3	1.1798	0.000974755
HIVEP1	1.24556	0.0169504
HIVEP2	1.0699	0.104686
HLCS	1.02313	0.642937
HMBS	0.709459	1.42E-07
HMGB1P10	0.916599	0.367488
HMGB1P21	1.20368	0.334588
HMGB1P6	0.970297	0.686366
HMGB1P8	0.973211	0.827637
HMGCL	0.915157	0.232382
HMGCS1	1.16107	0.000787668
HMGN1	0.925578	0.0483724
HMGN1P3	1.40124	0.0244906
HMGN1P38	0.990165	0.920668
HMGN2P3	1.02112	0.891743
HMGN2P6	1.26342	0.216159
HMGN2P8	1.20851	0.269466
HMGN4	0.972367	0.460989
HMGXB3	1.1304	0.00635843
HMGXB4	1.02568
HMMR	0.561832	1.26E-11
HMOX1	1.56145	6.77E-09
HMSD	1.16103	0.323815
HNF4G	0.949712	0.644834
HNRNPA0	1.10829	0.0146815
HNRNPA1L3	0.971291
HNRNPA1P10	1.03265	0.597963
HNRNPA1P16	0.771678	0.000322411
HNRNPA1P54	0.995865	0.98227
HNRNPA1P8	0.73848	0.0169794
HNRNPA2B1	0.987392	0.764847
HNRNPA3P3	1.03626	0.834318
HNRNPA3P4	1.35987	0.0522942
HNRNPC	0.902277	0.0203984
HNRNPCP2	0.914364	0.0745907
HNRNPCP7	0.818687
HNRNPF	1.08497	0.0390747
HNRNPH1	0.995554	0.906871
HNRNPK	1.09836	0.0214203
HNRNPKP2	1.06145	0.582717
HNRNPUL1	1.12741	0.00377389
HNRNPUL2	1.00045	0.990843
HOMER2	0.92026	0.037847
HOTAIRM1	0.99081	0.915226
HOXA13	1.1626	0.0740198
HOXA2	1.05134	0.706633
HOXB3	1.05957	0.121471
HOXB6	0.658935	4.81E-11
HOXD1	1.03507	0.811458
HOXD3	1.04633	0.738061
HRC	0.917256	0.598145
HRCT1	2.19215	7.49E-09
HRNR	0.768857	0.12252
HS1BP3	1.23028	0.000903226
HS6ST2	1.49317	1.86E-05
HSD17B12	0.947085	0.367323
HSD17B7P2	0.747711	0.00622594
HSDL1	1.35608	1.43E-07
HSF2BP	1.24221
HSP90AA2P	0.852362	0.533119
HSP90AA4P	0.753105	0.149886
HSP90AB1	0.843937	0.000903994
HSPA4	1.04947	0.241983
HSPA4L	0.858387	0.000399092
HSPA5P1	1.1508	0.0894273
HSPA8	0.961561	0.340699
HSPA8P1	0.727532	0.0319045
HSPA9	1.01887	0.630989
HSPA9P1	0.988621	0.90593
HSPD1P4	1.13097	0.268991
HSPG2	1.14829	0.0140801
HTT	1.27698
HULC	0.920338	0.571107
HUS1	1.02207	0.734389
HYCC1	0.631646	4.11E-10
HYI	1.26455	0.000162377
HYKK	0.969021	0.739638
HYOU1	1.08871	0.0394729
ICA1	0.858245	0.00948844
ICAM3	0.763107	0.00393814
ICE1	1.20061	0.000515354
IDE	0.930595	0.117393
IDNK	0.763995	0.00263563
IDUA	0.980403	0.839442
IER2	1.48561	2.95E-08
IER3IP1	1.1105	0.0187857
IER5	1.08334	0.0916634
IFFO2	1.53532	2.92E-07
IFI27	5.00077	0.0281954
IFI27L1	0.840792	0.0045543
IFI27L2	0.993379	0.937711
IFI30	0.867269	0.016672
IFI44	1.20178	0.0603298
IFI44L	0.849132	0.158791
IFI6	2.58462	0.0308931
IFIT2	1.09945	0.0305185
IFITM1	1.35388	0.346713
IFITM10	0.664078	0.01161
IFITM2	0.708681	6.31E-06
IFNGR2	1.17687	0.00309153
IFNLR1	0.869908	0.0347173
IFRD1	0.82538	0.000589704
IFRD2	0.69412	1.13E-05
IFT122P2	0.858996	0.290949
IFT140	0.865804	0.00300097
IFT172	0.553276	1.53E-10
IFT22	0.795716	0.000382175
IFT43	0.515783	4.31E-07
IFT56	0.878616	0.00535588
IFT81	0.832217	0.000408708
IGBP1	0.961473	0.334116
IGDCC4	1.32005	0.248703
IGF1R	0.973404	0.584853
IGF2	0.54314	1.73E-05
IGF2BP2	1.38781
IGF2BP3	1.21469	1.95E-05
IGFBP3	3.06152	3.28E-11
IGSF9B	1.15111	0.0123981
IK	0.862884	0.00128426
IKBKB	0.878533	0.00406965
IKBKGP1	0.97467	0.644382
IL11RA	0.763554	0.000233146
IL12A	0.759166	0.0237123
IL12RB2	0.709678	0.0481331
IL17D	1.19776	0.210123
IL17RD	1.87149	2.20E-09
IL23A	0.721324	0.0468097
IL3RA	0.746957
IL6R	1.48158	2.39E-07
IL6ST	1.23226	7.07E-05
IL7	0.857661	0.0434643
ILF3	0.940769	0.119682
ILRUN	1.01143	0.791809
ILVBL	0.820996	0.00184198
IMMP1L	0.88012	0.235493
IMPDH1	1.22843	2.57E-05
IMPDH1P8	0.701516	0.0315637
INA	1.58531	7.67E-11
INE1	0.997183	0.961371
ING1	1.10482	0.0612328
ING4	0.914859	0.256388
INIP	0.772659	1.44E-05
INPP4B	0.638356	0.000319645
INPP5E	1.16757	0.027993
INPP5F	1.00617	0.908934
INPPL1	1.12068	0.00475349
INSIG1	0.585742	6.48E-11
INSIG2	0.986289	0.846732
INSYN1	0.889635	0.0719214
INTS15	1.09699	0.255107
INTS4P1	0.858116
INTS6	1.11199	0.0255199
INTS6L	1.10558	0.0239289
INTS7	0.879223	0.0555507
IPO13	1.1188	0.0830648
IPO5	0.967051	0.409583
IQANK1	1.5101	0.0105598
IQCE	0.981093	0.645552
IQCH	0.913812	0.53964
IQCK	1.01544	0.86046
IQGAP2	0.897042	0.107714
IQGAP3	1.11896	0.00569828
IQSEC2	1.00173	0.968148
IRAK1	1.21193	4.72E-05
IRAK2	1.019	0.885915
IRAK4	0.763755	1.85E-05
IRF1	1.72667	1.44E-09
IRF2	1.03101	0.458783
IRF2BP1	0.992694	0.905651
IRF2BP2	1.14919	0.0140734
IRF2BPL	1.29557
IRF3	0.993583	0.872373
IRF9	1.11261	0.279115
ISCU	1.07837	0.0857218
ISG20L2	1.25707	4.74E-06
ISOC1	1.08195	0.219675
ISOC2	1.01317	0.848178
ITFG1	1.03254	0.454441
ITFG2	0.968094	0.534367
ITGA2B	0.760338	0.182799
ITGA5	1.57923	5.90E-07
ITGA7	0.667326	3.67E-06
ITGAV	1.40381
ITGB1	1.09651	0.026625
ITGB1BP1	0.926097	0.0681438
ITGB3	2.14888	1.04E-07
ITGB8	1.60207	8.81E-05
ITPK1	0.757815	9.91E-06
ITPR3	0.880961	0.00334741
ITPRIP	1.17638
ITPRIPL2	0.970746	0.572707
ITSN1	1.15023	0.00274663
IVD	1.07874	0.0981161
IWS1	0.725122
JAK3	0.69207	6.02E-07
JAKMIP3	0.864561	0.011888
JAM2	0.851639	0.088
JARID2	1.05878	0.188402
JCAD	1.33842	3.67E-05
JMJD1C	0.782441	0.110779
JMJD6	0.919849	0.0602861
JMY	0.959157	0.364812
JOSD1	1.06173	0.195473
JOSD2	1.00212	0.975307
JPH3	1.443	0.0209526
JPT2	1.3434
JRK	0.880925	0.02238
JRKL	0.836828	0.00387177
JSRP1	0.97984	0.726785
JTB	0.907167	0.0192332
JUN	2.05949	9.46E-15
JUNB	1.45928	1.58E-06
JUND	1.17278	0.000475056
KAT14	1.12945	0.00481194
KAT2B	0.43737	8.53E-12
KAT6B	0.979928	0.781814
KAT7	1.09446	0.0609266
KATNAL2	0.865966	0.0752867
KATNIP	0.90758	0.100236
KAZN	1.16191	0.0793352
KBTBD4	1.03182	0.555403
KBTBD6	0.829349	0.0420498
KCMF1	1.23786
KCNC3	0.871836	0.00918382
KCNC4	1.11505	0.239739
KCNJ11	0.789672	0.00506816
KCNJ14	1.01298	0.921709
KCNJ2	2.42444	1.25E-17
KCNN4	1.53908	4.50E-05
KCNQ1OT1	1.01611	0.742546
KCNQ2	1.03648	0.505687
KCTD11	1.30798	9.37E-05
KCTD15	1.06633	0.33345
KCTD20	1.10169	0.0199956
KCTD21	1.21178
KCTD3	0.848118	0.000559115
KCTD5	1.07463	0.142243
KCTD6	1.25603
KDELR1	1.19248	0.00766067
KDELR2	0.893294	0.0128872
KDELR3	1.06665	0.222893
KDM2B	1.20139	0.00190203
KDM4A	0.846242	0.00024045
KDM5B	1.10269	0.0202156
KDM5C	1.00266	0.942252
KDM6B	1.259	0.000111105
KDM7A	1.04366	0.343947
KEAP1	1.07281	0.130726
KGD4	1.02734	0.625647
KIAA0513	1.14911	0.127012
KIAA1549L	1.52853	0.000184691
KIAA1958	1.123	0.12524
KICS2	0.843247	0.111363
KIF20B	0.587129	0.00415199
KIF22	0.876663	0.00194482
KIF24	0.888298	0.0793183
KIF27	0.780696	0.000318461
KIF28P	0.731484	0.0989896
KIF3B	1.35482	1.15E-07
KIF3C	1.3806	3.59E-07
KIF5B	0.913581	0.0963374
KIFC1	0.83277	7.79E-05
KIRREL1	1.30865	2.40E-05
KLF10	1.96685	5.71E-12
KLF11	1.63035	1.20E-05
KLF15	0.912593	0.569849
KLF16	0.971715	0.69786
KLF2	2.04561	4.85E-05
KLF2P4	0.753295	0.000864869
KLF9	1.10359	0.0907802
KLHDC2	0.771954	1.42E-05
KLHDC8B	1.18137	0.0380974
KLHL11	1.33061	1.40E-05
KLHL13	1.00536	0.935358
KLHL18	1.19739	0.000405155
KLHL25	1.20191	0.0539024
KLHL36	1.07911	0.0826347
KLHL9	0.757588	3.81E-05
KLK1	0.778648	0.299568
KLLN	0.823612	0.199149
KMT2D	1.15423
KMT5AP1	1.44438	0.0118964
KMT5AP2	1.22555	0.0822158
KNDC1	0.8268
KPNA4	1.12841	0.00242913
KPNA5	1.14107	0.00926923
KPNB1	0.898412	0.0100507
KPTN	1.28863	0.0543268
KRT10	0.976974	0.676356
KRT13	2.8349	3.80E-06
KRT8P12	0.782914	0.0455465
KTN1	0.689625	0.0024563
L1CAM	1.72532	0.000285325
L2HGDH	0.98496	0.783235
LAMA3	0.890362	0.228497
LAMB1	1.07474	0.0789889
LAMB3	1.35849
LAMTOR4	1.07017	0.110739
LANCL1	0.903343	0.0657246
LANCL2	1.13546	0.0353593
LAPTM4A	1.09368	0.0435758
LARP1	1.02694	0.577575
LARP4	0.915451	0.026514
LBHD1	0.998545	0.969634
LCA5	0.870261	0.00859615
LCAT	1.09035	0.368189
LCMT1	0.825145	0.00396409
LCN12	0.841888	0.177633
LCTL	0.65165	6.54E-06
LDAF1	1.27202
LDHA	1.00889	0.845642
LDHB	0.984512	0.686861
LDHD	0.619522	9.94E-05
LDOC1	0.851357	0.0266641
LEF1	1.04389	0.778421
LEMD3	1.02233	0.615509
LENG8	0.861993	0.00105542
LETM1	0.965791	0.353322
LGALS3BP	1.09892	0.123711
LGALS8	1.05826	0.158109
LGALSL	1.25725	0.00036914
LGR5	1.32753
LHFPL2	1.25336	0.000533743
LHFPL4	2.90794	9.34E-08
LHPP	0.984764
LHX6	1.22922
LIAS	0.771013	0.00199159
LIG1	0.703069	5.04E-09
LIG3	0.982189	0.662722
LIG4	0.913	0.188348
LIMCH1	0.989964	0.802972
LIMS4	1.24904	0.0209022
LIN37	1.13896	0.11516
LINGO3	2.43445	8.83E-06
LIPA	1.71779	7.71E-13
LIPE	0.906527	0.36578
LITAF	1.28904
LLPH	1.18728
LLPHP3	1.22097	0.224826
LMAN2	1.05814	0.164084
LMBR1L	0.934376	0.300513
LMF1	1.40642
LMNA	0.762874	1.36E-07
LMNTD2	1.00906	0.878477
LNCOC1	0.897644	0.285908
LNP1	0.659037	0.0145607
LNPK	0.776742	3.34E-05
LPAR3	1.14198	0.0947624
LPCAT1	1.66499	1.53E-11
LPIN1	1.42552	3.49E-09
LPO	0.915071	0.305291
LRATD2	0.697037	0.0209108
LRBA	0.833666	0.00137131
LRGUK	1.02609	0.89053
LRIF1	0.970207	0.551866
LRIG2	1.08216	0.171558
LRP2	0.882976	0.508505
LRP5	1.05017	0.279481
[truncated: 2,570 more rows]

## Sheet: Table S4
Protein accession	Protein description	Gene name	Intensity
P19474	E3 ubiquitin-protein ligase TRIM21 OS=Homo sapiens OX=9606 GN=TRIM21 PE=1 SV=1	TRIM21	1593410
P31943	Heterogeneous nuclear ribonucleoprotein H OS=Homo sapiens OX=9606 GN=HNRNPH1 PE=1 SV=4	HNRNPH1	743208
P52597	Heterogeneous nuclear ribonucleoprotein F OS=Homo sapiens OX=9606 GN=HNRNPF PE=1 SV=3	HNRNPF	606007
O00571	ATP-dependent RNA helicase DDX3X OS=Homo sapiens OX=9606 GN=DDX3X PE=1 SV=3	DDX3X	439808
O15027	Protein transport protein Sec16A OS=Homo sapiens OX=9606 GN=SEC16A PE=1 SV=4	SEC16A	431437
Q9ULX6	A-kinase anchor protein 8-like OS=Homo sapiens OX=9606 GN=AKAP8L PE=1 SV=4	AKAP8L	290302
P04264	Keratin, type II cytoskeletal 1 OS=Homo sapiens OX=9606 GN=KRT1 PE=1 SV=6	KRT1	275809
P31942	Heterogeneous nuclear ribonucleoprotein H3 OS=Homo sapiens OX=9606 GN=HNRNPH3 PE=1 SV=2	HNRNPH3	266023
P55795	Heterogeneous nuclear ribonucleoprotein H2 OS=Homo sapiens OX=9606 GN=HNRNPH2 PE=1 SV=1	HNRNPH2	244287
P35527	Keratin, type I cytoskeletal 9 OS=Homo sapiens OX=9606 GN=KRT9 PE=1 SV=3	KRT9	233275
P60709	Actin, cytoplasmic 1 OS=Homo sapiens OX=9606 GN=ACTB PE=1 SV=1	ACTB	228881
Q13608	Peroxisomal ATPase PEX6 OS=Homo sapiens OX=9606 GN=PEX6 PE=1 SV=2	PEX6	212311
Q01130	Serine/arginine-rich splicing factor 2 OS=Homo sapiens OX=9606 GN=SRSF2 PE=1 SV=4	SRSF2	193460
O43933	Peroxisomal ATPase PEX1 OS=Homo sapiens OX=9606 GN=PEX1 PE=1 SV=1	PEX1	188656
P13645	Keratin, type I cytoskeletal 10 OS=Homo sapiens OX=9606 GN=KRT10 PE=1 SV=6	KRT10	186757
P11142	Heat shock cognate 71 kDa protein OS=Homo sapiens OX=9606 GN=HSPA8 PE=1 SV=1	HSPA8	182830
P07437	Tubulin beta chain OS=Homo sapiens OX=9606 GN=TUBB PE=1 SV=2	TUBB	181669
P84103	Serine/arginine-rich splicing factor 3 OS=Homo sapiens OX=9606 GN=SRSF3 PE=1 SV=1	SRSF3	181226
P02675	Fibrinogen beta chain OS=Homo sapiens OX=9606 GN=FGB PE=1 SV=2	FGB	178795
Q92804	TATA-binding protein-associated factor 2N OS=Homo sapiens OX=9606 GN=TAF15 PE=1 SV=1	TAF15	176380
Q07955	Serine/arginine-rich splicing factor 1 OS=Homo sapiens OX=9606 GN=SRSF1 PE=1 SV=2	SRSF1	175825
O60814	Histone H2B type 1-K OS=Homo sapiens OX=9606 GN=H2BC12 PE=1 SV=3	H2BC12	162889
Q16629	Serine/arginine-rich splicing factor 7 OS=Homo sapiens OX=9606 GN=SRSF7 PE=1 SV=1	SRSF7	162086
P06312	Immunoglobulin kappa variable 4-1 OS=Homo sapiens OX=9606 GN=IGKV4-1 PE=1 SV=1	IGKV4-1	160872
Q07666	KH domain-containing, RNA-binding, signal transduction-associated protein 1 OS=Homo sapiens OX=9606 GN=KHDRBS1 PE=1 SV=1	KHDRBS1	151872
Q08378	Golgin subfamily A member 3 OS=Homo sapiens OX=9606 GN=GOLGA3 PE=1 SV=2	GOLGA3	149939
Q15637	Splicing factor 1 OS=Homo sapiens OX=9606 GN=SF1 PE=1 SV=4	SF1	147825
P46776	Large ribosomal subunit protein uL15 OS=Homo sapiens OX=9606 GN=RPL27A PE=1 SV=2	RPL27A	144041
P68363	Tubulin alpha-1B chain OS=Homo sapiens OX=9606 GN=TUBA1B PE=1 SV=1	TUBA1B	142279
P35637	RNA-binding protein FUS OS=Homo sapiens OX=9606 GN=FUS PE=1 SV=1	FUS	135335
P35908	Keratin, type II cytoskeletal 2 epidermal OS=Homo sapiens OX=9606 GN=KRT2 PE=1 SV=2	KRT2	128688
O43823	A-kinase anchor protein 8 OS=Homo sapiens OX=9606 GN=AKAP8 PE=1 SV=1	AKAP8	127318
P84098	Large ribosomal subunit protein eL19 OS=Homo sapiens OX=9606 GN=RPL19 PE=1 SV=1	RPL19	114281
P84090	Enhancer of rudimentary homolog OS=Homo sapiens OX=9606 GN=ERH PE=1 SV=1	ERH	109175
Q13595	Transformer-2 protein homolog alpha OS=Homo sapiens OX=9606 GN=TRA2A PE=1 SV=1	TRA2A	107923
Q9Y2W1	Thyroid hormone receptor-associated protein 3 OS=Homo sapiens OX=9606 GN=THRAP3 PE=1 SV=2	THRAP3	106004
P68104	Elongation factor 1-alpha 1 OS=Homo sapiens OX=9606 GN=EEF1A1 PE=1 SV=1	EEF1A1	105148
O95429	BAG family molecular chaperone regulator 4 OS=Homo sapiens OX=9606 GN=BAG4 PE=1 SV=1	BAG4	104086
O75494	Serine/arginine-rich splicing factor 10 OS=Homo sapiens OX=9606 GN=SRSF10 PE=1 SV=1	SRSF10	102719
P36578	Large ribosomal subunit protein uL4 OS=Homo sapiens OX=9606 GN=RPL4 PE=1 SV=5	RPL4	98259.8
P26373	Large ribosomal subunit protein eL13 OS=Homo sapiens OX=9606 GN=RPL13 PE=1 SV=4	RPL13	96254.7
Q8TDY2	RB1-inducible coiled-coil protein 1 OS=Homo sapiens OX=9606 GN=RB1CC1 PE=1 SV=3	RB1CC1	93157.9
B9A064	Immunoglobulin lambda-like polypeptide 5 OS=Homo sapiens OX=9606 GN=IGLL5 PE=1 SV=2	IGLL5	92903.7
P22626	Heterogeneous nuclear ribonucleoproteins A2/B1 OS=Homo sapiens OX=9606 GN=HNRNPA2B1 PE=1 SV=2	HNRNPA2B1	91739.8
P02768	Albumin OS=Homo sapiens OX=9606 GN=ALB PE=1 SV=2	ALB	91310.5
Q99439	Calponin-2 OS=Homo sapiens OX=9606 GN=CNN2 PE=1 SV=4	CNN2	89466.7
Q9NYF8	Bcl-2-associated transcription factor 1 OS=Homo sapiens OX=9606 GN=BCLAF1 PE=1 SV=2	BCLAF1	87458.2
Q14103	Heterogeneous nuclear ribonucleoprotein D0 OS=Homo sapiens OX=9606 GN=HNRNPD PE=1 SV=1	HNRNPD	86535
P55735	Protein SEC13 homolog OS=Homo sapiens OX=9606 GN=SEC13 PE=1 SV=3	SEC13	85979
P08670	Vimentin OS=Homo sapiens OX=9606 GN=VIM PE=1 SV=4	VIM	85777.6
O15042	U2 snRNP-associated SURP motif-containing protein OS=Homo sapiens OX=9606 GN=U2SURP PE=1 SV=2	U2SURP	85725
Q16610	Extracellular matrix protein 1 OS=Homo sapiens OX=9606 GN=ECM1 PE=1 SV=2	ECM1	82029.4
P23258	Tubulin gamma-1 chain OS=Homo sapiens OX=9606 GN=TUBG1 PE=1 SV=2	TUBG1	81916.9
Q9UPQ9	Trinucleotide repeat-containing gene 6B protein OS=Homo sapiens OX=9606 GN=TNRC6B PE=1 SV=4	TNRC6B	80443.3
P0CG47	Polyubiquitin-B OS=Homo sapiens OX=9606 GN=UBB PE=1 SV=1	UBB	79441.6
P09651	Heterogeneous nuclear ribonucleoprotein A1 OS=Homo sapiens OX=9606 GN=HNRNPA1 PE=1 SV=5	HNRNPA1	76826.4
A0A0A0MS14	Immunoglobulin heavy variable 1-45 OS=Homo sapiens OX=9606 GN=IGHV1-45 PE=3 SV=1	IGHV1-45	76248.4
Q9NP78	ABC-type oligopeptide transporter ABCB9 OS=Homo sapiens OX=9606 GN=ABCB9 PE=1 SV=1	ABCB9	73383.9
Q13242	Serine/arginine-rich splicing factor 9 OS=Homo sapiens OX=9606 GN=SRSF9 PE=1 SV=1	SRSF9	69346.5
Q96I25	Splicing factor 45 OS=Homo sapiens OX=9606 GN=RBM17 PE=1 SV=1	RBM17	67517
P07477	Serine protease 1 OS=Homo sapiens OX=9606 GN=PRSS1 PE=1 SV=1	PRSS1	67050.2
P62753	Small ribosomal subunit protein eS6 OS=Homo sapiens OX=9606 GN=RPS6 PE=1 SV=1	RPS6	66761.6
P26368	Splicing factor U2AF 65 kDa subunit OS=Homo sapiens OX=9606 GN=U2AF2 PE=1 SV=4	U2AF2	64612
P27635	Large ribosomal subunit protein uL16 OS=Homo sapiens OX=9606 GN=RPL10 PE=1 SV=5	RPL10	64436.2
P41161	ETS translocation variant 5 OS=Homo sapiens OX=9606 GN=ETV5 PE=1 SV=1	ETV5	64414.7
Q14764	Major vault protein OS=Homo sapiens OX=9606 GN=MVP PE=1 SV=4	MVP	64151.7
A0A075B6H7	Probable non-functional immunoglobulin kappa variable 3-7 OS=Homo sapiens OX=9606 GN=IGKV3-7 PE=1 SV=1	IGKV3-7	63794.4
P30050	Large ribosomal subunit protein uL11 OS=Homo sapiens OX=9606 GN=RPL12 PE=1 SV=1	RPL12	63620.1
Q02878	Large ribosomal subunit protein eL6 OS=Homo sapiens OX=9606 GN=RPL6 PE=1 SV=3	RPL6	62564.2
A0A0J9YX35	Immunoglobulin heavy variable 3-64D OS=Homo sapiens OX=9606 GN=IGHV3-64D PE=3 SV=1	IGHV3-64D	62008.8
P62995	Transformer-2 protein homolog beta OS=Homo sapiens OX=9606 GN=TRA2B PE=1 SV=1	TRA2B	61873.7
Q96RL7	Intermembrane lipid transfer protein VPS13A OS=Homo sapiens OX=9606 GN=VPS13A PE=1 SV=2	VPS13A	61693.3
P08238	Heat shock protein HSP 90-beta OS=Homo sapiens OX=9606 GN=HSP90AB1 PE=1 SV=4	HSP90AB1	61039.8
P18124	Large ribosomal subunit protein uL30 OS=Homo sapiens OX=9606 GN=RPL7 PE=1 SV=1	RPL7	60152.9
P0C0S5	Histone H2A.Z OS=Homo sapiens OX=9606 GN=H2AZ1 PE=1 SV=2	H2AZ1	59431.7
P46781	Small ribosomal subunit protein uS4 OS=Homo sapiens OX=9606 GN=RPS9 PE=1 SV=3	RPS9	59350.5
P48741	Putative heat shock 70 kDa protein 7 OS=Homo sapiens OX=9606 GN=HSPA7 PE=5 SV=2	HSPA7	58090.7
Q8IWX8	Calcium homeostasis endoplasmic reticulum protein OS=Homo sapiens OX=9606 GN=CHERP PE=1 SV=3	CHERP	56657.6
O43143	ATP-dependent RNA helicase DHX15 OS=Homo sapiens OX=9606 GN=DHX15 PE=1 SV=2	DHX15	56362.6
P62805	Histone H4 OS=Homo sapiens OX=9606 GN=H4C1 PE=1 SV=2	H4C1	55097.9
P61978	Heterogeneous nuclear ribonucleoprotein K OS=Homo sapiens OX=9606 GN=HNRNPK PE=1 SV=1	HNRNPK	54947.4
P62829	Large ribosomal subunit protein uL14 OS=Homo sapiens OX=9606 GN=RPL23 PE=1 SV=1	RPL23	54549.4
P62888	Large ribosomal subunit protein eL30 OS=Homo sapiens OX=9606 GN=RPL30 PE=1 SV=2	RPL30	53965
Q07020	Large ribosomal subunit protein eL18 OS=Homo sapiens OX=9606 GN=RPL18 PE=1 SV=2	RPL18	53935.7
Q01081	Splicing factor U2AF 35 kDa subunit OS=Homo sapiens OX=9606 GN=U2AF1 PE=1 SV=3	U2AF1	53552.6
Q9UNX3	Ribosomal protein uL24-like OS=Homo sapiens OX=9606 GN=RPL26L1 PE=1 SV=1	RPL26L1	53000.5
P49207	Large ribosomal subunit protein eL34 OS=Homo sapiens OX=9606 GN=RPL34 PE=1 SV=3	RPL34	52139.2
P61353	Large ribosomal subunit protein eL27 OS=Homo sapiens OX=9606 GN=RPL27 PE=1 SV=2	RPL27	50918
P49761	Dual specificity protein kinase CLK3 OS=Homo sapiens OX=9606 GN=CLK3 PE=1 SV=3	CLK3	50518.6
P05388	Large ribosomal subunit protein uL10 OS=Homo sapiens OX=9606 GN=RPLP0 PE=1 SV=1	RPLP0	49846.9
O75533	Splicing factor 3B subunit 1 OS=Homo sapiens OX=9606 GN=SF3B1 PE=1 SV=3	SF3B1	48906.9
Q92945	Far upstream element-binding protein 2 OS=Homo sapiens OX=9606 GN=KHSRP PE=1 SV=4	KHSRP	48849.1
Q15393	Splicing factor 3B subunit 3 OS=Homo sapiens OX=9606 GN=SF3B3 PE=1 SV=4	SF3B3	47956.5
P42166	Lamina-associated polypeptide 2, isoform alpha OS=Homo sapiens OX=9606 GN=TMPO PE=1 SV=2	TMPO	47633.3
P62701	Small ribosomal subunit protein eS4, X isoform OS=Homo sapiens OX=9606 GN=RPS4X PE=1 SV=2	RPS4X	47292.5
P62851	Small ribosomal subunit protein eS25 OS=Homo sapiens OX=9606 GN=RPS25 PE=1 SV=1	RPS25	47199.7
P18621	Large ribosomal subunit protein uL22 OS=Homo sapiens OX=9606 GN=RPL17 PE=1 SV=3	RPL17	46844.3
P05387	Large ribosomal subunit protein P2 OS=Homo sapiens OX=9606 GN=RPLP2 PE=1 SV=1	RPLP2	46841.6
P18077	Large ribosomal subunit protein eL33 OS=Homo sapiens OX=9606 GN=RPL35A PE=1 SV=2	RPL35A	46704.5
P01859	Immunoglobulin heavy constant gamma 2 OS=Homo sapiens OX=9606 GN=IGHG2 PE=1 SV=3	IGHG2	44774.3
Q13435	Splicing factor 3B subunit 2 OS=Homo sapiens OX=9606 GN=SF3B2 PE=1 SV=2	SF3B2	44659.4
P62269	Small ribosomal subunit protein uS13 OS=Homo sapiens OX=9606 GN=RPS18 PE=1 SV=3	RPS18	44373.7
P49750	YLP motif-containing protein 1 OS=Homo sapiens OX=9606 GN=YLPM1 PE=1 SV=4	YLPM1	44238.4
P78332	RNA-binding protein 6 OS=Homo sapiens OX=9606 GN=RBM6 PE=1 SV=5	RBM6	44195
P61313	Large ribosomal subunit protein eL15 OS=Homo sapiens OX=9606 GN=RPL15 PE=1 SV=2	RPL15	43747.3
P40429	Large ribosomal subunit protein uL13 OS=Homo sapiens OX=9606 GN=RPL13A PE=1 SV=2	RPL13A	43615.1
Q14247	Src substrate cortactin OS=Homo sapiens OX=9606 GN=CTTN PE=1 SV=2	CTTN	42330.6
P35030	Trypsin-3 OS=Homo sapiens OX=9606 GN=PRSS3 PE=1 SV=2	PRSS3	42033.6
O14979	Heterogeneous nuclear ribonucleoprotein D-like OS=Homo sapiens OX=9606 GN=HNRNPDL PE=1 SV=3	HNRNPDL	41118.2
Q9Y6A4	Cilia- and flagella-associated protein 20 OS=Homo sapiens OX=9606 GN=CFAP20 PE=1 SV=1	CFAP20	40797.7
P01023	Alpha-2-macroglobulin OS=Homo sapiens OX=9606 GN=A2M PE=1 SV=3	A2M	40606.9
Q02543	Large ribosomal subunit protein eL20 OS=Homo sapiens OX=9606 GN=RPL18A PE=1 SV=2	RPL18A	40367.3
Q92841	Probable ATP-dependent RNA helicase DDX17 OS=Homo sapiens OX=9606 GN=DDX17 PE=1 SV=2	DDX17	40342.4
P62244	Small ribosomal subunit protein uS8 OS=Homo sapiens OX=9606 GN=RPS15A PE=1 SV=2	RPS15A	40162.1
P62899	Large ribosomal subunit protein eL31 OS=Homo sapiens OX=9606 GN=RPL31 PE=1 SV=1	RPL31	39707.9
P62917	Large ribosomal subunit protein uL2 OS=Homo sapiens OX=9606 GN=RPL8 PE=1 SV=2	RPL8	39559
P62241	Small ribosomal subunit protein eS8 OS=Homo sapiens OX=9606 GN=RPS8 PE=1 SV=2	RPS8	39463.8
P46779	Large ribosomal subunit protein eL28 OS=Homo sapiens OX=9606 GN=RPL28 PE=1 SV=3	RPL28	38897
P10412	Histone H1.4 OS=Homo sapiens OX=9606 GN=H1-4 PE=1 SV=2	H1-4	38406.4
P62913	Large ribosomal subunit protein uL5 OS=Homo sapiens OX=9606 GN=RPL11 PE=1 SV=2	RPL11	38024.8
Q9BSJ2	Gamma-tubulin complex component 2 OS=Homo sapiens OX=9606 GN=TUBGCP2 PE=1 SV=2	TUBGCP2	37697.8
P00747	Plasminogen OS=Homo sapiens OX=9606 GN=PLG PE=1 SV=2	PLG	36515.5
P62316	Small nuclear ribonucleoprotein Sm D2 OS=Homo sapiens OX=9606 GN=SNRPD2 PE=1 SV=1	SNRPD2	36465.8
Q15417	Calponin-3 OS=Homo sapiens OX=9606 GN=CNN3 PE=1 SV=1	CNN3	36122.8
P08779	Keratin, type I cytoskeletal 16 OS=Homo sapiens OX=9606 GN=KRT16 PE=1 SV=4	KRT16	36050.4
P62424	Large ribosomal subunit protein eL8 OS=Homo sapiens OX=9606 GN=RPL7A PE=1 SV=2	RPL7A	36042.7
Q13247	Serine/arginine-rich splicing factor 6 OS=Homo sapiens OX=9606 GN=SRSF6 PE=1 SV=2	SRSF6	35751.6
P50914	Large ribosomal subunit protein eL14 OS=Homo sapiens OX=9606 GN=RPL14 PE=1 SV=4	RPL14	35149.2
P42766	Large ribosomal subunit protein uL29 OS=Homo sapiens OX=9606 GN=RPL35 PE=1 SV=2	RPL35	34525
Q01844	RNA-binding protein EWS OS=Homo sapiens OX=9606 GN=EWSR1 PE=1 SV=1	EWSR1	34500.4
P62910	Large ribosomal subunit protein eL32 OS=Homo sapiens OX=9606 GN=RPL32 PE=1 SV=2	RPL32	34452.9
Q9C0D7	Probable ribonuclease ZC3H12C OS=Homo sapiens OX=9606 GN=ZC3H12C PE=1 SV=2	ZC3H12C	34110.2
P23396	Small ribosomal subunit protein uS3 OS=Homo sapiens OX=9606 GN=RPS3 PE=1 SV=2	RPS3	33796
Q9Y5X1	Sorting nexin-9 OS=Homo sapiens OX=9606 GN=SNX9 PE=1 SV=1	SNX9	33603.9
P38646	Stress-70 protein, mitochondrial OS=Homo sapiens OX=9606 GN=HSPA9 PE=1 SV=2	HSPA9	33429.5
P62937	Peptidyl-prolyl cis-trans isomerase A OS=Homo sapiens OX=9606 GN=PPIA PE=1 SV=2	PPIA	33109.7
Q9BUJ2	Heterogeneous nuclear ribonucleoprotein U-like protein 1 OS=Homo sapiens OX=9606 GN=HNRNPUL1 PE=1 SV=2	HNRNPUL1	32876.4
Q9Y3U8	Large ribosomal subunit protein eL36 OS=Homo sapiens OX=9606 GN=RPL36 PE=1 SV=3	RPL36	32050.9
P00738	Haptoglobin OS=Homo sapiens OX=9606 GN=HP PE=1 SV=1	HP	32049.5
P48729	Casein kinase I isoform alpha OS=Homo sapiens OX=9606 GN=CSNK1A1 PE=1 SV=2	CSNK1A1	31792.3
Q14493	Histone RNA hairpin-binding protein OS=Homo sapiens OX=9606 GN=SLBP PE=1 SV=1	SLBP	31310.1
Q9BWF3	RNA-binding protein 4 OS=Homo sapiens OX=9606 GN=RBM4 PE=1 SV=1	RBM4	30941.8
Q9Y383	Putative RNA-binding protein Luc7-like 2 OS=Homo sapiens OX=9606 GN=LUC7L2 PE=1 SV=2	LUC7L2	30588.3
P61247	Small ribosomal subunit protein eS1 OS=Homo sapiens OX=9606 GN=RPS3A PE=1 SV=2	RPS3A	30452.9
Q15365	Poly(rC)-binding protein 1 OS=Homo sapiens OX=9606 GN=PCBP1 PE=1 SV=2	PCBP1	30432.4
Q13243	Serine/arginine-rich splicing factor 5 OS=Homo sapiens OX=9606 GN=SRSF5 PE=1 SV=1	SRSF5	30312.5
P09661	U2 small nuclear ribonucleoprotein A' OS=Homo sapiens OX=9606 GN=SNRPA1 PE=1 SV=2	SNRPA1	29941.9
O95218	Zinc finger Ran-binding domain-containing protein 2 OS=Homo sapiens OX=9606 GN=ZRANB2 PE=1 SV=2	ZRANB2	29586.5
P51991	Heterogeneous nuclear ribonucleoprotein A3 OS=Homo sapiens OX=9606 GN=HNRNPA3 PE=1 SV=2	HNRNPA3	29338.9
P52756	RNA-binding protein 5 OS=Homo sapiens OX=9606 GN=RBM5 PE=1 SV=2	RBM5	28738.3
P62906	Large ribosomal subunit protein uL1 OS=Homo sapiens OX=9606 GN=RPL10A PE=1 SV=2	RPL10A	28305.1
Q06830	Peroxiredoxin-1 OS=Homo sapiens OX=9606 GN=PRDX1 PE=1 SV=1	PRDX1	28230.2
P17844	Probable ATP-dependent RNA helicase DDX5 OS=Homo sapiens OX=9606 GN=DDX5 PE=1 SV=1	DDX5	28129
Q15459	Splicing factor 3A subunit 1 OS=Homo sapiens OX=9606 GN=SF3A1 PE=1 SV=1	SF3A1	28092
P68371	Tubulin beta-4B chain OS=Homo sapiens OX=9606 GN=TUBB4B PE=1 SV=1	TUBB4B	27947.2
Q12931	Heat shock protein 75 kDa, mitochondrial OS=Homo sapiens OX=9606 GN=TRAP1 PE=1 SV=3	TRAP1	27716.5
P13647	Keratin, type II cytoskeletal 5 OS=Homo sapiens OX=9606 GN=KRT5 PE=1 SV=3	KRT5	27572
P46778	Large ribosomal subunit protein eL21 OS=Homo sapiens OX=9606 GN=RPL21 PE=1 SV=2	RPL21	27515.4
Q1KMD3	Heterogeneous nuclear ribonucleoprotein U-like protein 2 OS=Homo sapiens OX=9606 GN=HNRNPUL2 PE=1 SV=1	HNRNPUL2	27507.4
P00338	L-lactate dehydrogenase A chain OS=Homo sapiens OX=9606 GN=LDHA PE=1 SV=2	LDHA	27394.9
Q6ZRY4	RNA-binding protein with multiple splicing 2 OS=Homo sapiens OX=9606 GN=RBPMS2 PE=1 SV=1	RBPMS2	27212.8
A0A075B6R9	Probable non-functional immunoglobulin kappa variable 2D-24 OS=Homo sapiens OX=9606 GN=IGKV2D-24 PE=1 SV=1	IGKV2D-24	26897.7
P62280	Small ribosomal subunit protein uS17 OS=Homo sapiens OX=9606 GN=RPS11 PE=1 SV=3	RPS11	26719.3
O75531	Barrier-to-autointegration factor OS=Homo sapiens OX=9606 GN=BANF1 PE=1 SV=1	BANF1	26351.6
P83731	Large ribosomal subunit protein eL24 OS=Homo sapiens OX=9606 GN=RPL24 PE=1 SV=1	RPL24	25848.2
P62277	Small ribosomal subunit protein uS15 OS=Homo sapiens OX=9606 GN=RPS13 PE=1 SV=2	RPS13	25826
P08603	Complement factor H OS=Homo sapiens OX=9606 GN=CFH PE=1 SV=4	CFH	25735.8
P11940	Polyadenylate-binding protein 1 OS=Homo sapiens OX=9606 GN=PABPC1 PE=1 SV=2	PABPC1	25593.3
P15880	Small ribosomal subunit protein uS5 OS=Homo sapiens OX=9606 GN=RPS2 PE=1 SV=2	RPS2	25558.3
P52272	Heterogeneous nuclear ribonucleoprotein M OS=Homo sapiens OX=9606 GN=HNRNPM PE=1 SV=3	HNRNPM	25254
Q9Y2F9	BTB/POZ domain-containing protein 3 OS=Homo sapiens OX=9606 GN=BTBD3 PE=1 SV=1	BTBD3	24674.8
P02461	Collagen alpha-1(III) chain OS=Homo sapiens OX=9606 GN=COL3A1 PE=1 SV=4	COL3A1	24430
P02788	Lactotransferrin OS=Homo sapiens OX=9606 GN=LTF PE=1 SV=6	LTF	24356.6
Q9BUF5	Tubulin beta-6 chain OS=Homo sapiens OX=9606 GN=TUBB6 PE=1 SV=1	TUBB6	24004.2
Q96CW5	Gamma-tubulin complex component 3 OS=Homo sapiens OX=9606 GN=TUBGCP3 PE=1 SV=2	TUBGCP3	23745.1
P07737	Profilin-1 OS=Homo sapiens OX=9606 GN=PFN1 PE=1 SV=2	PFN1	23596.4
Q6ZRV2	Protein FAM83H OS=Homo sapiens OX=9606 GN=FAM83H PE=1 SV=3	FAM83H	23505
Q7Z6E9	E3 ubiquitin-protein ligase RBBP6 OS=Homo sapiens OX=9606 GN=RBBP6 PE=1 SV=1	RBBP6	23448
Q15646	2'-5'-oligoadenylate synthase-like protein OS=Homo sapiens OX=9606 GN=OASL PE=1 SV=2	OASL	23394.6
Q8NEY8	Periphilin-1 OS=Homo sapiens OX=9606 GN=PPHLN1 PE=1 SV=2	PPHLN1	23299.9
P11021	Endoplasmic reticulum chaperone BiP OS=Homo sapiens OX=9606 GN=HSPA5 PE=1 SV=2	HSPA5	23073.5
P68871	Hemoglobin subunit beta OS=Homo sapiens OX=9606 GN=HBB PE=1 SV=2	HBB	22769.6
A0A075B6P5	Immunoglobulin kappa variable 2-28 OS=Homo sapiens OX=9606 GN=IGKV2-28 PE=3 SV=1	IGKV2-28	22719.7
Q96S55	ATPase WRNIP1 OS=Homo sapiens OX=9606 GN=WRNIP1 PE=1 SV=2	WRNIP1	22599.8
P04075	Fructose-bisphosphate aldolase A OS=Homo sapiens OX=9606 GN=ALDOA PE=1 SV=2	ALDOA	22583.1
P62081	Small ribosomal subunit protein eS7 OS=Homo sapiens OX=9606 GN=RPS7 PE=1 SV=1	RPS7	22409.3
Q8NDV7	Trinucleotide repeat-containing gene 6A protein OS=Homo sapiens OX=9606 GN=TNRC6A PE=1 SV=2	TNRC6A	22264.7
P32969	Large ribosomal subunit protein uL6 OS=Homo sapiens OX=9606 GN=RPL9 PE=1 SV=1	RPL9	22203.1
Q9Y224	RNA transcription, translation and transport factor protein OS=Homo sapiens OX=9606 GN=RTRAF PE=1 SV=1	RTRAF	22183.9
P35268	Large ribosomal subunit protein eL22 OS=Homo sapiens OX=9606 GN=RPL22 PE=1 SV=2	RPL22	22147.9
P67809	Y-box-binding protein 1 OS=Homo sapiens OX=9606 GN=YBX1 PE=1 SV=3	YBX1	22104.9
P62318	Small nuclear ribonucleoprotein Sm D3 OS=Homo sapiens OX=9606 GN=SNRPD3 PE=1 SV=1	SNRPD3	21987.7
P07195	L-lactate dehydrogenase B chain OS=Homo sapiens OX=9606 GN=LDHB PE=1 SV=2	LDHB	21783.7
Q66PJ3	ADP-ribosylation factor-like protein 6-interacting protein 4 OS=Homo sapiens OX=9606 GN=ARL6IP4 PE=1 SV=3	ARL6IP4	21732.6
Q96PK6	RNA-binding protein 14 OS=Homo sapiens OX=9606 GN=RBM14 PE=1 SV=2	RBM14	21581.5
P61513	Large ribosomal subunit protein eL43 OS=Homo sapiens OX=9606 GN=RPL37A PE=1 SV=2	RPL37A	21507.8
P62750	Large ribosomal subunit protein uL23 OS=Homo sapiens OX=9606 GN=RPL23A PE=1 SV=1	RPL23A	21486.2
P08579	U2 small nuclear ribonucleoprotein B'' OS=Homo sapiens OX=9606 GN=SNRPB2 PE=1 SV=1	SNRPB2	21439
Q9UHD2	Serine/threonine-protein kinase TBK1 OS=Homo sapiens OX=9606 GN=TBK1 PE=1 SV=1	TBK1	21139.9
O95816	BAG family molecular chaperone regulator 2 OS=Homo sapiens OX=9606 GN=BAG2 PE=1 SV=1	BAG2	20967
Q92499	ATP-dependent RNA helicase DDX1 OS=Homo sapiens OX=9606 GN=DDX1 PE=1 SV=2	DDX1	20905.1
Q8TF72	Protein Shroom3 OS=Homo sapiens OX=9606 GN=SHROOM3 PE=1 SV=2	SHROOM3	20861.8
P02538	Keratin, type II cytoskeletal 6A OS=Homo sapiens OX=9606 GN=KRT6A PE=1 SV=3	KRT6A	20710.6
P60842	Eukaryotic initiation factor 4A-I OS=Homo sapiens OX=9606 GN=EIF4A1 PE=1 SV=1	EIF4A1	20486.1
Q9Y3B4	Splicing factor 3B subunit 6 OS=Homo sapiens OX=9606 GN=SF3B6 PE=1 SV=1	SF3B6	20455.4
Q9H2G2	STE20-like serine/threonine-protein kinase OS=Homo sapiens OX=9606 GN=SLK PE=1 SV=1	SLK	20447.7
O43422	52 kDa repressor of the inhibitor of the protein kinase OS=Homo sapiens OX=9606 GN=THAP12 PE=1 SV=2	THAP12	20260.5
Q5TEC6	Histone H3-7 OS=Homo sapiens OX=9606 GN=H3-7 PE=1 SV=1	H3-7	19962.3
Q6UN15	Pre-mRNA 3'-end-processing factor FIP1 OS=Homo sapiens OX=9606 GN=FIP1L1 PE=1 SV=1	FIP1L1	19821.2
Q96DU7	Inositol-trisphosphate 3-kinase C OS=Homo sapiens OX=9606 GN=ITPKC PE=1 SV=1	ITPKC	19695.6
P69905	Hemoglobin subunit alpha OS=Homo sapiens OX=9606 GN=HBA1 PE=1 SV=2	HBA1	19692.6
P62847	Small ribosomal subunit protein eS24 OS=Homo sapiens OX=9606 GN=RPS24 PE=1 SV=1	RPS24	19686.6
Q7Z2W4	Zinc finger CCCH-type antiviral protein 1 OS=Homo sapiens OX=9606 GN=ZC3HAV1 PE=1 SV=3	ZC3HAV1	19629.7
P02787	Serotransferrin OS=Homo sapiens OX=9606 GN=TF PE=1 SV=4	TF	19603.6
P22061	Protein-L-isoaspartate(D-aspartate) O-methyltransferase OS=Homo sapiens OX=9606 GN=PCMT1 PE=1 SV=4	PCMT1	19548.4
P62249	Small ribosomal subunit protein uS9 OS=Homo sapiens OX=9606 GN=RPS16 PE=1 SV=2	RPS16	19421.6
P31273	Homeobox protein Hox-C8 OS=Homo sapiens OX=9606 GN=HOXC8 PE=1 SV=2	HOXC8	19357.5
P09382	Galectin-1 OS=Homo sapiens OX=9606 GN=LGALS1 PE=1 SV=2	LGALS1	19344.4
Q9C0C2	182 kDa tankyrase-1-binding protein OS=Homo sapiens OX=9606 GN=TNKS1BP1 PE=1 SV=4	TNKS1BP1	19318.6
P02679	Fibrinogen gamma chain OS=Homo sapiens OX=9606 GN=FGG PE=1 SV=3	FGG	18938.7
P0C0L4	Complement C4-A OS=Homo sapiens OX=9606 GN=C4A PE=1 SV=2	C4A	18901.1
Q92802	NEDD4-binding protein 2-like 2 OS=Homo sapiens OX=9606 GN=N4BP2L2 PE=1 SV=1	N4BP2L2	18853.9
P46777	Large ribosomal subunit protein uL18 OS=Homo sapiens OX=9606 GN=RPL5 PE=1 SV=3	RPL5	18852
Q5BKZ1	DBIRD complex subunit ZNF326 OS=Homo sapiens OX=9606 GN=ZNF326 PE=1 SV=2	ZNF326	18784
Q96C92	Endosome-associated-trafficking regulator 1 OS=Homo sapiens OX=9606 GN=ENTR1 PE=1 SV=3	ENTR1	18754.5
Q01085	Nucleolysin TIAR OS=Homo sapiens OX=9606 GN=TIAL1 PE=1 SV=1	TIAL1	18574.4
P06748	Nucleophosmin OS=Homo sapiens OX=9606 GN=NPM1 PE=1 SV=2	NPM1	18408.5
P51114	RNA-binding protein FXR1 OS=Homo sapiens OX=9606 GN=FXR1 PE=1 SV=3	FXR1	18385.8
P14174	Macrophage migration inhibitory factor OS=Homo sapiens OX=9606 GN=MIF PE=1 SV=4	MIF	18335.4
P39023	Large ribosomal subunit protein uL3 OS=Homo sapiens OX=9606 GN=RPL3 PE=1 SV=2	RPL3	18313.8
P14618	Pyruvate kinase PKM OS=Homo sapiens OX=9606 GN=PKM PE=1 SV=4	PKM	18295.2
Q12968	Nuclear factor of activated T-cells, cytoplasmic 3 OS=Homo sapiens OX=9606 GN=NFATC3 PE=1 SV=1	NFATC3	18214.7
Q15428	Splicing factor 3A subunit 2 OS=Homo sapiens OX=9606 GN=SF3A2 PE=1 SV=2	SF3A2	18150
Q5VUA4	Zinc finger protein 318 OS=Homo sapiens OX=9606 GN=ZNF318 PE=1 SV=2	ZNF318	18115.1
Q13151	Heterogeneous nuclear ribonucleoprotein A0 OS=Homo sapiens OX=9606 GN=HNRNPA0 PE=1 SV=1	HNRNPA0	17969.8
P53999	Activated RNA polymerase II transcriptional coactivator p15 OS=Homo sapiens OX=9606 GN=SUB1 PE=1 SV=3	SUB1	17909.6
Q9Y3I0	RNA-splicing ligase RtcB homolog OS=Homo sapiens OX=9606 GN=RTCB PE=1 SV=1	RTCB	17889.4
P17509	Homeobox protein Hox-B6 OS=Homo sapiens OX=9606 GN=HOXB6 PE=1 SV=4	HOXB6	17850.8
Q9BZE1	Large ribosomal subunit protein mL37 OS=Homo sapiens OX=9606 GN=MRPL37 PE=1 SV=2	MRPL37	17686
Q08211	ATP-dependent RNA helicase A OS=Homo sapiens OX=9606 GN=DHX9 PE=1 SV=4	DHX9	17499.6
Q8IX12	Cell division cycle and apoptosis regulator protein 1 OS=Homo sapiens OX=9606 GN=CCAR1 PE=1 SV=2	CCAR1	7135.68
Q99729	Heterogeneous nuclear ribonucleoprotein A/B OS=Homo sapiens OX=9606 GN=HNRNPAB PE=1 SV=2	HNRNPAB	17262.5
P84085	ADP-ribosylation factor 5 OS=Homo sapiens OX=9606 GN=ARF5 PE=1 SV=2	ARF5	17236.8
P05161	Ubiquitin-like protein ISG15 OS=Homo sapiens OX=9606 GN=ISG15 PE=1 SV=5	ISG15	17141.2
P47914	Large ribosomal subunit protein eL29 OS=Homo sapiens OX=9606 GN=RPL29 PE=1 SV=2	RPL29	17100
Q9UPN7	Serine/threonine-protein phosphatase 6 regulatory subunit 1 OS=Homo sapiens OX=9606 GN=PPP6R1 PE=1 SV=5	PPP6R1	17092.3
P62861	Ubiquitin-like FUBI-ribosomal protein eS30 fusion protein OS=Homo sapiens OX=9606 GN=FAU PE=1 SV=2	FAU	17083.4
Q9UJM3	ERBB receptor feedback inhibitor 1 OS=Homo sapiens OX=9606 GN=ERRFI1 PE=1 SV=1	ERRFI1	16902.9
O95970	Leucine-rich glioma-inactivated protein 1 OS=Homo sapiens OX=9606 GN=LGI1 PE=1 SV=1	LGI1	16892.5
Q15233	Non-POU domain-containing octamer-binding protein OS=Homo sapiens OX=9606 GN=NONO PE=1 SV=4	NONO	16852
P50454	Serpin H1 OS=Homo sapiens OX=9606 GN=SERPINH1 PE=1 SV=2	SERPINH1	16845.8
Q14966	Zinc finger protein 638 OS=Homo sapiens OX=9606 GN=ZNF638 PE=1 SV=2	ZNF638	16541.1
Q15717	ELAV-like protein 1 OS=Homo sapiens OX=9606 GN=ELAVL1 PE=1 SV=2	ELAVL1	16449.2
O43390	Heterogeneous nuclear ribonucleoprotein R OS=Homo sapiens OX=9606 GN=HNRNPR PE=1 SV=1	HNRNPR	16418
Q5JVF3	PCI domain-containing protein 2 OS=Homo sapiens OX=9606 GN=PCID2 PE=1 SV=2	PCID2	16375.5
P04083	Annexin A1 OS=Homo sapiens OX=9606 GN=ANXA1 PE=1 SV=2	ANXA1	16343.4
P46087	Probable 28S rRNA (cytosine(4447)-C(5))-methyltransferase OS=Homo sapiens OX=9606 GN=NOP2 PE=1 SV=2	NOP2	15858.6
Q99590	Protein SCAF11 OS=Homo sapiens OX=9606 GN=SCAF11 PE=1 SV=2	SCAF11	15681.6
Q9NWH7	Spermatogenesis-associated protein 6 OS=Homo sapiens OX=9606 GN=SPATA6 PE=1 SV=1	SPATA6	15516.7
Q00839	Heterogeneous nuclear ribonucleoprotein U OS=Homo sapiens OX=9606 GN=HNRNPU PE=1 SV=6	HNRNPU	15512.9
P04406	Glyceraldehyde-3-phosphate dehydrogenase OS=Homo sapiens OX=9606 GN=GAPDH PE=1 SV=3	GAPDH	15423.7
Q15032	R3H domain-containing protein 1 OS=Homo sapiens OX=9606 GN=R3HDM1 PE=1 SV=3	R3HDM1	15294.4
P05156	Complement factor I OS=Homo sapiens OX=9606 GN=CFI PE=1 SV=2	CFI	15276
Q12906	Interleukin enhancer-binding factor 3 OS=Homo sapiens OX=9606 GN=ILF3 PE=1 SV=3	ILF3	15219.3
Q9UK61	Protein TASOR OS=Homo sapiens OX=9606 GN=TASOR PE=1 SV=3	TASOR	15217.2
Q8NCA5	Protein FAM98A OS=Homo sapiens OX=9606 GN=FAM98A PE=1 SV=2	FAM98A	15044.5
Q9BWJ5	Splicing factor 3B subunit 5 OS=Homo sapiens OX=9606 GN=SF3B5 PE=1 SV=1	SF3B5	14963.6
P14678	Small nuclear ribonucleoprotein-associated proteins B and B' OS=Homo sapiens OX=9606 GN=SNRPB PE=1 SV=2	SNRPB	14954.7
O60506	Heterogeneous nuclear ribonucleoprotein Q OS=Homo sapiens OX=9606 GN=SYNCRIP PE=1 SV=2	SYNCRIP	14863.6
O95817	BAG family molecular chaperone regulator 3 OS=Homo sapiens OX=9606 GN=BAG3 PE=1 SV=3	BAG3	14771.7
P62136	Serine/threonine-protein phosphatase PP1-alpha catalytic subunit OS=Homo sapiens OX=9606 GN=PPP1CA PE=1 SV=1	PPP1CA	14759.2
P98175	RNA-binding protein 10 OS=Homo sapiens OX=9606 GN=RBM10 PE=1 SV=3	RBM10	14722.4
P38919	Eukaryotic initiation factor 4A-III OS=Homo sapiens OX=9606 GN=EIF4A3 PE=1 SV=4	EIF4A3	14692.6
Q96PV6	Leukocyte receptor cluster member 8 OS=Homo sapiens OX=9606 GN=LENG8 PE=1 SV=3	LENG8	14616.7
Q96D09	G-protein coupled receptor-associated sorting protein 2 OS=Homo sapiens OX=9606 GN=GPRASP2 PE=1 SV=1	GPRASP2	14579.4
O00712	Nuclear factor 1 B-type OS=Homo sapiens OX=9606 GN=NFIB PE=1 SV=2	NFIB	14547.6
P42677	Small ribosomal subunit protein eS27 OS=Homo sapiens OX=9606 GN=RPS27 PE=1 SV=3	RPS27	14511.4
P22087	rRNA 2'-O-methyltransferase fibrillarin OS=Homo sapiens OX=9606 GN=FBL PE=1 SV=2	FBL	14424.9
P00973	2'-5'-oligoadenylate synthase 1 OS=Homo sapiens OX=9606 GN=OAS1 PE=1 SV=4	OAS1	14363.2
Q12905	Interleukin enhancer-binding factor 2 OS=Homo sapiens OX=9606 GN=ILF2 PE=1 SV=2	ILF2	14356.4
P23528	Cofilin-1 OS=Homo sapiens OX=9606 GN=CFL1 PE=1 SV=3	CFL1	14319.1
Q9BXP5	Serrate RNA effector molecule homolog OS=Homo sapiens OX=9606 GN=SRRT PE=1 SV=1	SRRT	14142.7
Q15287	RNA-binding protein with serine-rich domain 1 OS=Homo sapiens OX=9606 GN=RNPS1 PE=1 SV=1	RNPS1	14087.5
Q96I24	Far upstream element-binding protein 3 OS=Homo sapiens OX=9606 GN=FUBP3 PE=1 SV=2	FUBP3	14043.2
Q15424	Scaffold attachment factor B1 OS=Homo sapiens OX=9606 GN=SAFB PE=1 SV=4	SAFB	14015.8
P02751	Fibronectin OS=Homo sapiens OX=9606 GN=FN1 PE=1 SV=5	FN1	13985.5
Q5T749	Keratinocyte proline-rich protein OS=Homo sapiens OX=9606 GN=KPRP PE=1 SV=1	KPRP	13894.3
P55771	Paired box protein Pax-9 OS=Homo sapiens OX=9606 GN=PAX9 PE=1 SV=3	PAX9	13810.2
P10599	Thioredoxin OS=Homo sapiens OX=9606 GN=TXN PE=1 SV=3	TXN	13716.2
Q9UQ35	Serine/arginine repetitive matrix protein 2 OS=Homo sapiens OX=9606 GN=SRRM2 PE=1 SV=2	SRRM2	13677
Q99571	P2X purinoceptor 4 OS=Homo sapiens OX=9606 GN=P2RX4 PE=1 SV=2	P2RX4	13632.4
Q9NYD6	Homeobox protein Hox-C10 OS=Homo sapiens OX=9606 GN=HOXC10 PE=1 SV=2	HOXC10	13624.4
P50402	Emerin OS=Homo sapiens OX=9606 GN=EMD PE=1 SV=1	EMD	13597.7
Q5JSZ5	Protein PRRC2B OS=Homo sapiens OX=9606 GN=PRRC2B PE=1 SV=2	PRRC2B	13579.5
P62854	Small ribosomal subunit protein eS26 OS=Homo sapiens OX=9606 GN=RPS26 PE=1 SV=3	RPS26	13550
P09012	U1 small nuclear ribonucleoprotein A OS=Homo sapiens OX=9606 GN=SNRPA PE=1 SV=3	SNRPA	13510.5
Q8WVK2	U4/U6.U5 small nuclear ribonucleoprotein 27 kDa protein OS=Homo sapiens OX=9606 GN=SNRNP27 PE=1 SV=1	SNRNP27	13456.9
O60716	Catenin delta-1 OS=Homo sapiens OX=9606 GN=CTNND1 PE=1 SV=1	CTNND1	13441.9
P62263	Small ribosomal subunit protein uS11 OS=Homo sapiens OX=9606 GN=RPS14 PE=1 SV=3	RPS14	13393.7
P18583	Protein SON OS=Homo sapiens OX=9606 GN=SON PE=1 SV=4	SON	13001.3
Q9H0D6	5'-3' exoribonuclease 2 OS=Homo sapiens OX=9606 GN=XRN2 PE=1 SV=1	XRN2	12897.7
P68431	Histone H3.1 OS=Homo sapiens OX=9606 GN=H3C1 PE=1 SV=2	H3C1	12868.3
P25705	ATP synthase subunit alpha, mitochondrial OS=Homo sapiens OX=9606 GN=ATP5F1A PE=1 SV=1	ATP5F1A	12797
Q96R06	Sperm-associated antigen 5 OS=Homo sapiens OX=9606 GN=SPAG5 PE=1 SV=2	SPAG5	12783.9
Q96T58	Msx2-interacting protein OS=Homo sapiens OX=9606 GN=SPEN PE=1 SV=1	SPEN	7042.52
P30041	Peroxiredoxin-6 OS=Homo sapiens OX=9606 GN=PRDX6 PE=1 SV=3	PRDX6	12629.7
Q9BY43	Charged multivesicular body protein 4a OS=Homo sapiens OX=9606 GN=CHMP4A PE=1 SV=3	CHMP4A	12600.3
P08708	Small ribosomal subunit protein eS17 OS=Homo sapiens OX=9606 GN=RPS17 PE=1 SV=2	RPS17	12574.5
P19338	Nucleolin OS=Homo sapiens OX=9606 GN=NCL PE=1 SV=3	NCL	12542.1
O00425	Insulin-like growth factor 2 mRNA-binding protein 3 OS=Homo sapiens OX=9606 GN=IGF2BP3 PE=1 SV=2	IGF2BP3	12540.9
Q07157	Tight junction protein ZO-1 OS=Homo sapiens OX=9606 GN=TJP1 PE=1 SV=3	TJP1	12468.1
P62841	Small ribosomal subunit protein uS19 OS=Homo sapiens OX=9606 GN=RPS15 PE=1 SV=2	RPS15	12458.4
Q9HCE1	Helicase MOV-10 OS=Homo sapiens OX=9606 GN=MOV10 PE=1 SV=2	MOV10	12392.6
P05141	ADP/ATP translocase 2 OS=Homo sapiens OX=9606 GN=SLC25A5 PE=1 SV=7	SLC25A5	12355.2
Q96RT8	Gamma-tubulin complex component 5 OS=Homo sapiens OX=9606 GN=TUBGCP5 PE=1 SV=1	TUBGCP5	12293.5
P01024	Complement C3 OS=Homo sapiens OX=9606 GN=C3 PE=1 SV=2	C3	12254
Q12874	Splicing factor 3A subunit 3 OS=Homo sapiens OX=9606 GN=SF3A3 PE=1 SV=1	SF3A3	12122.7
P62826	GTP-binding nuclear protein Ran OS=Homo sapiens OX=9606 GN=RAN PE=1 SV=3	RAN	12091.7
Q15436	Protein transport protein Sec23A OS=Homo sapiens OX=9606 GN=SEC23A PE=1 SV=2	SEC23A	12090.9
Q96E39	RNA binding motif protein, X-linked-like-1 OS=Homo sapiens OX=9606 GN=RBMXL1 PE=1 SV=1	RBMXL1	12080.4
P78527	DNA-dependent protein kinase catalytic subunit OS=Homo sapiens OX=9606 GN=PRKDC PE=1 SV=3	PRKDC	12044.5
Q9UJV9	Probable ATP-dependent RNA helicase DDX41 OS=Homo sapiens OX=9606 GN=DDX41 PE=1 SV=2	DDX41	11972.5
P43268	ETS translocation variant 4 OS=Homo sapiens OX=9606 GN=ETV4 PE=1 SV=3	ETV4	11946.5
Q969Q0	Ribosomal protein eL42-like OS=Homo sapiens OX=9606 GN=RPL36AL PE=1 SV=3	RPL36AL	11822.9
P62820	Ras-related protein Rab-1A OS=Homo sapiens OX=9606 GN=RAB1A PE=1 SV=3	RAB1A	11815.4
P02671	Fibrinogen alpha chain OS=Homo sapiens OX=9606 GN=FGA PE=1 SV=2	FGA	11800.3
P39019	Small ribosomal subunit protein eS19 OS=Homo sapiens OX=9606 GN=RPS19 PE=1 SV=2	RPS19	11761.4
P08729	Keratin, type II cytoskeletal 7 OS=Homo sapiens OX=9606 GN=KRT7 PE=1 SV=5	KRT7	11719
A7MCY6	TANK-binding kinase 1-binding protein 1 OS=Homo sapiens OX=9606 GN=TBKBP1 PE=1 SV=1	TBKBP1	11691.7
P60866	Small ribosomal subunit protein uS10 OS=Homo sapiens OX=9606 GN=RPS20 PE=1 SV=1	RPS20	11679.2
P10809	60 kDa heat shock protein, mitochondrial OS=Homo sapiens OX=9606 GN=HSPD1 PE=1 SV=2	HSPD1	11648.3
O60884	DnaJ homolog subfamily A member 2 OS=Homo sapiens OX=9606 GN=DNAJA2 PE=1 SV=1	DNAJA2	11617
P24534	Elongation factor 1-beta OS=Homo sapiens OX=9606 GN=EEF1B2 PE=1 SV=3	EEF1B2	11550.3
P12956	X-ray repair cross-complementing protein 6 OS=Homo sapiens OX=9606 GN=XRCC6 PE=1 SV=2	XRCC6	11498.8
Q13347	Eukaryotic translation initiation factor 3 subunit I OS=Homo sapiens OX=9606 GN=EIF3I PE=1 SV=1	EIF3I	11378.8
P61604	10 kDa heat shock protein, mitochondrial OS=Homo sapiens OX=9606 GN=HSPE1 PE=1 SV=2	HSPE1	11369.7
Q16630	Cleavage and polyadenylation specificity factor subunit 6 OS=Homo sapiens OX=9606 GN=CPSF6 PE=1 SV=2	CPSF6	11347.4
Q9UKV8	Protein argonaute-2 OS=Homo sapiens OX=9606 GN=AGO2 PE=1 SV=3	AGO2	11343.7
Q9NR30	Nucleolar RNA helicase 2 OS=Homo sapiens OX=9606 GN=DDX21 PE=1 SV=5	DDX21	11250.8
P06733	Alpha-enolase OS=Homo sapiens OX=9606 GN=ENO1 PE=1 SV=2	ENO1	11194.4
P55060	Exportin-2 OS=Homo sapiens OX=9606 GN=CSE1L PE=1 SV=3	CSE1L	11155.5
P01344	Insulin-like growth factor II OS=Homo sapiens OX=9606 GN=IGF2 PE=1 SV=1	IGF2	11151.3
Q8WXF0	Serine/arginine-rich splicing factor 12 OS=Homo sapiens OX=9606 GN=SRSF12 PE=2 SV=1	SRSF12	11135
P02749	Beta-2-glycoprotein 1 OS=Homo sapiens OX=9606 GN=APOH PE=1 SV=3	APOH	11131.3
P63244	Small ribosomal subunit protein RACK1 OS=Homo sapiens OX=9606 GN=RACK1 PE=1 SV=3	RACK1	10971.7
P49759	Dual specificity protein kinase CLK1 OS=Homo sapiens OX=9606 GN=CLK1 PE=1 SV=2	CLK1	10935.4
O15014	Zinc finger protein 609 OS=Homo sapiens OX=9606 GN=ZNF609 PE=1 SV=2	ZNF609	10863.3
O95644	Nuclear factor of activated T-cells, cytoplasmic 1 OS=Homo sapiens OX=9606 GN=NFATC1 PE=1 SV=3	NFATC1	10837.8
Q14498	RNA-binding protein 39 OS=Homo sapiens OX=9606 GN=RBM39 PE=1 SV=2	RBM39	10698.9
Q6NZ67	Mitotic-spindle organizing protein 2B OS=Homo sapiens OX=9606 GN=MZT2B PE=1 SV=1	MZT2B	10697.2
P49760	Dual specificity protein kinase CLK2 OS=Homo sapiens OX=9606 GN=CLK2 PE=1 SV=1	CLK2	10693.4
P25398	Small ribosomal subunit protein eS12 OS=Homo sapiens OX=9606 GN=RPS12 PE=1 SV=3	RPS12	10687.9
P67936	Tropomyosin alpha-4 chain OS=Homo sapiens OX=9606 GN=TPM4 PE=1 SV=3	TPM4	10677.4
P46782	Small ribosomal subunit protein uS7 OS=Homo sapiens OX=9606 GN=RPS5 PE=1 SV=4	RPS5	10668.2
P26641	Elongation factor 1-gamma OS=Homo sapiens OX=9606 GN=EEF1G PE=1 SV=3	EEF1G	10659.3
Q9BZR9	E3 ubiquitin-protein ligase TRIM8 OS=Homo sapiens OX=9606 GN=TRIM8 PE=1 SV=2	TRIM8	10620.7
P14625	Endoplasmin OS=Homo sapiens OX=9606 GN=HSP90B1 PE=1 SV=1	HSP90B1	10587.8
Q00610	Clathrin heavy chain 1 OS=Homo sapiens OX=9606 GN=CLTC PE=1 SV=5	CLTC	10398.6
O00159	Unconventional myosin-Ic OS=Homo sapiens OX=9606 GN=MYO1C PE=1 SV=4	MYO1C	10180.8
P02765	Alpha-2-HS-glycoprotein OS=Homo sapiens OX=9606 GN=AHSG PE=1 SV=2	AHSG	10162.8
Q9HC44	Vasculin-like protein 1 OS=Homo sapiens OX=9606 GN=GPBP1L1 PE=1 SV=1	GPBP1L1	10138.2
O95793	Double-stranded RNA-binding protein Staufen homolog 1 OS=Homo sapiens OX=9606 GN=STAU1 PE=1 SV=2	STAU1	10129.1
P47756	F-actin-capping protein subunit beta OS=Homo sapiens OX=9606 GN=CAPZB PE=1 SV=5	CAPZB	10102.3
P08621	U1 small nuclear ribonucleoprotein 70 kDa OS=Homo sapiens OX=9606 GN=SNRNP70 PE=1 SV=2	SNRNP70	10101.2
Q15366	Poly(rC)-binding protein 2 OS=Homo sapiens OX=9606 GN=PCBP2 PE=1 SV=1	PCBP2	10058.8
Q9C005	Protein dpy-30 homolog OS=Homo sapiens OX=9606 GN=DPY30 PE=1 SV=1	DPY30	10052.7
P61326	Protein mago nashi homolog OS=Homo sapiens OX=9606 GN=MAGOH PE=1 SV=1	MAGOH	10015
Q8N2M8	CLK4-associating serine/arginine rich protein OS=Homo sapiens OX=9606 GN=CLASRP PE=1 SV=4	CLASRP	9961.91
P23526	Adenosylhomocysteinase OS=Homo sapiens OX=9606 GN=AHCY PE=1 SV=4	AHCY	9946.88
A6NI47	Putative POTE ankyrin domain family member M OS=Homo sapiens OX=9606 GN=POTEM PE=3 SV=2	POTEM	9909.62
P07858	Cathepsin B OS=Homo sapiens OX=9606 GN=CTSB PE=1 SV=3	CTSB	9900.49
P49458	Signal recognition particle 9 kDa protein OS=Homo sapiens OX=9606 GN=SRP9 PE=1 SV=2	SRP9	9889.16
Q86X95	Corepressor interacting with RBPJ 1 OS=Homo sapiens OX=9606 GN=CIR1 PE=1 SV=1	CIR1	9862.44
Q8IYB3	Serine/arginine repetitive matrix protein 1 OS=Homo sapiens OX=9606 GN=SRRM1 PE=1 SV=2	SRRM1	9750.42
P13010	X-ray repair cross-complementing protein 5 OS=Homo sapiens OX=9606 GN=XRCC5 PE=1 SV=3	XRCC5	9683.14
P98179	RNA-binding protein 3 OS=Homo sapiens OX=9606 GN=RBM3 PE=1 SV=1	RBM3	9652.22
Q08AG7	Mitotic-spindle organizing protein 1 OS=Homo sapiens OX=9606 GN=MZT1 PE=1 SV=2	MZT1	9632.32
P42224	Signal transducer and activator of transcription 1-alpha/beta OS=Homo sapiens OX=9606 GN=STAT1 PE=1 SV=2	STAT1	9597.61
O00422	Histone deacetylase complex subunit SAP18 OS=Homo sapiens OX=9606 GN=SAP18 PE=1 SV=1	SAP18	9597.59
Q70EL1	Inactive ubiquitin carboxyl-terminal hydrolase 54 OS=Homo sapiens OX=9606 GN=USP54 PE=1 SV=4	USP54	9596.8
P23246	Splicing factor, proline- and glutamine-rich OS=Homo sapiens OX=9606 GN=SFPQ PE=1 SV=2	SFPQ	9507.74
Q13501	Sequestosome-1 OS=Homo sapiens OX=9606 GN=SQSTM1 PE=1 SV=1	SQSTM1	9493.37
Q63HR2	Tensin-2 OS=Homo sapiens OX=9606 GN=TNS2 PE=1 SV=2	TNS2	9346.72
Q14151	Scaffold attachment factor B2 OS=Homo sapiens OX=9606 GN=SAFB2 PE=1 SV=1	SAFB2	9326.01
Q9NRW3	DNA dC->dU-editing enzyme APOBEC-3C OS=Homo sapiens OX=9606 GN=APOBEC3C PE=1 SV=2	APOBEC3C	9323.88
P15559	NAD(P)H dehydrogenase [quinone] 1 OS=Homo sapiens OX=9606 GN=NQO1 PE=1 SV=1	NQO1	9308.63
O76021	Ribosomal L1 domain-containing protein 1 OS=Homo sapiens OX=9606 GN=RSL1D1 PE=1 SV=3	RSL1D1	9197.97
Q6ZN55	Zinc finger protein 574 OS=Homo sapiens OX=9606 GN=ZNF574 PE=1 SV=2	ZNF574	9172.91
Q09028	Histone-binding protein RBBP4 OS=Homo sapiens OX=9606 GN=RBBP4 PE=1 SV=3	RBBP4	9108.23
P31947	14-3-3 protein sigma OS=Homo sapiens OX=9606 GN=SFN PE=1 SV=1	SFN	9098.17
O00743	Serine/threonine-protein phosphatase 6 catalytic subunit OS=Homo sapiens OX=9606 GN=PPP6C PE=1 SV=1	PPP6C	9071.03
Q8IXT5	RNA-binding protein 12B OS=Homo sapiens OX=9606 GN=RBM12B PE=1 SV=2	RBM12B	9055.22
P61962	DDB1- and CUL4-associated factor 7 OS=Homo sapiens OX=9606 GN=DCAF7 PE=1 SV=1	DCAF7	9044.02
Q9P1Y6	PHD and RING finger domain-containing protein 1 OS=Homo sapiens OX=9606 GN=PHRF1 PE=1 SV=3	PHRF1	9015.36
Q9UGJ1	Gamma-tubulin complex component 4 OS=Homo sapiens OX=9606 GN=TUBGCP4 PE=1 SV=1	TUBGCP4	8954.83
P17483	Homeobox protein Hox-B4 OS=Homo sapiens OX=9606 GN=HOXB4 PE=1 SV=2	HOXB4	8928.82
Q8WWY3	U4/U6 small nuclear ribonucleoprotein Prp31 OS=Homo sapiens OX=9606 GN=PRPF31 PE=1 SV=2	PRPF31	8924.97
Q9NWQ4	G patch domain-containing protein 2-like OS=Homo sapiens OX=9606 GN=GPATCH2L PE=1 SV=3	GPATCH2L	8905.24
P68032	Actin, alpha cardiac muscle 1 OS=Homo sapiens OX=9606 GN=ACTC1 PE=1 SV=1	ACTC1	8897.24
O95936	Eomesodermin homolog OS=Homo sapiens OX=9606 GN=EOMES PE=1 SV=3	EOMES	8884.92
Q96RT7	Gamma-tubulin complex component 6 OS=Homo sapiens OX=9606 GN=TUBGCP6 PE=1 SV=3	TUBGCP6	8870.47
P09629	Homeobox protein Hox-B7 OS=Homo sapiens OX=9606 GN=HOXB7 PE=1 SV=4	HOXB7	8815.24
Q7L2E3	ATP-dependent RNA helicase DHX30 OS=Homo sapiens OX=9606 GN=DHX30 PE=1 SV=1	DHX30	8773.32
Q14153	Protein FAM53B OS=Homo sapiens OX=9606 GN=FAM53B PE=1 SV=2	FAM53B	8752.28
Q9H2Y7	Zinc finger protein 106 OS=Homo sapiens OX=9606 GN=ZNF106 PE=1 SV=1	ZNF106	8713.87
P0DMV8	Heat shock 70 kDa protein 1A OS=Homo sapiens OX=9606 GN=HSPA1A PE=1 SV=1	HSPA1A	8712.69
P29692	Elongation factor 1-delta OS=Homo sapiens OX=9606 GN=EEF1D PE=1 SV=5	EEF1D	8691.79
Q9NZI8	Insulin-like growth factor 2 mRNA-binding protein 1 OS=Homo sapiens OX=9606 GN=IGF2BP1 PE=1 SV=2	IGF2BP1	8639.92
P07900	Heat shock protein HSP 90-alpha OS=Homo sapiens OX=9606 GN=HSP90AA1 PE=1 SV=5	HSP90AA1	8598.71
P11586	C-1-tetrahydrofolate synthase, cytoplasmic OS=Homo sapiens OX=9606 GN=MTHFD1 PE=1 SV=4	MTHFD1	8589.31
Q8WUA2	Peptidyl-prolyl cis-trans isomerase-like 4 OS=Homo sapiens OX=9606 GN=PPIL4 PE=1 SV=1	PPIL4	8586.03
P50549	ETS translocation variant 1 OS=Homo sapiens OX=9606 GN=ETV1 PE=1 SV=2	ETV1	8573.72
P50990	T-complex protein 1 subunit theta OS=Homo sapiens OX=9606 GN=CCT8 PE=1 SV=4	CCT8	8552.72
Q9Y448	Small kinetochore-associated protein OS=Homo sapiens OX=9606 GN=KNSTRN PE=1 SV=2	KNSTRN	8486.3
P13639	Elongation factor 2 OS=Homo sapiens OX=9606 GN=EEF2 PE=1 SV=4	EEF2	8475.76
Q99417	c-Myc-binding protein OS=Homo sapiens OX=9606 GN=MYCBP PE=1 SV=3	MYCBP	8397.07
Q9Y2P8	RNA 3'-terminal phosphate cyclase-like protein OS=Homo sapiens OX=9606 GN=RCL1 PE=1 SV=3	RCL1	8323.29
A0A087WSY6	Immunoglobulin kappa variable 3D-15 OS=Homo sapiens OX=9606 GN=IGKV3D-15 PE=3 SV=6	IGKV3D-15	8271.23
Q9NW75	G patch domain-containing protein 2 OS=Homo sapiens OX=9606 GN=GPATCH2 PE=1 SV=1	GPATCH2	8261.61
P16401	Histone H1.5 OS=Homo sapiens OX=9606 GN=H1-5 PE=1 SV=3	H1-5	8249.46
Q9H6S1	5-azacytidine-induced protein 2 OS=Homo sapiens OX=9606 GN=AZI2 PE=1 SV=1	AZI2	8219.36
P55265	Double-stranded RNA-specific adenosine deaminase OS=Homo sapiens OX=9606 GN=ADAR PE=1 SV=4	ADAR	8197.16
Q8IWZ8	SURP and G-patch domain-containing protein 1 OS=Homo sapiens OX=9606 GN=SUGP1 PE=1 SV=2	SUGP1	8127.16
Q9UHX1	Poly(U)-binding-splicing factor PUF60 OS=Homo sapiens OX=9606 GN=PUF60 PE=1 SV=1	PUF60	8124.82
P63241	Eukaryotic translation initiation factor 5A-1 OS=Homo sapiens OX=9606 GN=EIF5A PE=1 SV=2	EIF5A	8086.45
Q9Y2D8	Afadin- and alpha-actinin-binding protein OS=Homo sapiens OX=9606 GN=SSX2IP PE=1 SV=3	SSX2IP	8054.79
P49411	Elongation factor Tu, mitochondrial OS=Homo sapiens OX=9606 GN=TUFM PE=1 SV=3	TUFM	8024.5
O14556	Glyceraldehyde-3-phosphate dehydrogenase, testis-specific OS=Homo sapiens OX=9606 GN=GAPDHS PE=1 SV=2	GAPDHS	8022.26
P40925	Malate dehydrogenase, cytoplasmic OS=Homo sapiens OX=9606 GN=MDH1 PE=1 SV=4	MDH1	8017.28
Q8NAV1	Pre-mRNA-splicing factor 38A OS=Homo sapiens OX=9606 GN=PRPF38A PE=1 SV=1	PRPF38A	7981.19
Q99615	DnaJ homolog subfamily C member 7 OS=Homo sapiens OX=9606 GN=DNAJC7 PE=1 SV=2	DNAJC7	7915.65
P23284	Peptidyl-prolyl cis-trans isomerase B OS=Homo sapiens OX=9606 GN=PPIB PE=1 SV=2	PPIB	7913.57
P02790	Hemopexin OS=Homo sapiens OX=9606 GN=HPX PE=1 SV=2	HPX	7879.22
Q7Z5J4	Retinoic acid-induced protein 1 OS=Homo sapiens OX=9606 GN=RAI1 PE=1 SV=2	RAI1	7834.13
Q7RTV0	PHD finger-like domain-containing protein 5A OS=Homo sapiens OX=9606 GN=PHF5A PE=1 SV=1	PHF5A	7802.1
Q9BU76	Multiple myeloma tumor-associated protein 2 OS=Homo sapiens OX=9606 GN=MMTAG2 PE=1 SV=1	MMTAG2	7789.33
Q9UH17	DNA dC->dU-editing enzyme APOBEC-3B OS=Homo sapiens OX=9606 GN=APOBEC3B PE=1 SV=1	APOBEC3B	7761.92
P11766	Alcohol dehydrogenase class-3 OS=Homo sapiens OX=9606 GN=ADH5 PE=1 SV=4	ADH5	7759.01
Q9BRJ7	Tudor-interacting repair regulator protein OS=Homo sapiens OX=9606 GN=NUDT16L1 PE=1 SV=1	NUDT16L1	7745.45
P53618	Coatomer subunit beta OS=Homo sapiens OX=9606 GN=COPB1 PE=1 SV=3	COPB1	7729.47
P36873	Serine/threonine-protein phosphatase PP1-gamma catalytic subunit OS=Homo sapiens OX=9606 GN=PPP1CC PE=1 SV=1	PPP1CC	7718.04
Q6PKG0	La-related protein 1 OS=Homo sapiens OX=9606 GN=LARP1 PE=1 SV=2	LARP1	7614.26
P02533	Keratin, type I cytoskeletal 14 OS=Homo sapiens OX=9606 GN=KRT14 PE=1 SV=4	KRT14	7548.9
Q86V81	THO complex subunit 4 OS=Homo sapiens OX=9606 GN=ALYREF PE=1 SV=3	ALYREF	7510.43
Q15126	Phosphomevalonate kinase OS=Homo sapiens OX=9606 GN=PMVK PE=1 SV=3	PMVK	7508.94
Q01813	ATP-dependent 6-phosphofructokinase, platelet type OS=Homo sapiens OX=9606 GN=PFKP PE=1 SV=2	PFKP	7493
P05783	Keratin, type I cytoskeletal 18 OS=Homo sapiens OX=9606 GN=KRT18 PE=1 SV=2	KRT18	7483.1
Q9Y6V7	Probable ATP-dependent RNA helicase DDX49 OS=Homo sapiens OX=9606 GN=DDX49 PE=1 SV=1	DDX49	7480.1
P62266	Small ribosomal subunit protein uS12 OS=Homo sapiens OX=9606 GN=RPS23 PE=1 SV=3	RPS23	7448.29
Q9H0A0	RNA cytidine acetyltransferase OS=Homo sapiens OX=9606 GN=NAT10 PE=1 SV=2	NAT10	7444.1
P15924	Desmoplakin OS=Homo sapiens OX=9606 GN=DSP PE=1 SV=3	DSP	7435.52
Q14692	Ribosome biogenesis protein BMS1 homolog OS=Homo sapiens OX=9606 GN=BMS1 PE=1 SV=1	BMS1	7428.04
Q93073	Selenocysteine insertion sequence-binding protein 2-like OS=Homo sapiens OX=9606 GN=SECISBP2L PE=1 SV=3	SECISBP2L	7425.32
Q13103	Secreted phosphoprotein 24 OS=Homo sapiens OX=9606 GN=SPP2 PE=1 SV=1	SPP2	7419.24
P30101	Protein disulfide-isomerase A3 OS=Homo sapiens OX=9606 GN=PDIA3 PE=1 SV=4	PDIA3	7412.48
P31689	DnaJ homolog subfamily A member 1 OS=Homo sapiens OX=9606 GN=DNAJA1 PE=1 SV=2	DNAJA1	7394.46
P10321	HLA class I histocompatibility antigen, C alpha chain OS=Homo sapiens OX=9606 GN=HLA-C PE=1 SV=3	HLA-C	7389.15
Q9H7T9	Aurora kinase A- and ninein-interacting protein OS=Homo sapiens OX=9606 GN=AUNIP PE=1 SV=1	AUNIP	7383.14
O43809	Cleavage and polyadenylation specificity factor subunit 5 OS=Homo sapiens OX=9606 GN=NUDT21 PE=1 SV=1	NUDT21	7380.61
A8MWD9	Putative small nuclear ribonucleoprotein G-like protein 15 OS=Homo sapiens OX=9606 GN=SNRPGP15 PE=5 SV=2	SNRPGP15	7355.4
A0A075B6J2	Probable non-functional immunoglobulin lambda variable 2-33 OS=Homo sapiens OX=9606 GN=IGLV2-33 PE=1 SV=2	IGLV2-33	7354.23
Q7Z5H4	Vomeronasal type-1 receptor 5 OS=Homo sapiens OX=9606 GN=VN1R5 PE=2 SV=2	VN1R5	7291.14
P11387	DNA topoisomerase 1 OS=Homo sapiens OX=9606 GN=TOP1 PE=1 SV=2	TOP1	7288.19
P51911	Calponin-1 OS=Homo sapiens OX=9606 GN=CNN1 PE=1 SV=2	CNN1	7274.74
P02452	Collagen alpha-1(I) chain OS=Homo sapiens OX=9606 GN=COL1A1 PE=1 SV=6	COL1A1	7256.19
Q8TDN6	Ribosome biogenesis protein BRX1 homolog OS=Homo sapiens OX=9606 GN=BRIX1 PE=1 SV=2	BRIX1	7246.24
P52907	F-actin-capping protein subunit alpha-1 OS=Homo sapiens OX=9606 GN=CAPZA1 PE=1 SV=3	CAPZA1	7228.75
Q04695	Keratin, type I cytoskeletal 17 OS=Homo sapiens OX=9606 GN=KRT17 PE=1 SV=2	KRT17	7223.79
Q6ZTN6	Ankyrin repeat domain-containing protein 13D OS=Homo sapiens OX=9606 GN=ANKRD13D PE=1 SV=3	ANKRD13D	7217.7
P46783	Small ribosomal subunit protein eS10 OS=Homo sapiens OX=9606 GN=RPS10 PE=1 SV=1	RPS10	7196.47
Q9NPH2	Inositol-3-phosphate synthase 1 OS=Homo sapiens OX=9606 GN=ISYNA1 PE=1 SV=1	ISYNA1	7191.33
Q86Y46	Keratin, type II cytoskeletal 73 OS=Homo sapiens OX=9606 GN=KRT73 PE=1 SV=1	KRT73	7164.14
P50416	Carnitine O-palmitoyltransferase 1, liver isoform OS=Homo sapiens OX=9606 GN=CPT1A PE=1 SV=2	CPT1A	17372.7
P07910	Heterogeneous nuclear ribonucleoproteins C1/C2 OS=Homo sapiens OX=9606 GN=HNRNPC PE=1 SV=4	HNRNPC	7129.65
P30626	Sorcin OS=Homo sapiens OX=9606 GN=SRI PE=1 SV=1	SRI	7098.3
O75400	Pre-mRNA-processing factor 40 homolog A OS=Homo sapiens OX=9606 GN=PRPF40A PE=1 SV=2	PRPF40A	7050.46
Q15437	Protein transport protein Sec23B OS=Homo sapiens OX=9606 GN=SEC23B PE=1 SV=2	SEC23B	2105.64
Q9Y3Z3	Deoxynucleoside triphosphate triphosphohydrolase SAMHD1 OS=Homo sapiens OX=9606 GN=SAMHD1 PE=1 SV=2	SAMHD1	7020.14
Q9Y5A9	YTH domain-containing family protein 2 OS=Homo sapiens OX=9606 GN=YTHDF2 PE=1 SV=2	YTHDF2	7016.62
Q8NHV4	Protein NEDD1 OS=Homo sapiens OX=9606 GN=NEDD1 PE=1 SV=1	NEDD1	7013.51
O00148	ATP-dependent RNA helicase DDX39A OS=Homo sapiens OX=9606 GN=DDX39A PE=1 SV=2	DDX39A	6989.69
Q08380	Galectin-3-binding protein OS=Homo sapiens OX=9606 GN=LGALS3BP PE=1 SV=1	LGALS3BP	6972.5
Q9UPN6	SR-related and CTD-associated factor 8 OS=Homo sapiens OX=9606 GN=SCAF8 PE=1 SV=1	SCAF8	6958.71
P55209	Nucleosome assembly protein 1-like 1 OS=Homo sapiens OX=9606 GN=NAP1L1 PE=1 SV=1	NAP1L1	6937.99
Q6ZRI6	Uncharacterized protein C15orf39 OS=Homo sapiens OX=9606 GN=C15orf39 PE=1 SV=3	C15orf39	6905.27
P56537	Eukaryotic translation initiation factor 6 OS=Homo sapiens OX=9606 GN=EIF6 PE=1 SV=1	EIF6	6898.15
Q15678	Tyrosine-protein phosphatase non-receptor type 14 OS=Homo sapiens OX=9606 GN=PTPN14 PE=1 SV=2	PTPN14	6894.84
P35080	Profilin-2 OS=Homo sapiens OX=9606 GN=PFN2 PE=1 SV=3	PFN2	6872.97
P78337	Pituitary homeobox 1 OS=Homo sapiens OX=9606 GN=PITX1 PE=1 SV=2	PITX1	6859.33
Q07352	mRNA decay activator protein ZFP36L1 OS=Homo sapiens OX=9606 GN=ZFP36L1 PE=1 SV=1	ZFP36L1	6832.71
Q5T750	Protein KPLCE OS=Homo sapiens OX=9606 GN=KPLCE PE=1 SV=1	KPLCE	6825.83
O94986	Centrosomal protein of 152 kDa OS=Homo sapiens OX=9606 GN=CEP152 PE=1 SV=4	CEP152	6792.68
Q9Y5S9	RNA-binding protein 8A OS=Homo sapiens OX=9606 GN=RBM8A PE=1 SV=1	RBM8A	6787.53
Q9NRR4	Ribonuclease 3 OS=Homo sapiens OX=9606 GN=DROSHA PE=1 SV=2	DROSHA	6781.43
P07355	Annexin A2 OS=Homo sapiens OX=9606 GN=ANXA2 PE=1 SV=2	ANXA2	6746.4
Q9UBX5	Fibulin-5 OS=Homo sapiens OX=9606 GN=FBLN5 PE=1 SV=1	FBLN5	6744.26
Q9NYF3	Protein FAM53C OS=Homo sapiens OX=9606 GN=FAM53C PE=1 SV=1	FAM53C	6698.1
P51148	Ras-related protein Rab-5C OS=Homo sapiens OX=9606 GN=RAB5C PE=1 SV=2	RAB5C	6690.86
Q8NB90	ATPase family gene 2 protein homolog A OS=Homo sapiens OX=9606 GN=AFG2A PE=1 SV=3	AFG2A	6687.56
P62314	Small nuclear ribonucleoprotein Sm D1 OS=Homo sapiens OX=9606 GN=SNRPD1 PE=1 SV=1	SNRPD1	6683.71
P12814	Alpha-actinin-1 OS=Homo sapiens OX=9606 GN=ACTN1 PE=1 SV=2	ACTN1	6683.19
Q7L014	Probable ATP-dependent RNA helicase DDX46 OS=Homo sapiens OX=9606 GN=DDX46 PE=1 SV=2	DDX46	6678.15
Q96HS1	Serine/threonine-protein phosphatase PGAM5, mitochondrial OS=Homo sapiens OX=9606 GN=PGAM5 PE=1 SV=2	PGAM5	6677.48
Q5VWN6	Protein TASOR 2 OS=Homo sapiens OX=9606 GN=TASOR2 PE=1 SV=1	TASOR2	6670.59
P60228	Eukaryotic translation initiation factor 3 subunit E OS=Homo sapiens OX=9606 GN=EIF3E PE=1 SV=1	EIF3E	6649.68
Q96EK7	Constitutive coactivator of peroxisome proliferator-activated receptor gamma OS=Homo sapiens OX=9606 GN=FAM120B PE=1 SV=1	FAM120B	6642.35
Q15370	Elongin-B OS=Homo sapiens OX=9606 GN=ELOB PE=1 SV=1	ELOB	6612.48
P17987	T-complex protein 1 subunit alpha OS=Homo sapiens OX=9606 GN=TCP1 PE=1 SV=1	TCP1	6611.6
Q9H3K6	BolA-like protein 2 OS=Homo sapiens OX=9606 GN=BOLA2 PE=1 SV=1	BOLA2	6604.18
Q9UET6	tRNA (cytidine(32)/guanosine(34)-2'-O)-methyltransferase OS=Homo sapiens OX=9606 GN=FTSJ1 PE=1 SV=2	FTSJ1	6601.88
Q9GZS3	Superkiller complex protein 8 OS=Homo sapiens OX=9606 GN=SKIC8 PE=1 SV=1	SKIC8	6596.18
Q9BVP2	Guanine nucleotide-binding protein-like 3 OS=Homo sapiens OX=9606 GN=GNL3 PE=1 SV=2	GNL3	6576.72
O60762	Dolichol-phosphate mannosyltransferase subunit 1 OS=Homo sapiens OX=9606 GN=DPM1 PE=1 SV=1	DPM1	6558.59
Q7L4I2	Arginine/serine-rich coiled-coil protein 2 OS=Homo sapiens OX=9606 GN=RSRC2 PE=1 SV=1	RSRC2	6493.01
P49327	Fatty acid synthase OS=Homo sapiens OX=9606 GN=FASN PE=1 SV=3	FASN	6473.97
B5ME19	Eukaryotic translation initiation factor 3 subunit C-like protein OS=Homo sapiens OX=9606 GN=EIF3CL PE=1 SV=1	EIF3CL	6459.42
P14866	Heterogeneous nuclear ribonucleoprotein L OS=Homo sapiens OX=9606 GN=HNRNPL PE=1 SV=2	HNRNPL	6455.91
Q14444	Caprin-1 OS=Homo sapiens OX=9606 GN=CAPRIN1 PE=1 SV=2	CAPRIN1	6440.86
O75592	E3 ubiquitin-protein ligase MYCBP2 OS=Homo sapiens OX=9606 GN=MYCBP2 PE=1 SV=4	MYCBP2	6395.33
Q9UKK3	Protein mono-ADP-ribosyltransferase PARP4 OS=Homo sapiens OX=9606 GN=PARP4 PE=1 SV=3	PARP4	6374.13
Q8N5F7	NF-kappa-B-activating protein OS=Homo sapiens OX=9606 GN=NKAP PE=1 SV=1	NKAP	6359.91
Q13257	Mitotic spindle assembly checkpoint protein MAD2A OS=Homo sapiens OX=9606 GN=MAD2L1 PE=1 SV=1	MAD2L1	6348.97
Q9BRX2	Protein pelota homolog OS=Homo sapiens OX=9606 GN=PELO PE=1 SV=2	PELO	6348.04
Q9Y580	RNA-binding protein 7 OS=Homo sapiens OX=9606 GN=RBM7 PE=1 SV=1	RBM7	6336.16
Q92769	Histone deacetylase 2 OS=Homo sapiens OX=9606 GN=HDAC2 PE=1 SV=2	HDAC2	6322.43
Q14624	Inter-alpha-trypsin inhibitor heavy chain H4 OS=Homo sapiens OX=9606 GN=ITIH4 PE=1 SV=4	ITIH4	6317.28
Q15084	Protein disulfide-isomerase A6 OS=Homo sapiens OX=9606 GN=PDIA6 PE=1 SV=1	PDIA6	6310.28
Q8NEM2	SHC SH2 domain-binding protein 1 OS=Homo sapiens OX=9606 GN=SHCBP1 PE=1 SV=3	SHCBP1	6291.45
Q14974	Importin subunit beta-1 OS=Homo sapiens OX=9606 GN=KPNB1 PE=1 SV=2	KPNB1	6279.2
P35579	Myosin-9 OS=Homo sapiens OX=9606 GN=MYH9 PE=1 SV=4	MYH9	6266.51
O00299	Chloride intracellular channel protein 1 OS=Homo sapiens OX=9606 GN=CLIC1 PE=1 SV=4	CLIC1	6244.45
P11310	Medium-chain specific acyl-CoA dehydrogenase, mitochondrial OS=Homo sapiens OX=9606 GN=ACADM PE=1 SV=1	ACADM	6204.11
P0DOX5	Immunoglobulin gamma-1 heavy chain OS=Homo sapiens OX=9606 PE=1 SV=2	--	6189.24
P55081	Microfibrillar-associated protein 1 OS=Homo sapiens OX=9606 GN=MFAP1 PE=1 SV=2	MFAP1	6184.63
Q9GZR7	ATP-dependent RNA helicase DDX24 OS=Homo sapiens OX=9606 GN=DDX24 PE=1 SV=1	DDX24	6184.56
P41091	Eukaryotic translation initiation factor 2 subunit 3 OS=Homo sapiens OX=9606 GN=EIF2S3 PE=1 SV=3	EIF2S3	6174.91
P15531	Nucleoside diphosphate kinase A OS=Homo sapiens OX=9606 GN=NME1 PE=1 SV=1	NME1	6163.22
Q6UWP8	Suprabasin OS=Homo sapiens OX=9606 GN=SBSN PE=1 SV=2	SBSN	6153.16
Q9UDY2	Tight junction protein ZO-2 OS=Homo sapiens OX=9606 GN=TJP2 PE=1 SV=2	TJP2	6152.38
Q9UKD2	mRNA turnover protein 4 homolog OS=Homo sapiens OX=9606 GN=MRTO4 PE=1 SV=2	MRTO4	6146.26
P81605	Dermcidin OS=Homo sapiens OX=9606 GN=DCD PE=1 SV=2	DCD	6142.7
Q8TER5	Rho guanine nucleotide exchange factor 40 OS=Homo sapiens OX=9606 GN=ARHGEF40 PE=1 SV=3	ARHGEF40	6134.66
Q9Y2K2	Serine/threonine-protein kinase SIK3 OS=Homo sapiens OX=9606 GN=SIK3 PE=1 SV=4	SIK3	6127.04
Q15185	Prostaglandin E synthase 3 OS=Homo sapiens OX=9606 GN=PTGES3 PE=1 SV=1	PTGES3	6122.29
Q9H9G7	Protein argonaute-3 OS=Homo sapiens OX=9606 GN=AGO3 PE=1 SV=2	AGO3	6116.23
P61204	ADP-ribosylation factor 3 OS=Homo sapiens OX=9606 GN=ARF3 PE=1 SV=2	ARF3	6096.77
P17812	CTP synthase 1 OS=Homo sapiens OX=9606 GN=CTPS1 PE=1 SV=2	CTPS1	6061.14
Q9UBS4	DnaJ homolog subfamily B member 11 OS=Homo sapiens OX=9606 GN=DNAJB11 PE=1 SV=1	DNAJB11	6033.19
Q13263	Transcription intermediary factor 1-beta OS=Homo sapiens OX=9606 GN=TRIM28 PE=1 SV=5	TRIM28	6032.59
P09630	Homeobox protein Hox-C6 OS=Homo sapiens OX=9606 GN=HOXC6 PE=2 SV=3	HOXC6	6027.23
P29728	2'-5'-oligoadenylate synthase 2 OS=Homo sapiens OX=9606 GN=OAS2 PE=1 SV=3	OAS2	6026.15
Q9UMS4	Pre-mRNA-processing factor 19 OS=Homo sapiens OX=9606 GN=PRPF19 PE=1 SV=1	PRPF19	6023.41
P17936	Insulin-like growth factor-binding protein 3 OS=Homo sapiens OX=9606 GN=IGFBP3 PE=1 SV=2	IGFBP3	6021
Q13868	Exosome complex component RRP4 OS=Homo sapiens OX=9606 GN=EXOSC2 PE=1 SV=2	EXOSC2	6010.77
P27708	CAD protein OS=Homo sapiens OX=9606 GN=CAD PE=1 SV=3	CAD	6009.35
O95477	Phospholipid-transporting ATPase ABCA1 OS=Homo sapiens OX=9606 GN=ABCA1 PE=1 SV=3	ABCA1	6009.12
Q8WVV9	Heterogeneous nuclear ribonucleoprotein L-like OS=Homo sapiens OX=9606 GN=HNRNPLL PE=1 SV=1	HNRNPLL	6006.68
O43795	Unconventional myosin-Ib OS=Homo sapiens OX=9606 GN=MYO1B PE=1 SV=3	MYO1B	5998.82
Q9NPI7	Lysine-rich coiled-coil protein 1 OS=Homo sapiens OX=9606 GN=KRCC1 PE=1 SV=1	KRCC1	5997.17
P37268	Squalene synthase OS=Homo sapiens OX=9606 GN=FDFT1 PE=1 SV=1	FDFT1	5983.17
Q9HB71	Calcyclin-binding protein OS=Homo sapiens OX=9606 GN=CACYBP PE=1 SV=2	CACYBP	5967.86
Q9BQ39	ATP-dependent RNA helicase DDX50 OS=Homo sapiens OX=9606 GN=DDX50 PE=1 SV=1	DDX50	5944.5
Q9NWB6	Arginine and glutamate-rich protein 1 OS=Homo sapiens OX=9606 GN=ARGLU1 PE=1 SV=1	ARGLU1	5893
Q01780	Exosome complex component 10 OS=Homo sapiens OX=9606 GN=EXOSC10 PE=1 SV=2	EXOSC10	5832.08
Q13427	Peptidyl-prolyl cis-trans isomerase G OS=Homo sapiens OX=9606 GN=PPIG PE=1 SV=2	PPIG	5830.35
Q8NB46	Serine/threonine-protein phosphatase 6 regulatory ankyrin repeat subunit C OS=Homo sapiens OX=9606 GN=ANKRD52 PE=1 SV=3	ANKRD52	5820.81
Q9BRJ6	Uncharacterized protein C7orf50 OS=Homo sapiens OX=9606 GN=C7orf50 PE=1 SV=1	C7orf50	5808.63
P22528	Cornifin-B OS=Homo sapiens OX=9606 GN=SPRR1B PE=1 SV=2	SPRR1B	5801.13
Q9Y6M9	NADH dehydrogenase [ubiquinone] 1 beta subcomplex subunit 9 OS=Homo sapiens OX=9606 GN=NDUFB9 PE=1 SV=3	NDUFB9	5788
Q9Y6N5	Sulfide:quinone oxidoreductase, mitochondrial OS=Homo sapiens OX=9606 GN=SQOR PE=1 SV=1	SQOR	5778.03
P60468	Protein transport protein Sec61 subunit beta OS=Homo sapiens OX=9606 GN=SEC61B PE=1 SV=2	SEC61B	5768.15
Q9BYK8	Helicase with zinc finger domain 2 OS=Homo sapiens OX=9606 GN=HELZ2 PE=1 SV=6	HELZ2	5764.04
Q9NR31	GTP-binding protein SAR1a OS=Homo sapiens OX=9606 GN=SAR1A PE=1 SV=1	SAR1A	5751.37
Q9C035	Tripartite motif-containing protein 5 OS=Homo sapiens OX=9606 GN=TRIM5 PE=1 SV=1	TRIM5	5738.76
O14950	Myosin regulatory light chain 12B OS=Homo sapiens OX=9606 GN=MYL12B PE=1 SV=2	MYL12B	5730.5
Q9Y6K5	2'-5'-oligoadenylate synthase 3 OS=Homo sapiens OX=9606 GN=OAS3 PE=1 SV=3	OAS3	5728.11
Q15654	Thyroid receptor-interacting protein 6 OS=Homo sapiens OX=9606 GN=TRIP6 PE=1 SV=3	TRIP6	5727.54
P14210	Hepatocyte growth factor OS=Homo sapiens OX=9606 GN=HGF PE=1 SV=2	HGF	5713.5
O43242	26S proteasome non-ATPase regulatory subunit 3 OS=Homo sapiens OX=9606 GN=PSMD3 PE=1 SV=2	PSMD3	5660.46
Q13610	Periodic tryptophan protein 1 homolog OS=Homo sapiens OX=9606 GN=PWP1 PE=1 SV=1	PWP1	5639.63
P24593	Insulin-like growth factor-binding protein 5 OS=Homo sapiens OX=9606 GN=IGFBP5 PE=1 SV=1	IGFBP5	5622.58
Q6NZY4	Zinc finger CCHC domain-containing protein 8 OS=Homo sapiens OX=9606 GN=ZCCHC8 PE=1 SV=2	ZCCHC8	5619.01
O00622	CCN family member 1 OS=Homo sapiens OX=9606 GN=CCN1 PE=1 SV=1	CCN1	5602.32
Q9Y446	Plakophilin-3 OS=Homo sapiens OX=9606 GN=PKP3 PE=1 SV=1	PKP3	5593.2
Q13310	Polyadenylate-binding protein 4 OS=Homo sapiens OX=9606 GN=PABPC4 PE=1 SV=1	PABPC4	5581.11
Q9NPA8	Transcription and mRNA export factor ENY2 OS=Homo sapiens OX=9606 GN=ENY2 PE=1 SV=1	ENY2	5578.83
Q8NEZ5	F-box only protein 22 OS=Homo sapiens OX=9606 GN=FBXO22 PE=1 SV=1	FBXO22	5578.62
Q9Y5B8	Nucleoside diphosphate kinase 7 OS=Homo sapiens OX=9606 GN=NME7 PE=1 SV=1	NME7	5571.59
Q00325	Solute carrier family 25 member 3 OS=Homo sapiens OX=9606 GN=SLC25A3 PE=1 SV=2	SLC25A3	5560.49
Q9BQ67	Glutamate-rich WD repeat-containing protein 1 OS=Homo sapiens OX=9606 GN=GRWD1 PE=1 SV=1	GRWD1	5557.83
O43148	mRNA cap guanine-N7 methyltransferase OS=Homo sapiens OX=9606 GN=RNMT PE=1 SV=1	RNMT	5554.41
P38159	RNA-binding motif protein, X chromosome OS=Homo sapiens OX=9606 GN=RBMX PE=1 SV=3	RBMX	5553.53
Q08AD1	Calmodulin-regulated spectrin-associated protein 2 OS=Homo sapiens OX=9606 GN=CAMSAP2 PE=1 SV=3	CAMSAP2	5523.1
P01033	Metalloproteinase inhibitor 1 OS=Homo sapiens OX=9606 GN=TIMP1 PE=1 SV=1	TIMP1	5519.9
O75083	WD repeat-containing protein 1 OS=Homo sapiens OX=9606 GN=WDR1 PE=1 SV=4	WDR1	5517.76
P36542	ATP synthase subunit gamma, mitochondrial OS=Homo sapiens OX=9606 GN=ATP5F1C PE=1 SV=1	ATP5F1C	5512.92
O43175	D-3-phosphoglycerate dehydrogenase OS=Homo sapiens OX=9606 GN=PHGDH PE=1 SV=4	PHGDH	5508.78
Q9Y2R9	Small ribosomal subunit protein uS7m OS=Homo sapiens OX=9606 GN=MRPS7 PE=1 SV=2	MRPS7	5492.15
Q08945	FACT complex subunit SSRP1 OS=Homo sapiens OX=9606 GN=SSRP1 PE=1 SV=1	SSRP1	5482.41
P62258	14-3-3 protein epsilon OS=Homo sapiens OX=9606 GN=YWHAE PE=1 SV=1	YWHAE	5453.11
Q9Y6M1	Insulin-like growth factor 2 mRNA-binding protein 2 OS=Homo sapiens OX=9606 GN=IGF2BP2 PE=1 SV=2	IGF2BP2	5441.17
P42285	Exosome RNA helicase MTR4 OS=Homo sapiens OX=9606 GN=MTREX PE=1 SV=3	MTREX	5419.99
Q9UBF8	Phosphatidylinositol 4-kinase beta OS=Homo sapiens OX=9606 GN=PI4KB PE=1 SV=1	PI4KB	5419.17
P27797	Calreticulin OS=Homo sapiens OX=9606 GN=CALR PE=1 SV=1	CALR	5416.93
Q9UM54	Unconventional myosin-VI OS=Homo sapiens OX=9606 GN=MYO6 PE=1 SV=4	MYO6	5415.94
Q9UPT8	Zinc finger CCCH domain-containing protein 4 OS=Homo sapiens OX=9606 GN=ZC3H4 PE=1 SV=3	ZC3H4	5404.98
P61619	Protein transport protein Sec61 subunit alpha isoform 1 OS=Homo sapiens OX=9606 GN=SEC61A1 PE=1 SV=2	SEC61A1	5396.65
P40926	Malate dehydrogenase, mitochondrial OS=Homo sapiens OX=9606 GN=MDH2 PE=1 SV=3	MDH2	5379
Q9H307	Pinin OS=Homo sapiens OX=9606 GN=PNN PE=1 SV=5	PNN	5363.39
Q6ZVM7	TOM1-like protein 2 OS=Homo sapiens OX=9606 GN=TOM1L2 PE=1 SV=1	TOM1L2	5347.75
P51116	RNA-binding protein FXR2 OS=Homo sapiens OX=9606 GN=FXR2 PE=1 SV=2	FXR2	5346.99
A0A0B4J1X5	Immunoglobulin heavy variable 3-74 OS=Homo sapiens OX=9606 GN=IGHV3-74 PE=3 SV=1	IGHV3-74	5332.4
Q8N3C0	Activating signal cointegrator 1 complex subunit 3 OS=Homo sapiens OX=9606 GN=ASCC3 PE=1 SV=3	ASCC3	5329.25
P40616	ADP-ribosylation factor-like protein 1 OS=Homo sapiens OX=9606 GN=ARL1 PE=1 SV=1	ARL1	5324.14
Q9HCD5	Nuclear receptor coactivator 5 OS=Homo sapiens OX=9606 GN=NCOA5 PE=1 SV=2	NCOA5	5318.2
P61160	Actin-related protein 2 OS=Homo sapiens OX=9606 GN=ACTR2 PE=1 SV=1	ACTR2	5314.73
O75449	Katanin p60 ATPase-containing subunit A1 OS=Homo sapiens OX=9606 GN=KATNA1 PE=1 SV=1	KATNA1	5308.13
Q96DI7	U5 small nuclear ribonucleoprotein 40 kDa protein OS=Homo sapiens OX=9606 GN=SNRNP40 PE=1 SV=1	SNRNP40	5295.82
Q9BST9	Rhotekin OS=Homo sapiens OX=9606 GN=RTKN PE=1 SV=2	RTKN	5264.45
P09914	Interferon-induced protein with tetratricopeptide repeats 1 OS=Homo sapiens OX=9606 GN=IFIT1 PE=1 SV=2	IFIT1	5252.63
O15371	Eukaryotic translation initiation factor 3 subunit D OS=Homo sapiens OX=9606 GN=EIF3D PE=1 SV=1	EIF3D	5232.67
Q10570	Cleavage and polyadenylation specificity factor subunit 1 OS=Homo sapiens OX=9606 GN=CPSF1 PE=1 SV=2	CPSF1	5221.07
P55084	Trifunctional enzyme subunit beta, mitochondrial OS=Homo sapiens OX=9606 GN=HADHB PE=1 SV=3	HADHB	5208.91
Q8ND56	Protein LSM14 homolog A OS=Homo sapiens OX=9606 GN=LSM14A PE=1 SV=3	LSM14A	5207.69
P06576	ATP synthase subunit beta, mitochondrial OS=Homo sapiens OX=9606 GN=ATP5F1B PE=1 SV=3	ATP5F1B	5206.66
Q5SSJ5	Heterochromatin protein 1-binding protein 3 OS=Homo sapiens OX=9606 GN=HP1BP3 PE=1 SV=1	HP1BP3	5176.32
P62891	Large ribosomal subunit protein eL39 OS=Homo sapiens OX=9606 GN=RPL39 PE=1 SV=2	RPL39	5142.83
P43243	Matrin-3 OS=Homo sapiens OX=9606 GN=MATR3 PE=1 SV=2	MATR3	5126.15
P25686	DnaJ homolog subfamily B member 2 OS=Homo sapiens OX=9606 GN=DNAJB2 PE=1 SV=3	DNAJB2	5122.06
P62306	Small nuclear ribonucleoprotein F OS=Homo sapiens OX=9606 GN=SNRPF PE=1 SV=1	SNRPF	5113.51
Q96SI9	Spermatid perinuclear RNA-binding protein OS=Homo sapiens OX=9606 GN=STRBP PE=1 SV=1	STRBP	5100.09
P22314	Ubiquitin-like modifier-activating enzyme 1 OS=Homo sapiens OX=9606 GN=UBA1 PE=1 SV=3	UBA1	5095.89
Q92616	Stalled ribosome sensor GCN1 OS=Homo sapiens OX=9606 GN=GCN1 PE=1 SV=7	GCN1	5091.94
P05455	Lupus La protein OS=Homo sapiens OX=9606 GN=SSB PE=1 SV=2	SSB	5086.63
P09234	U1 small nuclear ribonucleoprotein C OS=Homo sapiens OX=9606 GN=SNRPC PE=1 SV=1	SNRPC	5073.18
P62857	Small ribosomal subunit protein eS28 OS=Homo sapiens OX=9606 GN=RPS28 PE=1 SV=1	RPS28	5066.65
Q9BYW2	Histone-lysine N-methyltransferase SETD2 OS=Homo sapiens OX=9606 GN=SETD2 PE=1 SV=3	SETD2	5066.53
Q86WP2	Vasculin OS=Homo sapiens OX=9606 GN=GPBP1 PE=1 SV=1	GPBP1	5048.31
P0DP23	Calmodulin-1 OS=Homo sapiens OX=9606 GN=CALM1 PE=1 SV=1	CALM1	5021.87
P05787	Keratin, type II cytoskeletal 8 OS=Homo sapiens OX=9606 GN=KRT8 PE=1 SV=7	KRT8	5011.37
O15260	Surfeit locus protein 4 OS=Homo sapiens OX=9606 GN=SURF4 PE=1 SV=3	SURF4	5010.27
P06753	Tropomyosin alpha-3 chain OS=Homo sapiens OX=9606 GN=TPM3 PE=1 SV=2	TPM3	5009.51
Q8N684	Cleavage and polyadenylation specificity factor subunit 7 OS=Homo sapiens OX=9606 GN=CPSF7 PE=1 SV=1	CPSF7	5004.64
P26447	Protein S100-A4 OS=Homo sapiens OX=9606 GN=S100A4 PE=1 SV=1	S100A4	5000.1
Q12872	Splicing factor, suppressor of white-apricot homolog OS=Homo sapiens OX=9606 GN=SFSWAP PE=1 SV=3	SFSWAP	4989.14
P18206	Vinculin OS=Homo sapiens OX=9606 GN=VCL PE=1 SV=4	VCL	4984.65
Q8WVM0	Dimethyladenosine transferase 1, mitochondrial OS=Homo sapiens OX=9606 GN=TFB1M PE=1 SV=1	TFB1M	4982.22
Q8WUQ7	Splicing factor Cactin OS=Homo sapiens OX=9606 GN=CACTIN PE=1 SV=3	CACTIN	4981.26
P04792	Heat shock protein beta-1 OS=Homo sapiens OX=9606 GN=HSPB1 PE=1 SV=2	HSPB1	4961.52
Q99873	Protein arginine N-methyltransferase 1 OS=Homo sapiens OX=9606 GN=PRMT1 PE=1 SV=3	PRMT1	4960.01
P55072	Transitional endoplasmic reticulum ATPase OS=Homo sapiens OX=9606 GN=VCP PE=1 SV=4	VCP	4953.63
Q9NZI7	Upstream-binding protein 1 OS=Homo sapiens OX=9606 GN=UBP1 PE=1 SV=1	UBP1	4943.22
P32242	Homeobox protein OTX1 OS=Homo sapiens OX=9606 GN=OTX1 PE=1 SV=1	OTX1	4942.64
Q9P2S5	WD repeat-containing protein WRAP73 OS=Homo sapiens OX=9606 GN=WRAP73 PE=1 SV=1	WRAP73	4941.46
Q9H5V9	STING ER exit protein OS=Homo sapiens OX=9606 GN=STEEP1 PE=1 SV=1	STEEP1	4928.64
O15084	Serine/threonine-protein phosphatase 6 regulatory ankyrin repeat subunit A OS=Homo sapiens OX=9606 GN=ANKRD28 PE=1 SV=5	ANKRD28	4927.32
P53680	AP-2 complex subunit sigma OS=Homo sapiens OX=9606 GN=AP2S1 PE=1 SV=2	AP2S1	4919.34
Q9P258	Protein RCC2 OS=Homo sapiens OX=9606 GN=RCC2 PE=1 SV=2	RCC2	4919.14
Q9ULX3	RNA-binding protein NOB1 OS=Homo sapiens OX=9606 GN=NOB1 PE=1 SV=1	NOB1	4914.75
P60660	Myosin light polypeptide 6 OS=Homo sapiens OX=9606 GN=MYL6 PE=1 SV=2	MYL6	4912.92
P42704	Leucine-rich PPR motif-containing protein, mitochondrial OS=Homo sapiens OX=9606 GN=LRPPRC PE=1 SV=3	LRPPRC	4909.59
P06493	Cyclin-dependent kinase 1 OS=Homo sapiens OX=9606 GN=CDK1 PE=1 SV=3	CDK1	4892.81
Q14152	Eukaryotic translation initiation factor 3 subunit A OS=Homo sapiens OX=9606 GN=EIF3A PE=1 SV=1	EIF3A	4884.55
P11177	Pyruvate dehydrogenase E1 component subunit beta, mitochondrial OS=Homo sapiens OX=9606 GN=PDHB PE=1 SV=3	PDHB	4879.81
Q9Y223	Bifunctional UDP-N-acetylglucosamine 2-epimerase/N-acetylmannosamine kinase OS=Homo sapiens OX=9606 GN=GNE PE=1 SV=1	GNE	4870.56
P15311	Ezrin OS=Homo sapiens OX=9606 GN=EZR PE=1 SV=4	EZR	4860.13
Q9H3C7	Gametogenetin-binding protein 2 OS=Homo sapiens OX=9606 GN=GGNBP2 PE=1 SV=1	GGNBP2	4842.12
Q9BZE4	GTP-binding protein 4 OS=Homo sapiens OX=9606 GN=GTPBP4 PE=1 SV=3	GTPBP4	4830.84
Q15008	26S proteasome non-ATPase regulatory subunit 6 OS=Homo sapiens OX=9606 GN=PSMD6 PE=1 SV=1	PSMD6	4814.11
P04439	HLA class I histocompatibility antigen, A alpha chain OS=Homo sapiens OX=9606 GN=HLA-A PE=1 SV=2	HLA-A	4810.94
P17480	Nucleolar transcription factor 1 OS=Homo sapiens OX=9606 GN=UBTF PE=1 SV=1	UBTF	4806.16
Q92900	Regulator of nonsense transcripts 1 OS=Homo sapiens OX=9606 GN=UPF1 PE=1 SV=2	UPF1	4802.5
P53621	Coatomer subunit alpha OS=Homo sapiens OX=9606 GN=COPA PE=1 SV=2	COPA	4792.78
Q63ZY3	KN motif and ankyrin repeat domain-containing protein 2 OS=Homo sapiens OX=9606 GN=KANK2 PE=1 SV=1	KANK2	4789.11
Q9UBB9	Tuftelin-interacting protein 11 OS=Homo sapiens OX=9606 GN=TFIP11 PE=1 SV=1	TFIP11	4781.24
P41252	Isoleucine--tRNA ligase, cytoplasmic OS=Homo sapiens OX=9606 GN=IARS1 PE=1 SV=2	IARS1	4766.73
Q15392	Delta(24)-sterol reductase OS=Homo sapiens OX=9606 GN=DHCR24 PE=1 SV=2	DHCR24	4766.5
Q96EP5	DAZ-associated protein 1 OS=Homo sapiens OX=9606 GN=DAZAP1 PE=1 SV=1	DAZAP1	4759.57
O43592	Exportin-T OS=Homo sapiens OX=9606 GN=XPOT PE=1 SV=2	XPOT	4755.2
Q9NQ29	Putative RNA-binding protein Luc7-like 1 OS=Homo sapiens OX=9606 GN=LUC7L PE=1 SV=1	LUC7L	4748.9
P50395	Rab GDP dissociation inhibitor beta OS=Homo sapiens OX=9606 GN=GDI2 PE=1 SV=2	GDI2	4738.43
P31483	Cytotoxic granule associated RNA binding protein TIA1 OS=Homo sapiens OX=9606 GN=TIA1 PE=1 SV=3	TIA1	4718.47
Q2NKX8	DNA excision repair protein ERCC-6-like OS=Homo sapiens OX=9606 GN=ERCC6L PE=1 SV=1	ERCC6L	4716.3
Q9NWF9	E3 ubiquitin-protein ligase RNF216 OS=Homo sapiens OX=9606 GN=RNF216 PE=1 SV=3	RNF216	4708.65
P19623	Spermidine synthase OS=Homo sapiens OX=9606 GN=SRM PE=1 SV=1	SRM	4702.46
Q9NP73	Putative bifunctional UDP-N-acetylglucosamine transferase and deubiquitinase ALG13 OS=Homo sapiens OX=9606 GN=ALG13 PE=1 SV=2	ALG13	4702.14
O75643	U5 small nuclear ribonucleoprotein 200 kDa helicase OS=Homo sapiens OX=9606 GN=SNRNP200 PE=1 SV=2	SNRNP200	4698.5
P53992	Protein transport protein Sec24C OS=Homo sapiens OX=9606 GN=SEC24C PE=1 SV=3	SEC24C	4679.12
P48730	Casein kinase I isoform delta OS=Homo sapiens OX=9606 GN=CSNK1D PE=1 SV=2	CSNK1D	4673.41
O94906	Pre-mRNA-processing factor 6 OS=Homo sapiens OX=9606 GN=PRPF6 PE=1 SV=1	PRPF6	4673.03
O15372	Eukaryotic translation initiation factor 3 subunit H OS=Homo sapiens OX=9606 GN=EIF3H PE=1 SV=1	EIF3H	4671.44
Q96IZ7	Serine/Arginine-related protein 53 OS=Homo sapiens OX=9606 GN=RSRC1 PE=1 SV=1	RSRC1	4666.14
O00483	Cytochrome c oxidase subunit NDUFA4 OS=Homo sapiens OX=9606 GN=NDUFA4 PE=1 SV=1	NDUFA4	4658.16
O60573	Eukaryotic translation initiation factor 4E type 2 OS=Homo sapiens OX=9606 GN=EIF4E2 PE=1 SV=1	EIF4E2	4615.29
P21333	Filamin-A OS=Homo sapiens OX=9606 GN=FLNA PE=1 SV=4	FLNA	4602.87
P13929	Beta-enolase OS=Homo sapiens OX=9606 GN=ENO3 PE=1 SV=5	ENO3	4592.17
P49721	Proteasome subunit beta type-2 OS=Homo sapiens OX=9606 GN=PSMB2 PE=1 SV=1	PSMB2	4590.32
Q9NZB2	Constitutive coactivator of PPAR-gamma-like protein 1 OS=Homo sapiens OX=9606 GN=FAM120A PE=1 SV=2	FAM120A	4586.5
O14646	Chromodomain-helicase-DNA-binding protein 1 OS=Homo sapiens OX=9606 GN=CHD1 PE=1 SV=2	CHD1	4586.5
Q96PE2	Rho guanine nucleotide exchange factor 17 OS=Homo sapiens OX=9606 GN=ARHGEF17 PE=1 SV=1	ARHGEF17	4580.11
Q9NYV4	Cyclin-dependent kinase 12 OS=Homo sapiens OX=9606 GN=CDK12 PE=1 SV=2	CDK12	4576.05
Q9Y230	RuvB-like 2 OS=Homo sapiens OX=9606 GN=RUVBL2 PE=1 SV=3	RUVBL2	4567.29
P00558	Phosphoglycerate kinase 1 OS=Homo sapiens OX=9606 GN=PGK1 PE=1 SV=3	PGK1	4564.69
Q15582	Transforming growth factor-beta-induced protein ig-h3 OS=Homo sapiens OX=9606 GN=TGFBI PE=1 SV=1	TGFBI	4562.79
Q6PIY7	Poly(A) RNA polymerase GLD2 OS=Homo sapiens OX=9606 GN=TENT2 PE=1 SV=1	TENT2	4558.32
Q8WWM7	Ataxin-2-like protein OS=Homo sapiens OX=9606 GN=ATXN2L PE=1 SV=2	ATXN2L	4553.75
Q9H1I8	Activating signal cointegrator 1 complex subunit 2 OS=Homo sapiens OX=9606 GN=ASCC2 PE=1 SV=3	ASCC2	4550.77
P40227	T-complex protein 1 subunit zeta OS=Homo sapiens OX=9606 GN=CCT6A PE=1 SV=3	CCT6A	4548.29
P62491	Ras-related protein Rab-11A OS=Homo sapiens OX=9606 GN=RAB11A PE=1 SV=3	RAB11A	4536.82
Q9BS26	Endoplasmic reticulum resident protein 44 OS=Homo sapiens OX=9606 GN=ERP44 PE=1 SV=1	ERP44	4517.89
Q9Y4E8	Ubiquitin carboxyl-terminal hydrolase 15 OS=Homo sapiens OX=9606 GN=USP15 PE=1 SV=3	USP15	4517.32
Q96AE4	Far upstream element-binding protein 1 OS=Homo sapiens OX=9606 GN=FUBP1 PE=1 SV=3	FUBP1	4514.99
Q9NW13	RNA-binding protein 28 OS=Homo sapiens OX=9606 GN=RBM28 PE=1 SV=3	RBM28	4508.96
Q06787	Fragile X messenger ribonucleoprotein 1 OS=Homo sapiens OX=9606 GN=FMR1 PE=1 SV=1	FMR1	4506.12
O95487	Protein transport protein Sec24B OS=Homo sapiens OX=9606 GN=SEC24B PE=1 SV=2	SEC24B	4504.12
Q06203	Amidophosphoribosyltransferase OS=Homo sapiens OX=9606 GN=PPAT PE=1 SV=1	PPAT	4504.12
Q9BTL3	RNA guanine-N7 methyltransferase activating subunit OS=Homo sapiens OX=9606 GN=RAMAC PE=1 SV=1	RAMAC	4501.42
Q86VP1	Tax1-binding protein 1 OS=Homo sapiens OX=9606 GN=TAX1BP1 PE=1 SV=2	TAX1BP1	4495.5
Q9BYN8	Small ribosomal subunit protein mS26 OS=Homo sapiens OX=9606 GN=MRPS26 PE=1 SV=1	MRPS26	4491.14
Q8IXQ6	Protein mono-ADP-ribosyltransferase PARP9 OS=Homo sapiens OX=9606 GN=PARP9 PE=1 SV=2	PARP9	4489.32
P78417	Glutathione S-transferase omega-1 OS=Homo sapiens OX=9606 GN=GSTO1 PE=1 SV=2	GSTO1	4487.06
Q9Y5B6	PAX3- and PAX7-binding protein 1 OS=Homo sapiens OX=9606 GN=PAXBP1 PE=1 SV=2	PAXBP1	4478.34
Q8TDB6	E3 ubiquitin-protein ligase DTX3L OS=Homo sapiens OX=9606 GN=DTX3L PE=1 SV=1	DTX3L	4477.91
Q16637	Survival motor neuron protein OS=Homo sapiens OX=9606 GN=SMN1 PE=1 SV=1	SMN1	4474.21
Q9NYU2	UDP-glucose:glycoprotein glucosyltransferase 1 OS=Homo sapiens OX=9606 GN=UGGT1 PE=1 SV=3	UGGT1	4461.69
P62273	Small ribosomal subunit protein uS14 OS=Homo sapiens OX=9606 GN=RPS29 PE=1 SV=2	RPS29	4449.11
P35998	26S proteasome regulatory subunit 7 OS=Homo sapiens OX=9606 GN=PSMC2 PE=1 SV=3	PSMC2	4439.9
Q96IP4	Terminal nucleotidyltransferase 5A OS=Homo sapiens OX=9606 GN=TENT5A PE=1 SV=2	TENT5A	4430.31
O76031	ATP-dependent Clp protease ATP-binding subunit clpX-like, mitochondrial OS=Homo sapiens OX=9606 GN=CLPX PE=1 SV=2	CLPX	4425.15
O43739	Cytohesin-3 OS=Homo sapiens OX=9606 GN=CYTH3 PE=1 SV=2	CYTH3	4406.17
Q63HN8	E3 ubiquitin-protein ligase RNF213 OS=Homo sapiens OX=9606 GN=RNF213 PE=1 SV=3	RNF213	4402.18
P78371	T-complex protein 1 subunit beta OS=Homo sapiens OX=9606 GN=CCT2 PE=1 SV=4	CCT2	4398.33
A2VDJ0	Transmembrane protein 131-like OS=Homo sapiens OX=9606 GN=TMEM131L PE=1 SV=2	TMEM131L	4376.66
P30153	Serine/threonine-protein phosphatase 2A 65 kDa regulatory subunit A alpha isoform OS=Homo sapiens OX=9606 GN=PPP2R1A PE=1 SV=4	PPP2R1A	4373.57
Q9H814	Phosphorylated adapter RNA export protein OS=Homo sapiens OX=9606 GN=PHAX PE=1 SV=1	PHAX	4353.13
P46976	Glycogenin-1 OS=Homo sapiens OX=9606 GN=GYG1 PE=1 SV=4	GYG1	4338.08
P82650	Small ribosomal subunit protein mS22 OS=Homo sapiens OX=9606 GN=MRPS22 PE=1 SV=1	MRPS22	4337.11
Q13627	Dual specificity tyrosine-phosphorylation-regulated kinase 1A OS=Homo sapiens OX=9606 GN=DYRK1A PE=1 SV=2	DYRK1A	4326.48
P52333	Tyrosine-protein kinase JAK3 OS=Homo sapiens OX=9606 GN=JAK3 PE=1 SV=2	JAK3	4323.07
P06396	Gelsolin OS=Homo sapiens OX=9606 GN=GSN PE=1 SV=1	GSN	4316.78
Q5T3I0	G patch domain-containing protein 4 OS=Homo sapiens OX=9606 GN=GPATCH4 PE=1 SV=2	GPATCH4	4299.23
Q9UI30	Multifunctional methyltransferase subunit TRM112-like protein OS=Homo sapiens OX=9606 GN=TRMT112 PE=1 SV=1	TRMT112	4294.76
P80217	Interferon-induced 35 kDa protein OS=Homo sapiens OX=9606 GN=IFI35 PE=1 SV=5	IFI35	4291.11
P11388	DNA topoisomerase 2-alpha OS=Homo sapiens OX=9606 GN=TOP2A PE=1 SV=3	TOP2A	4253.59
P16298	Serine/threonine-protein phosphatase 2B catalytic subunit beta isoform OS=Homo sapiens OX=9606 GN=PPP3CB PE=1 SV=2	PPP3CB	4246.12
P08758	Annexin A5 OS=Homo sapiens OX=9606 GN=ANXA5 PE=1 SV=2	ANXA5	4244.42
Q14684	Ribosomal RNA processing protein 1 homolog B OS=Homo sapiens OX=9606 GN=RRP1B PE=1 SV=3	RRP1B	4235.36
P23142	Fibulin-1 OS=Homo sapiens OX=9606 GN=FBLN1 PE=1 SV=4	FBLN1	4232.03
Q8WW12	PEST proteolytic signal-containing nuclear protein OS=Homo sapiens OX=9606 GN=PCNP PE=1 SV=2	PCNP	4230.41
A0A8I5KQE6	Small ribosomal subunit protein uS2B OS=Homo sapiens OX=9606 GN=RPSA2 PE=3 SV=1	RPSA2	4229.18
Q9BQG0	Myb-binding protein 1A OS=Homo sapiens OX=9606 GN=MYBBP1A PE=1 SV=2	MYBBP1A	4227.31
O75874	Isocitrate dehydrogenase [NADP] cytoplasmic OS=Homo sapiens OX=9606 GN=IDH1 PE=1 SV=2	IDH1	4219.29
Q9NPD3	Exosome complex component RRP41 OS=Homo sapiens OX=9606 GN=EXOSC4 PE=1 SV=3	EXOSC4	4216.41
P62879	Guanine nucleotide-binding protein G(I)/G(S)/G(T) subunit beta-2 OS=Homo sapiens OX=9606 GN=GNB2 PE=1 SV=3	GNB2	4215.2
Q6IQ19	Centriole, cilia and spindle-associated protein OS=Homo sapiens OX=9606 GN=CCSAP PE=1 SV=2	CCSAP	4212.07
O60232	Protein ZNRD2 OS=Homo sapiens OX=9606 GN=ZNRD2 PE=1 SV=1	ZNRD2	4211.11
Q14204	Cytoplasmic dynein 1 heavy chain 1 OS=Homo sapiens OX=9606 GN=DYNC1H1 PE=1 SV=5	DYNC1H1	4202.61
Q8N2Y8	AP-4 complex accessory subunit RUSC2 OS=Homo sapiens OX=9606 GN=RUSC2 PE=1 SV=3	RUSC2	4193.31
Q9Y262	Eukaryotic translation initiation factor 3 subunit L OS=Homo sapiens OX=9606 GN=EIF3L PE=1 SV=1	EIF3L	4192.11
P33316	Deoxyuridine 5'-triphosphate nucleotidohydrolase, mitochondrial OS=Homo sapiens OX=9606 GN=DUT PE=1 SV=4	DUT	4191.34
P34932	Heat shock 70 kDa protein 4 OS=Homo sapiens OX=9606 GN=HSPA4 PE=1 SV=4	HSPA4	4186.14
P30040	Endoplasmic reticulum resident protein 29 OS=Homo sapiens OX=9606 GN=ERP29 PE=1 SV=4	ERP29	4175.29
Q9P2N5	RNA-binding protein 27 OS=Homo sapiens OX=9606 GN=RBM27 PE=1 SV=2	RBM27	4173.93
Q9UKV3	Apoptotic chromatin condensation inducer in the nucleus OS=Homo sapiens OX=9606 GN=ACIN1 PE=1 SV=2	ACIN1	4166.39
Q8IYT4	Katanin p60 ATPase-containing subunit A-like 2 OS=Homo sapiens OX=9606 GN=KATNAL2 PE=1 SV=3	KATNAL2	4166.13
P11498	Pyruvate carboxylase, mitochondrial OS=Homo sapiens OX=9606 GN=PC PE=1 SV=2	PC	4159.11
O43172	U4/U6 small nuclear ribonucleoprotein Prp4 OS=Homo sapiens OX=9606 GN=PRPF4 PE=1 SV=2	PRPF4	4145.53
O00505	Importin subunit alpha-4 OS=Homo sapiens OX=9606 GN=KPNA3 PE=1 SV=2	KPNA3	4142.7
Q14847	LIM and SH3 domain protein 1 OS=Homo sapiens OX=9606 GN=LASP1 PE=1 SV=2	LASP1	4126.09
Q9Y520	Protein PRRC2C OS=Homo sapiens OX=9606 GN=PRRC2C PE=1 SV=4	PRRC2C	4115.67
Q9Y5B9	FACT complex subunit SPT16 OS=Homo sapiens OX=9606 GN=SUPT16H PE=1 SV=1	SUPT16H	4112.09
P16989	Y-box-binding protein 3 OS=Homo sapiens OX=9606 GN=YBX3 PE=1 SV=4	YBX3	4111.35
Q15056	Eukaryotic translation initiation factor 4H OS=Homo sapiens OX=9606 GN=EIF4H PE=1 SV=5	EIF4H	4108.15
Q9NNW5	tRNA (34-2'-O)-methyltransferase regulator WDR6 OS=Homo sapiens OX=9606 GN=WDR6 PE=1 SV=1	WDR6	4100.8
P62714	Serine/threonine-protein phosphatase 2A catalytic subunit beta isoform OS=Homo sapiens OX=9606 GN=PPP2CB PE=1 SV=1	PPP2CB	4079.14
Q8IZT6	Abnormal spindle-like microcephaly-associated protein OS=Homo sapiens OX=9606 GN=ASPM PE=1 SV=2	ASPM	4071.73
Q15029	116 kDa U5 small nuclear ribonucleoprotein component OS=Homo sapiens OX=9606 GN=EFTUD2 PE=1 SV=1	EFTUD2	4071.65
Q9Y265	RuvB-like 1 OS=Homo sapiens OX=9606 GN=RUVBL1 PE=1 SV=1	RUVBL1	4070.41
Q9H2U1	ATP-dependent DNA/RNA helicase DHX36 OS=Homo sapiens OX=9606 GN=DHX36 PE=1 SV=2	DHX36	4054.56
Q9NR12	PDZ and LIM domain protein 7 OS=Homo sapiens OX=9606 GN=PDLIM7 PE=1 SV=1	PDLIM7	4050.66
Q9H4M7	Pleckstrin homology domain-containing family A member 4 OS=Homo sapiens OX=9606 GN=PLEKHA4 PE=1 SV=2	PLEKHA4	4047.57
P27348	14-3-3 protein theta OS=Homo sapiens OX=9606 GN=YWHAQ PE=1 SV=1	YWHAQ	4046.51
Q13428	Treacle protein OS=Homo sapiens OX=9606 GN=TCOF1 PE=1 SV=3	TCOF1	4036.81
O75323	Protein NipSnap homolog 2 OS=Homo sapiens OX=9606 GN=NIPSNAP2 PE=1 SV=1	NIPSNAP2	4026.08
P05976	Myosin light chain 1/3, skeletal muscle isoform OS=Homo sapiens OX=9606 GN=MYL1 PE=1 SV=3	MYL1	4002.1
Q02241	Kinesin-like protein KIF23 OS=Homo sapiens OX=9606 GN=KIF23 PE=1 SV=3	KIF23	3999.53
P62993	Growth factor receptor-bound protein 2 OS=Homo sapiens OX=9606 GN=GRB2 PE=1 SV=1	GRB2	3991.67
Q6Y7W6	GRB10-interacting GYF protein 2 OS=Homo sapiens OX=9606 GN=GIGYF2 PE=1 SV=1	GIGYF2	3991.06
O95433	Activator of 90 kDa heat shock protein ATPase homolog 1 OS=Homo sapiens OX=9606 GN=AHSA1 PE=1 SV=1	AHSA1	3990.33
Q99848	Probable rRNA-processing protein EBP2 OS=Homo sapiens OX=9606 GN=EBNA1BP2 PE=1 SV=2	EBNA1BP2	3988.98
Q96GQ7	Probable ATP-dependent RNA helicase DDX27 OS=Homo sapiens OX=9606 GN=DDX27 PE=1 SV=2	DDX27	3980.31
Q14192	Four and a half LIM domains protein 2 OS=Homo sapiens OX=9606 GN=FHL2 PE=1 SV=3	FHL2	3973.7
O00635	E3 ubiquitin-protein ligase TRIM38 OS=Homo sapiens OX=9606 GN=TRIM38 PE=1 SV=1	TRIM38	3967.89
P10515	Dihydrolipoyllysine-residue acetyltransferase component of pyruvate dehydrogenase complex, mitochondrial OS=Homo sapiens OX=9606 GN=DLAT PE=1 SV=3	DLAT	3958.34
Q8TCB0	Interferon-induced protein 44 OS=Homo sapiens OX=9606 GN=IFI44 PE=1 SV=2	IFI44	3957.33
O14879	Interferon-induced protein with tetratricopeptide repeats 3 OS=Homo sapiens OX=9606 GN=IFIT3 PE=1 SV=1	IFIT3	3953.41
Q17RC7	Exocyst complex component 3-like protein 4 OS=Homo sapiens OX=9606 GN=EXOC3L4 PE=1 SV=2	EXOC3L4	3951.09
P14868	Aspartate--tRNA ligase, cytoplasmic OS=Homo sapiens OX=9606 GN=DARS1 PE=1 SV=2	DARS1	3949.15
Q9NV31	U3 small nucleolar ribonucleoprotein protein IMP3 OS=Homo sapiens OX=9606 GN=IMP3 PE=1 SV=1	IMP3	3941.11
P06744	Glucose-6-phosphate isomerase OS=Homo sapiens OX=9606 GN=GPI PE=1 SV=4	GPI	3935.02
P06703	Protein S100-A6 OS=Homo sapiens OX=9606 GN=S100A6 PE=1 SV=1	S100A6	3932.08
O75319	RNA/RNP complex-1-interacting phosphatase OS=Homo sapiens OX=9606 GN=DUSP11 PE=1 SV=2	DUSP11	3931.7
Q15532	Protein SSXT OS=Homo sapiens OX=9606 GN=SS18 PE=1 SV=3	SS18	3920.78
Q16543	Hsp90 co-chaperone Cdc37 OS=Homo sapiens OX=9606 GN=CDC37 PE=1 SV=1	CDC37	3919.25
P12004	Proliferating cell nuclear antigen OS=Homo sapiens OX=9606 GN=PCNA PE=1 SV=1	PCNA	3899.75
P17275	Transcription factor JunB OS=Homo sapiens OX=9606 GN=JUNB PE=1 SV=1	JUNB	3890.08
Q9UHV9	Prefoldin subunit 2 OS=Homo sapiens OX=9606 GN=PFDN2 PE=1 SV=1	PFDN2	3880.96
O43684	Mitotic checkpoint protein BUB3 OS=Homo sapiens OX=9606 GN=BUB3 PE=1 SV=1	BUB3	3869.15
Q9BQA1	Methylosome protein WDR77 OS=Homo sapiens OX=9606 GN=WDR77 PE=1 SV=1	WDR77	3868.22
O43435	T-box transcription factor TBX1 OS=Homo sapiens OX=9606 GN=TBX1 PE=1 SV=1	TBX1	3863.75
Q96CW1	AP-2 complex subunit mu OS=Homo sapiens OX=9606 GN=AP2M1 PE=1 SV=2	AP2M1	3853.89
P26038	Moesin OS=Homo sapiens OX=9606 GN=MSN PE=1 SV=3	MSN	3843.83
O15037	Protein KHNYN OS=Homo sapiens OX=9606 GN=KHNYN PE=1 SV=3	KHNYN	3836.34
P55884	Eukaryotic translation initiation factor 3 subunit B OS=Homo sapiens OX=9606 GN=EIF3B PE=1 SV=3	EIF3B	3834.59
P21127	Cyclin-dependent kinase 11B OS=Homo sapiens OX=9606 GN=CDK11B PE=1 SV=4	CDK11B	3832.09
Q53EP0	Fibronectin type III domain-containing protein 3B OS=Homo sapiens OX=9606 GN=FNDC3B PE=1 SV=2	FNDC3B	3822.11
Q9H0M0	NEDD4-like E3 ubiquitin-protein ligase WWP1 OS=Homo sapiens OX=9606 GN=WWP1 PE=1 SV=1	WWP1	3805.13
Q9P266	Junctional cadherin 5-associated protein OS=Homo sapiens OX=9606 GN=JCAD PE=1 SV=3	JCAD	3801.95
Q8IX01	SURP and G-patch domain-containing protein 2 OS=Homo sapiens OX=9606 GN=SUGP2 PE=1 SV=2	SUGP2	3801.86
Q9UBQ5	Eukaryotic translation initiation factor 3 subunit K OS=Homo sapiens OX=9606 GN=EIF3K PE=1 SV=1	EIF3K	3795.57
Q8NHP8	Putative phospholipase B-like 2 OS=Homo sapiens OX=9606 GN=PLBD2 PE=1 SV=2	PLBD2	3790.06
P31939	Bifunctional purine biosynthesis protein ATIC OS=Homo sapiens OX=9606 GN=ATIC PE=1 SV=3	ATIC	3775.25
Q8IUE6	Histone H2A type 2-B OS=Homo sapiens OX=9606 GN=H2AC21 PE=1 SV=3	H2AC21	3764.08
Q3KQU3	MAP7 domain-containing protein 1 OS=Homo sapiens OX=9606 GN=MAP7D1 PE=1 SV=1	MAP7D1	3762.15
P00352	Aldehyde dehydrogenase 1A1 OS=Homo sapiens OX=9606 GN=ALDH1A1 PE=1 SV=2	ALDH1A1	3755.91
Q99755	Phosphatidylinositol 4-phosphate 5-kinase type-1 alpha OS=Homo sapiens OX=9606 GN=PIP5K1A PE=1 SV=1	PIP5K1A	3748.03
P49368	T-complex protein 1 subunit gamma OS=Homo sapiens OX=9606 GN=CCT3 PE=1 SV=4	CCT3	3747.82
O00303	Eukaryotic translation initiation factor 3 subunit F OS=Homo sapiens OX=9606 GN=EIF3F PE=1 SV=1	EIF3F	3739.19
O43734	E3 ubiquitin ligase TRAF3IP2 OS=Homo sapiens OX=9606 GN=TRAF3IP2 PE=1 SV=3	TRAF3IP2	3736.96
O75663	TIP41-like protein OS=Homo sapiens OX=9606 GN=TIPRL PE=1 SV=2	TIPRL	3732.82
P07237	Protein disulfide-isomerase OS=Homo sapiens OX=9606 GN=P4HB PE=1 SV=3	P4HB	3725.25
O60361	Putative nucleoside diphosphate kinase OS=Homo sapiens OX=9606 GN=NME2P1 PE=5 SV=1	NME2P1	3720.49
Q9BUQ8	Probable ATP-dependent RNA helicase DDX23 OS=Homo sapiens OX=9606 GN=DDX23 PE=1 SV=3	DDX23	3717.48
Q86Y79	Peptidyl-tRNA hydrolase OS=Homo sapiens OX=9606 GN=PTRH1 PE=1 SV=1	PTRH1	3715.21
Q14697	Neutral alpha-glucosidase AB OS=Homo sapiens OX=9606 GN=GANAB PE=1 SV=3	GANAB	3713.06
P49790	Nuclear pore complex protein Nup153 OS=Homo sapiens OX=9606 GN=NUP153 PE=1 SV=2	NUP153	3710.42
O75347	Tubulin-specific chaperone A OS=Homo sapiens OX=9606 GN=TBCA PE=1 SV=3	TBCA	3707.2
Q9P209	Centrosomal protein of 72 kDa OS=Homo sapiens OX=9606 GN=CEP72 PE=1 SV=2	CEP72	3700.25
P07814	Bifunctional glutamate/proline--tRNA ligase OS=Homo sapiens OX=9606 GN=EPRS1 PE=1 SV=5	EPRS1	3690.23
P20592	Interferon-induced GTP-binding protein Mx2 OS=Homo sapiens OX=9606 GN=MX2 PE=1 SV=1	MX2	3683.59
P29279	CCN family member 2 OS=Homo sapiens OX=9606 GN=CCN2 PE=1 SV=2	CCN2	3678.18
P31327	Carbamoyl-phosphate synthase [ammonia], mitochondrial OS=Homo sapiens OX=9606 GN=CPS1 PE=1 SV=2	CPS1	3678.1
Q16822	Phosphoenolpyruvate carboxykinase [GTP], mitochondrial OS=Homo sapiens OX=9606 GN=PCK2 PE=1 SV=4	PCK2	3678.03
Q9P2I0	Cleavage and polyadenylation specificity factor subunit 2 OS=Homo sapiens OX=9606 GN=CPSF2 PE=1 SV=2	CPSF2	3675.15
P49756	RNA-binding protein 25 OS=Homo sapiens OX=9606 GN=RBM25 PE=1 SV=3	RBM25	3670.83
O75251	NADH dehydrogenase [ubiquinone] iron-sulfur protein 7, mitochondrial OS=Homo sapiens OX=9606 GN=NDUFS7 PE=1 SV=3	NDUFS7	3658.1
P00505	Aspartate aminotransferase, mitochondrial OS=Homo sapiens OX=9606 GN=GOT2 PE=1 SV=3	GOT2	3647.31
Q15773	Myeloid leukemia factor 2 OS=Homo sapiens OX=9606 GN=MLF2 PE=1 SV=1	MLF2	3640.1
Q9BQ70	Ribosome quality control complex subunit TCF25 OS=Homo sapiens OX=9606 GN=TCF25 PE=1 SV=1	TCF25	3638.49
Q15149	Plectin OS=Homo sapiens OX=9606 GN=PLEC PE=1 SV=3	PLEC	3630.2
Q9NY12	H/ACA ribonucleoprotein complex subunit 1 OS=Homo sapiens OX=9606 GN=GAR1 PE=1 SV=1	GAR1	3616.94
P12236	ADP/ATP translocase 3 OS=Homo sapiens OX=9606 GN=SLC25A6 PE=1 SV=4	SLC25A6	3615.12
Q99832	T-complex protein 1 subunit eta OS=Homo sapiens OX=9606 GN=CCT7 PE=1 SV=2	CCT7	3604.38
O14980	Exportin-1 OS=Homo sapiens OX=9606 GN=XPO1 PE=1 SV=1	XPO1	3601.93
Q15025	TNFAIP3-interacting protein 1 OS=Homo sapiens OX=9606 GN=TNIP1 PE=1 SV=2	TNIP1	3597.25
Q6IQ49	Splicing regulator SDE2 OS=Homo sapiens OX=9606 GN=SDE2 PE=1 SV=1	SDE2	3590.32
P62140	Serine/threonine-protein phosphatase PP1-beta catalytic subunit OS=Homo sapiens OX=9606 GN=PPP1CB PE=1 SV=3	PPP1CB	3589.17
O95639	Cleavage and polyadenylation specificity factor subunit 4 OS=Homo sapiens OX=9606 GN=CPSF4 PE=1 SV=1	CPSF4	3577.24
Q9Y5M8	Signal recognition particle receptor subunit beta OS=Homo sapiens OX=9606 GN=SRPRB PE=1 SV=3	SRPRB	3576.6
P48444	Coatomer subunit delta OS=Homo sapiens OX=9606 GN=ARCN1 PE=1 SV=1	ARCN1	3575.93
P09874	Poly [ADP-ribose] polymerase 1 OS=Homo sapiens OX=9606 GN=PARP1 PE=1 SV=4	PARP1	3574.99
Q15369	Elongin-C OS=Homo sapiens OX=9606 GN=ELOC PE=1 SV=1	ELOC	3569.09
Q8N1N4	Keratin, type II cytoskeletal 78 OS=Homo sapiens OX=9606 GN=KRT78 PE=1 SV=2	KRT78	3567.56
O43251	RNA binding protein fox-1 homolog 2 OS=Homo sapiens OX=9606 GN=RBFOX2 PE=1 SV=3	RBFOX2	3563.9
P62191	26S proteasome regulatory subunit 4 OS=Homo sapiens OX=9606 GN=PSMC1 PE=1 SV=1	PSMC1	3562.68
Q15464	SH2 domain-containing adapter protein B OS=Homo sapiens OX=9606 GN=SHB PE=1 SV=2	SHB	3554.15
P63208	S-phase kinase-associated protein 1 OS=Homo sapiens OX=9606 GN=SKP1 PE=1 SV=2	SKP1	3552.17
P61077	Ubiquitin-conjugating enzyme E2 D3 OS=Homo sapiens OX=9606 GN=UBE2D3 PE=1 SV=1	UBE2D3	3547.1
P63104	14-3-3 protein zeta/delta OS=Homo sapiens OX=9606 GN=YWHAZ PE=1 SV=1	YWHAZ	3545.26
P30048	Thioredoxin-dependent peroxide reductase, mitochondrial OS=Homo sapiens OX=9606 GN=PRDX3 PE=1 SV=3	PRDX3	3528.13
Q9BXS5	AP-1 complex subunit mu-1 OS=Homo sapiens OX=9606 GN=AP1M1 PE=1 SV=3	AP1M1	3523.11
P52292	Importin subunit alpha-1 OS=Homo sapiens OX=9606 GN=KPNA2 PE=1 SV=1	KPNA2	3522.82
O60763	General vesicular transport factor p115 OS=Homo sapiens OX=9606 GN=USO1 PE=1 SV=2	USO1	3521.05
Q8WUM4	Programmed cell death 6-interacting protein OS=Homo sapiens OX=9606 GN=PDCD6IP PE=1 SV=1	PDCD6IP	3520.96
Q9Y2S7	Polymerase delta-interacting protein 2 OS=Homo sapiens OX=9606 GN=POLDIP2 PE=1 SV=1	POLDIP2	3485.1
P02462	Collagen alpha-1(IV) chain OS=Homo sapiens OX=9606 GN=COL4A1 PE=1 SV=4	COL4A1	3477.14
P53396	ATP-citrate synthase OS=Homo sapiens OX=9606 GN=ACLY PE=1 SV=3	ACLY	3473.86
P20930	Filaggrin OS=Homo sapiens OX=9606 GN=FLG PE=1 SV=3	FLG	3449.84
Q8N5N7	Large ribosomal subunit protein mL50 OS=Homo sapiens OX=9606 GN=MRPL50 PE=1 SV=2	MRPL50	3449.13
P08243	Asparagine synthetase [glutamine-hydrolyzing] OS=Homo sapiens OX=9606 GN=ASNS PE=1 SV=4	ASNS	3444.42
P04899	Guanine nucleotide-binding protein G(i) subunit alpha-2 OS=Homo sapiens OX=9606 GN=GNAI2 PE=1 SV=3	GNAI2	3440.78
Q7Z794	Keratin, type II cytoskeletal 1b OS=Homo sapiens OX=9606 GN=KRT77 PE=1 SV=3	KRT77	3437.89
Q9H853	Putative tubulin-like protein alpha-4B OS=Homo sapiens OX=9606 GN=TUBA4B PE=5 SV=2	TUBA4B	3431.07
Q6P2Q9	Pre-mRNA-processing-splicing factor 8 OS=Homo sapiens OX=9606 GN=PRPF8 PE=1 SV=2	PRPF8	3429.24
P61088	Ubiquitin-conjugating enzyme E2 N OS=Homo sapiens OX=9606 GN=UBE2N PE=1 SV=1	UBE2N	3425.93
P31948	Stress-induced-phosphoprotein 1 OS=Homo sapiens OX=9606 GN=STIP1 PE=1 SV=1	STIP1	3422.14
Q14680	Maternal embryonic leucine zipper kinase OS=Homo sapiens OX=9606 GN=MELK PE=1 SV=3	MELK	3415.7
P13674	Prolyl 4-hydroxylase subunit alpha-1 OS=Homo sapiens OX=9606 GN=P4HA1 PE=1 SV=2	P4HA1	3401.67
Q8IV48	3'-5' exoribonuclease 1 OS=Homo sapiens OX=9606 GN=ERI1 PE=1 SV=3	ERI1	3400.51
P60900	Proteasome subunit alpha type-6 OS=Homo sapiens OX=9606 GN=PSMA6 PE=1 SV=1	PSMA6	3396.89
P36969	Phospholipid hydroperoxide glutathione peroxidase OS=Homo sapiens OX=9606 GN=GPX4 PE=1 SV=3	GPX4	3396.77
P10644	cAMP-dependent protein kinase type I-alpha regulatory subunit OS=Homo sapiens OX=9606 GN=PRKAR1A PE=1 SV=1	PRKAR1A	3395.3
O95831	Apoptosis-inducing factor 1, mitochondrial OS=Homo sapiens OX=9606 GN=AIFM1 PE=1 SV=1	AIFM1	3394.55
Q9UL18	Protein argonaute-1 OS=Homo sapiens OX=9606 GN=AGO1 PE=1 SV=3	AGO1	3389.37
Q8NDT2	Putative RNA-binding protein 15B OS=Homo sapiens OX=9606 GN=RBM15B PE=1 SV=3	RBM15B	3389.02
Q6P2H3	Centrosomal protein of 85 kDa OS=Homo sapiens OX=9606 GN=CEP85 PE=1 SV=1	CEP85	3384.08
Q14258	E3 ubiquitin/ISG15 ligase TRIM25 OS=Homo sapiens OX=9606 GN=TRIM25 PE=1 SV=2	TRIM25	3381
O60888	Protein CutA OS=Homo sapiens OX=9606 GN=CUTA PE=1 SV=2	CUTA	3375.14
O94905	Erlin-2 OS=Homo sapiens OX=9606 GN=ERLIN2 PE=1 SV=1	ERLIN2	3371.76
Q96MU7	YTH domain-containing protein 1 OS=Homo sapiens OX=9606 GN=YTHDC1 PE=1 SV=3	YTHDC1	3369.72
P42696	RNA-binding protein 34 OS=Homo sapiens OX=9606 GN=RBM34 PE=1 SV=2	RBM34	3369.39
P67870	Casein kinase II subunit beta OS=Homo sapiens OX=9606 GN=CSNK2B PE=1 SV=1	CSNK2B	3369.21
O75420	GRB10-interacting GYF protein 1 OS=Homo sapiens OX=9606 GN=GIGYF1 PE=1 SV=2	GIGYF1	3364.45
Q96EP0	E3 ubiquitin-protein ligase RNF31 OS=Homo sapiens OX=9606 GN=RNF31 PE=1 SV=1	RNF31	3358.69
Q96FW1	Ubiquitin thioesterase OTUB1 OS=Homo sapiens OX=9606 GN=OTUB1 PE=1 SV=2	OTUB1	3354.3
P14324	Farnesyl pyrophosphate synthase OS=Homo sapiens OX=9606 GN=FDPS PE=1 SV=4	FDPS	3351.04
P08123	Collagen alpha-2(I) chain OS=Homo sapiens OX=9606 GN=COL1A2 PE=1 SV=7	COL1A2	3349.01
P04843	Dolichyl-diphosphooligosaccharide--protein glycosyltransferase subunit 1 OS=Homo sapiens OX=9606 GN=RPN1 PE=1 SV=1	RPN1	3345.11
Q8IY81	pre-rRNA 2'-O-ribose RNA methyltransferase FTSJ3 OS=Homo sapiens OX=9606 GN=FTSJ3 PE=1 SV=2	FTSJ3	3337.27
P27169	Serum paraoxonase/arylesterase 1 OS=Homo sapiens OX=9606 GN=PON1 PE=1 SV=3	PON1	3335.1
P25789	Proteasome subunit alpha type-4 OS=Homo sapiens OX=9606 GN=PSMA4 PE=1 SV=1	PSMA4	3327.51
Q02809	Procollagen-lysine,2-oxoglutarate 5-dioxygenase 1 OS=Homo sapiens OX=9606 GN=PLOD1 PE=1 SV=2	PLOD1	3315.47
P18669	Phosphoglycerate mutase 1 OS=Homo sapiens OX=9606 GN=PGAM1 PE=1 SV=2	PGAM1	3315.43
P55786	Puromycin-sensitive aminopeptidase OS=Homo sapiens OX=9606 GN=NPEPPS PE=1 SV=2	NPEPPS	3312.03
P14923	Junction plakoglobin OS=Homo sapiens OX=9606 GN=JUP PE=1 SV=3	JUP	3302.45
Q9UN37	Vacuolar protein sorting-associated protein 4A OS=Homo sapiens OX=9606 GN=VPS4A PE=1 SV=1	VPS4A	3290.94
Q9H7E9	UPF0488 protein C8orf33 OS=Homo sapiens OX=9606 GN=C8orf33 PE=1 SV=1	C8orf33	3284.1
Q14331	Protein FRG1 OS=Homo sapiens OX=9606 GN=FRG1 PE=1 SV=1	FRG1	3281.14
Q5VTL8	Pre-mRNA-splicing factor 38B OS=Homo sapiens OX=9606 GN=PRPF38B PE=1 SV=1	PRPF38B	3280.75
Q9NXK8	F-box/LRR-repeat protein 12 OS=Homo sapiens OX=9606 GN=FBXL12 PE=1 SV=1	FBXL12	3268.08
Q9UKF6	Cleavage and polyadenylation specificity factor subunit 3 OS=Homo sapiens OX=9606 GN=CPSF3 PE=1 SV=1	CPSF3	3261.51
Q04837	Single-stranded DNA-binding protein, mitochondrial OS=Homo sapiens OX=9606 GN=SSBP1 PE=1 SV=1	SSBP1	3253.59
P15170	Eukaryotic peptide chain release factor GTP-binding subunit ERF3A OS=Homo sapiens OX=9606 GN=GSPT1 PE=1 SV=1	GSPT1	3251.72
Q7Z2K6	Endoplasmic reticulum metallopeptidase 1 OS=Homo sapiens OX=9606 GN=ERMP1 PE=1 SV=2	ERMP1	3244.1
Q13148	TAR DNA-binding protein 43 OS=Homo sapiens OX=9606 GN=TARDBP PE=1 SV=1	TARDBP	3241.82
P08240	Signal recognition particle receptor subunit alpha OS=Homo sapiens OX=9606 GN=SRPRA PE=1 SV=2	SRPRA	3237.45
Q14694	Ubiquitin carboxyl-terminal hydrolase 10 OS=Homo sapiens OX=9606 GN=USP10 PE=1 SV=2	USP10	3225.49
Q01518	Adenylyl cyclase-associated protein 1 OS=Homo sapiens OX=9606 GN=CAP1 PE=1 SV=5	CAP1	3219.05
P60174	Triosephosphate isomerase OS=Homo sapiens OX=9606 GN=TPI1 PE=1 SV=4	TPI1	3213.47
P04179	Superoxide dismutase [Mn], mitochondrial OS=Homo sapiens OX=9606 GN=SOD2 PE=1 SV=3	SOD2	3210.18
P50991	T-complex protein 1 subunit delta OS=Homo sapiens OX=9606 GN=CCT4 PE=1 SV=4	CCT4	3208.11
O14924	Regulator of G-protein signaling 12 OS=Homo sapiens OX=9606 GN=RGS12 PE=1 SV=1	RGS12	3207.11
Q5T280	Putative methyltransferase C9orf114 OS=Homo sapiens OX=9606 GN=SPOUT1 PE=1 SV=3	SPOUT1	3204.58
Q96AG4	Leucine-rich repeat-containing protein 59 OS=Homo sapiens OX=9606 GN=LRRC59 PE=1 SV=1	LRRC59	3202.28
P30536	Translocator protein OS=Homo sapiens OX=9606 GN=TSPO PE=1 SV=3	TSPO	3199.08
P04259	Keratin, type II cytoskeletal 6B OS=Homo sapiens OX=9606 GN=KRT6B PE=1 SV=5	KRT6B	3197.95
Q16352	Alpha-internexin OS=Homo sapiens OX=9606 GN=INA PE=1 SV=2	INA	3195.23
P57088	Transmembrane protein 33 OS=Homo sapiens OX=9606 GN=TMEM33 PE=1 SV=2	TMEM33	3192.56
Q86VP6	Cullin-associated NEDD8-dissociated protein 1 OS=Homo sapiens OX=9606 GN=CAND1 PE=1 SV=2	CAND1	3192.41
Q58FF6	Putative heat shock protein HSP 90-beta 4 OS=Homo sapiens OX=9606 GN=HSP90AB4P PE=5 SV=1	HSP90AB4P	3191.1
P26599	Polypyrimidine tract-binding protein 1 OS=Homo sapiens OX=9606 GN=PTBP1 PE=1 SV=2	PTBP1	3171.28
P11274	Breakpoint cluster region protein OS=Homo sapiens OX=9606 GN=BCR PE=1 SV=2	BCR	3156.91
Q12800	Alpha-globin transcription factor CP2 OS=Homo sapiens OX=9606 GN=TFCP2 PE=1 SV=2	TFCP2	3152.56
Q9Y221	60S ribosome subunit biogenesis protein NIP7 homolog OS=Homo sapiens OX=9606 GN=NIP7 PE=1 SV=1	NIP7	3141.08
O76071	Probable cytosolic iron-sulfur protein assembly protein CIAO1 OS=Homo sapiens OX=9606 GN=CIAO1 PE=1 SV=1	CIAO1	3140.4
Q9BRA2	Thioredoxin domain-containing protein 17 OS=Homo sapiens OX=9606 GN=TXNDC17 PE=1 SV=1	TXNDC17	3133.63
P15927	Replication protein A 32 kDa subunit OS=Homo sapiens OX=9606 GN=RPA2 PE=1 SV=1	RPA2	3133.09
Q8NEM7	Transcription factor SPT20 homolog OS=Homo sapiens OX=9606 GN=SUPT20H PE=1 SV=2	SUPT20H	3132.06
Q9GZL7	Ribosome biogenesis protein WDR12 OS=Homo sapiens OX=9606 GN=WDR12 PE=1 SV=2	WDR12	3117.75
O15226	NF-kappa-B-repressing factor OS=Homo sapiens OX=9606 GN=NKRF PE=1 SV=2	NKRF	3113.41
Q13643	Four and a half LIM domains protein 3 OS=Homo sapiens OX=9606 GN=FHL3 PE=1 SV=4	FHL3	3109.33
Q93008	Probable ubiquitin carboxyl-terminal hydrolase FAF-X OS=Homo sapiens OX=9606 GN=USP9X PE=1 SV=4	USP9X	3103.52
O00567	Nucleolar protein 56 OS=Homo sapiens OX=9606 GN=NOP56 PE=1 SV=4	NOP56	3101.29
Q5SZL2	Centrosomal protein of 85 kDa-like OS=Homo sapiens OX=9606 GN=CEP85L PE=1 SV=1	CEP85L	3101.04
Q13601	KRR1 small subunit processome component homolog OS=Homo sapiens OX=9606 GN=KRR1 PE=1 SV=4	KRR1	3100.55
P33993	DNA replication licensing factor MCM7 OS=Homo sapiens OX=9606 GN=MCM7 PE=1 SV=4	MCM7	3097.07
P59998	Actin-related protein 2/3 complex subunit 4 OS=Homo sapiens OX=9606 GN=ARPC4 PE=1 SV=3	ARPC4	3092.08
P63220	Small ribosomal subunit protein eS21 OS=Homo sapiens OX=9606 GN=RPS21 PE=1 SV=1	RPS21	3086.09
O00231	26S proteasome non-ATPase regulatory subunit 11 OS=Homo sapiens OX=9606 GN=PSMD11 PE=1 SV=3	PSMD11	3085.17
Q9BPW8	Protein NipSnap homolog 1 OS=Homo sapiens OX=9606 GN=NIPSNAP1 PE=1 SV=1	NIPSNAP1	3083.05
Q9H6S0	3'-5' RNA helicase YTHDC2 OS=Homo sapiens OX=9606 GN=YTHDC2 PE=1 SV=2	YTHDC2	3077.24
O60504	Vinexin OS=Homo sapiens OX=9606 GN=SORBS3 PE=1 SV=2	SORBS3	3075.57
P10398	Serine/threonine-protein kinase A-Raf OS=Homo sapiens OX=9606 GN=ARAF PE=1 SV=2	ARAF	3074.81
Q8WX93	Palladin OS=Homo sapiens OX=9606 GN=PALLD PE=1 SV=3	PALLD	3072.23
P54136	Arginine--tRNA ligase, cytoplasmic OS=Homo sapiens OX=9606 GN=RARS1 PE=1 SV=2	RARS1	3068.09
Q7L2H7	Eukaryotic translation initiation factor 3 subunit M OS=Homo sapiens OX=9606 GN=EIF3M PE=1 SV=1	EIF3M	3067.95
O96019	Actin-like protein 6A OS=Homo sapiens OX=9606 GN=ACTL6A PE=1 SV=1	ACTL6A	3065.34
P09496	Clathrin light chain A OS=Homo sapiens OX=9606 GN=CLTA PE=1 SV=1	CLTA	3064.6
P52701	DNA mismatch repair protein Msh6 OS=Homo sapiens OX=9606 GN=MSH6 PE=1 SV=2	MSH6	3061.41
O75390	Citrate synthase, mitochondrial OS=Homo sapiens OX=9606 GN=CS PE=1 SV=2	CS	3055.5
Q86XP3	ATP-dependent RNA helicase DDX42 OS=Homo sapiens OX=9606 GN=DDX42 PE=1 SV=1	DDX42	3053.41
Q13796	Protein Shroom2 OS=Homo sapiens OX=9606 GN=SHROOM2 PE=1 SV=1	SHROOM2	3050.54
Q8NFF5	FAD synthase OS=Homo sapiens OX=9606 GN=FLAD1 PE=1 SV=1	FLAD1	3046.06
Q01804	OTU domain-containing protein 4 OS=Homo sapiens OX=9606 GN=OTUD4 PE=1 SV=4	OTUD4	3039.32
P62877	E3 ubiquitin-protein ligase RBX1 OS=Homo sapiens OX=9606 GN=RBX1 PE=1 SV=1	RBX1	3037.06
P60981	Destrin OS=Homo sapiens OX=9606 GN=DSTN PE=1 SV=3	DSTN	3032.39
Q9BYM8	RanBP-type and C3HC4-type zinc finger-containing protein 1 OS=Homo sapiens OX=9606 GN=RBCK1 PE=1 SV=2	RBCK1	3029.62
Q06265	Exosome complex component RRP45 OS=Homo sapiens OX=9606 GN=EXOSC9 PE=1 SV=3	EXOSC9	3025.09
A8MT69	Centromere protein X OS=Homo sapiens OX=9606 GN=CENPX PE=1 SV=1	CENPX	3024.07
P48643	T-complex protein 1 subunit epsilon OS=Homo sapiens OX=9606 GN=CCT5 PE=1 SV=1	CCT5	3023.07
P48507	Glutamate--cysteine ligase regulatory subunit OS=Homo sapiens OX=9606 GN=GCLM PE=1 SV=1	GCLM	3022.08
Q9Y5Q9	General transcription factor 3C polypeptide 3 OS=Homo sapiens OX=9606 GN=GTF3C3 PE=1 SV=1	GTF3C3	3021.09
Q96GX5	Serine/threonine-protein kinase greatwall OS=Homo sapiens OX=9606 GN=MASTL PE=1 SV=1	MASTL	3019.24
O00541	Pescadillo homolog OS=Homo sapiens OX=9606 GN=PES1 PE=1 SV=1	PES1	3011.76
Q13547	Histone deacetylase 1 OS=Homo sapiens OX=9606 GN=HDAC1 PE=1 SV=1	HDAC1	3007.48
P61254	Large ribosomal subunit protein uL24 OS=Homo sapiens OX=9606 GN=RPL26 PE=1 SV=1	RPL26	3006.08
Q92947	Glutaryl-CoA dehydrogenase, mitochondrial OS=Homo sapiens OX=9606 GN=GCDH PE=1 SV=1	GCDH	3000.83
Q9H4A4	Aminopeptidase B OS=Homo sapiens OX=9606 GN=RNPEP PE=1 SV=2	RNPEP	2997.58
Q16659	Mitogen-activated protein kinase 6 OS=Homo sapiens OX=9606 GN=MAPK6 PE=1 SV=1	MAPK6	2997.26
P62304	Small nuclear ribonucleoprotein E OS=Homo sapiens OX=9606 GN=SNRPE PE=1 SV=1	SNRPE	2991.04
Q6ZUT1	Uncharacterized protein NKAPD1 OS=Homo sapiens OX=9606 GN=NKAPD1 PE=1 SV=2	NKAPD1	2988.09
P13667	Protein disulfide-isomerase A4 OS=Homo sapiens OX=9606 GN=PDIA4 PE=1 SV=2	PDIA4	2987.92
P08237	ATP-dependent 6-phosphofructokinase, muscle type OS=Homo sapiens OX=9606 GN=PFKM PE=1 SV=2	PFKM	2987.63
P62495	Eukaryotic peptide chain release factor subunit 1 OS=Homo sapiens OX=9606 GN=ETF1 PE=1 SV=3	ETF1	2980.44
Q9UHR5	SAP30-binding protein OS=Homo sapiens OX=9606 GN=SAP30BP PE=1 SV=1	SAP30BP	2977.65
Q9BRZ2	E3 ubiquitin-protein ligase TRIM56 OS=Homo sapiens OX=9606 GN=TRIM56 PE=1 SV=3	TRIM56	2976.63
P32119	Peroxiredoxin-2 OS=Homo sapiens OX=9606 GN=PRDX2 PE=1 SV=5	PRDX2	2972.56
Q9Y266	Nuclear migration protein nudC OS=Homo sapiens OX=9606 GN=NUDC PE=1 SV=1	NUDC	2970.34
P63010	AP-2 complex subunit beta OS=Homo sapiens OX=9606 GN=AP2B1 PE=1 SV=1	AP2B1	2954.26
P29590	Protein PML OS=Homo sapiens OX=9606 GN=PML PE=1 SV=3	PML	2953.26
Q04760	Lactoylglutathione lyase OS=Homo sapiens OX=9606 GN=GLO1 PE=1 SV=4	GLO1	2951.24
O60684	Importin subunit alpha-7 OS=Homo sapiens OX=9606 GN=KPNA6 PE=1 SV=1	KPNA6	2949.62
P55769	NHP2-like protein 1 OS=Homo sapiens OX=9606 GN=SNU13 PE=1 SV=3	SNU13	2946.16
P21980	Protein-glutamine gamma-glutamyltransferase 2 OS=Homo sapiens OX=9606 GN=TGM2 PE=1 SV=2	TGM2	2942.06
P49674	Casein kinase I isoform epsilon OS=Homo sapiens OX=9606 GN=CSNK1E PE=1 SV=1	CSNK1E	2934.65
P08651	Nuclear factor 1 C-type OS=Homo sapiens OX=9606 GN=NFIC PE=1 SV=2	NFIC	2933.08
Q6DKI1	Ribosomal protein uL30-like OS=Homo sapiens OX=9606 GN=RPL7L1 PE=1 SV=2	RPL7L1	2932.16
P28066	Proteasome subunit alpha type-5 OS=Homo sapiens OX=9606 GN=PSMA5 PE=1 SV=3	PSMA5	2930.11
Q8N1F7	Nuclear pore complex protein Nup93 OS=Homo sapiens OX=9606 GN=NUP93 PE=1 SV=2	NUP93	2925.43
P28070	Proteasome subunit beta type-4 OS=Homo sapiens OX=9606 GN=PSMB4 PE=1 SV=4	PSMB4	2925.18
Q15650	Activating signal cointegrator 1 OS=Homo sapiens OX=9606 GN=TRIP4 PE=1 SV=4	TRIP4	2920.37
O95163	Elongator complex protein 1 OS=Homo sapiens OX=9606 GN=ELP1 PE=1 SV=3	ELP1	2920.07
O43353	Receptor-interacting serine/threonine-protein kinase 2 OS=Homo sapiens OX=9606 GN=RIPK2 PE=1 SV=2	RIPK2	2915.58
Q08554	Desmocollin-1 OS=Homo sapiens OX=9606 GN=DSC1 PE=1 SV=2	DSC1	2908.12
Q8IZH2	5'-3' exoribonuclease 1 OS=Homo sapiens OX=9606 GN=XRN1 PE=1 SV=1	XRN1	2906.59
Q13885	Tubulin beta-2A chain OS=Homo sapiens OX=9606 GN=TUBB2A PE=1 SV=1	TUBB2A	2898.98
C9J069	Apical junction component 1 homolog OS=Homo sapiens OX=9606 GN=AJM1 PE=3 SV=1	AJM1	2893.86
P61981	14-3-3 protein gamma OS=Homo sapiens OX=9606 GN=YWHAG PE=1 SV=2	YWHAG	2893.41
P17096	High mobility group protein HMG-I/HMG-Y OS=Homo sapiens OX=9606 GN=HMGA1 PE=1 SV=3	HMGA1	2884.66
P62195	26S proteasome regulatory subunit 8 OS=Homo sapiens OX=9606 GN=PSMC5 PE=1 SV=1	PSMC5	2879.59
Q99569	Plakophilin-4 OS=Homo sapiens OX=9606 GN=PKP4 PE=1 SV=2	PKP4	2872.45
Q9NTK5	Obg-like ATPase 1 OS=Homo sapiens OX=9606 GN=OLA1 PE=1 SV=2	OLA1	2872.03
Q08170	Serine/arginine-rich splicing factor 4 OS=Homo sapiens OX=9606 GN=SRSF4 PE=1 SV=2	SRSF4	2872.01
P61224	Ras-related protein Rap-1b OS=Homo sapiens OX=9606 GN=RAP1B PE=1 SV=1	RAP1B	2871.97
Q86U42	Polyadenylate-binding protein 2 OS=Homo sapiens OX=9606 GN=PABPN1 PE=1 SV=3	PABPN1	2870.71
Q8IYD8	Fanconi anemia group M protein OS=Homo sapiens OX=9606 GN=FANCM PE=1 SV=2	FANCM	2865.32
P40939	Trifunctional enzyme subunit alpha, mitochondrial OS=Homo sapiens OX=9606 GN=HADHA PE=1 SV=2	HADHA	2864.82
Q04637	Eukaryotic translation initiation factor 4 gamma 1 OS=Homo sapiens OX=9606 GN=EIF4G1 PE=1 SV=4	EIF4G1	2857.88
P00450	Ceruloplasmin OS=Homo sapiens OX=9606 GN=CP PE=1 SV=1	CP	2855.84
Q16531	DNA damage-binding protein 1 OS=Homo sapiens OX=9606 GN=DDB1 PE=1 SV=1	DDB1	2855.23
P05198	Eukaryotic translation initiation factor 2 subunit 1 OS=Homo sapiens OX=9606 GN=EIF2S1 PE=1 SV=3	EIF2S1	2844.51
P05023	Sodium/potassium-transporting ATPase subunit alpha-1 OS=Homo sapiens OX=9606 GN=ATP1A1 PE=1 SV=1	ATP1A1	2842.49
Q01469	Fatty acid-binding protein 5 OS=Homo sapiens OX=9606 GN=FABP5 PE=1 SV=3	FABP5	2842.46
Q13888	General transcription factor IIH subunit 2 OS=Homo sapiens OX=9606 GN=GTF2H2 PE=1 SV=1	GTF2H2	2839.38
Q13155	Aminoacyl tRNA synthase complex-interacting multifunctional protein 2 OS=Homo sapiens OX=9606 GN=AIMP2 PE=1 SV=2	AIMP2	2838.42
Q96QD5	DEP domain-containing protein 7 OS=Homo sapiens OX=9606 GN=DEPDC7 PE=2 SV=1	DEPDC7	2834.06
P49916	DNA ligase 3 OS=Homo sapiens OX=9606 GN=LIG3 PE=1 SV=2	LIG3	2829.45
Q13404	Ubiquitin-conjugating enzyme E2 variant 1 OS=Homo sapiens OX=9606 GN=UBE2V1 PE=1 SV=2	UBE2V1	2828.96
Q53GL7	Protein mono-ADP-ribosyltransferase PARP10 OS=Homo sapiens OX=9606 GN=PARP10 PE=1 SV=2	PARP10	2821.87
Q9HAZ1	Dual specificity protein kinase CLK4 OS=Homo sapiens OX=9606 GN=CLK4 PE=1 SV=1	CLK4	2821.06
P19525	Interferon-induced, double-stranded RNA-activated protein kinase OS=Homo sapiens OX=9606 GN=EIF2AK2 PE=1 SV=2	EIF2AK2	2819.55
Q9H089	Large subunit GTPase 1 homolog OS=Homo sapiens OX=9606 GN=LSG1 PE=1 SV=2	LSG1	2818.71
O94901	SUN domain-containing protein 1 OS=Homo sapiens OX=9606 GN=SUN1 PE=1 SV=4	SUN1	2814.67
Q13523	Serine/threonine-protein kinase PRP4 homolog OS=Homo sapiens OX=9606 GN=PRPF4B PE=1 SV=3	PRPF4B	2812.98
P52294	Importin subunit alpha-5 OS=Homo sapiens OX=9606 GN=KPNA1 PE=1 SV=3	KPNA1	2811.75
Q16576	Histone-binding protein RBBP7 OS=Homo sapiens OX=9606 GN=RBBP7 PE=1 SV=1	RBBP7	2811.44
P45880	Voltage-dependent anion-selective channel protein 2 OS=Homo sapiens OX=9606 GN=VDAC2 PE=1 SV=2	VDAC2	2803.67
O00170	AH receptor-interacting protein OS=Homo sapiens OX=9606 GN=AIP PE=1 SV=3	AIP	2802.83
Q9H0G5	Nuclear speckle splicing regulatory protein 1 OS=Homo sapiens OX=9606 GN=NSRP1 PE=1 SV=1	NSRP1	2802.74
Q7Z739	YTH domain-containing family protein 3 OS=Homo sapiens OX=9606 GN=YTHDF3 PE=1 SV=1	YTHDF3	2800.26
Q8TED0	U3 small nucleolar RNA-associated protein 15 homolog OS=Homo sapiens OX=9606 GN=UTP15 PE=1 SV=3	UTP15	2795.72
Q9UNM6	26S proteasome non-ATPase regulatory subunit 13 OS=Homo sapiens OX=9606 GN=PSMD13 PE=1 SV=2	PSMD13	2794.26
O75369	Filamin-B OS=Homo sapiens OX=9606 GN=FLNB PE=1 SV=2	FLNB	2793.92
O43900	Prickle planar cell polarity protein 3 OS=Homo sapiens OX=9606 GN=PRICKLE3 PE=1 SV=2	PRICKLE3	2792.05
Q8TDD1	ATP-dependent RNA helicase DDX54 OS=Homo sapiens OX=9606 GN=DDX54 PE=1 SV=2	DDX54	2790.55
O60264	SWI/SNF-related matrix-associated actin-dependent regulator of chromatin subfamily A member 5 OS=Homo sapiens OX=9606 GN=SMARCA5 PE=1 SV=1	SMARCA5	2789.46
O75190	DnaJ homolog subfamily B member 6 OS=Homo sapiens OX=9606 GN=DNAJB6 PE=1 SV=2	DNAJB6	2788.82
Q00577	Transcriptional activator protein Pur-alpha OS=Homo sapiens OX=9606 GN=PURA PE=1 SV=2	PURA	2785.06
Q14011	Cold-inducible RNA-binding protein OS=Homo sapiens OX=9606 GN=CIRBP PE=1 SV=1	CIRBP	2781.98
P82930	Small ribosomal subunit protein mS34 OS=Homo sapiens OX=9606 GN=MRPS34 PE=1 SV=2	MRPS34	2781.1
Q14157	Ubiquitin-associated protein 2-like OS=Homo sapiens OX=9606 GN=UBAP2L PE=1 SV=2	UBAP2L	2779.88
P43686	26S proteasome regulatory subunit 6B OS=Homo sapiens OX=9606 GN=PSMC4 PE=1 SV=2	PSMC4	2779.49
P18085	ADP-ribosylation factor 4 OS=Homo sapiens OX=9606 GN=ARF4 PE=1 SV=3	ARF4	2779.46
P25786	Proteasome subunit alpha type-1 OS=Homo sapiens OX=9606 GN=PSMA1 PE=1 SV=1	PSMA1	2778.1
P39687	Acidic leucine-rich nuclear phosphoprotein 32 family member A OS=Homo sapiens OX=9606 GN=ANP32A PE=1 SV=1	ANP32A	2775
O15144	Actin-related protein 2/3 complex subunit 2 OS=Homo sapiens OX=9606 GN=ARPC2 PE=1 SV=1	ARPC2	2773.99
E9PAV3	Nascent polypeptide-associated complex subunit alpha, muscle-specific form OS=Homo sapiens OX=9606 GN=NACA PE=1 SV=1	NACA	2762.99
Q5TZA2	Rootletin OS=Homo sapiens OX=9606 GN=CROCC PE=1 SV=2	CROCC	2760.07
A0A0A0MS15	Immunoglobulin heavy variable 3-49 OS=Homo sapiens OX=9606 GN=IGHV3-49 PE=3 SV=1	IGHV3-49	2759.08
P02545	Prelamin-A/C OS=Homo sapiens OX=9606 GN=LMNA PE=1 SV=1	LMNA	2755.52
Q86Y91	Kinesin-like protein KIF18B OS=Homo sapiens OX=9606 GN=KIF18B PE=1 SV=4	KIF18B	2748.82
P09497	Clathrin light chain B OS=Homo sapiens OX=9606 GN=CLTB PE=1 SV=1	CLTB	2746.04
O43896	Kinesin-like protein KIF1C OS=Homo sapiens OX=9606 GN=KIF1C PE=1 SV=3	KIF1C	2743.4
P19784	Casein kinase II subunit alpha' OS=Homo sapiens OX=9606 GN=CSNK2A2 PE=1 SV=1	CSNK2A2	2740.06
Q9NP66	High mobility group protein 20A OS=Homo sapiens OX=9606 GN=HMG20A PE=1 SV=1	HMG20A	2739.08
Q9BQ61	Telomerase RNA component interacting RNase OS=Homo sapiens OX=9606 GN=TRIR PE=1 SV=1	TRIR	2739.08
Q96A35	Large ribosomal subunit protein uL24m OS=Homo sapiens OX=9606 GN=MRPL24 PE=1 SV=1	MRPL24	2736.12
Q13200	26S proteasome non-ATPase regulatory subunit 2 OS=Homo sapiens OX=9606 GN=PSMD2 PE=1 SV=3	PSMD2	2735.75
Q9HCN8	Stromal cell-derived factor 2-like protein 1 OS=Homo sapiens OX=9606 GN=SDF2L1 PE=1 SV=2	SDF2L1	2735.08
Q9Y3B2	Exosome complex component CSL4 OS=Homo sapiens OX=9606 GN=EXOSC1 PE=1 SV=1	EXOSC1	2727.74
Q96JE7	Protein transport protein Sec16B OS=Homo sapiens OX=9606 GN=SEC16B PE=1 SV=2	SEC16B	2726.74
P30086	Phosphatidylethanolamine-binding protein 1 OS=Homo sapiens OX=9606 GN=PEBP1 PE=1 SV=3	PEBP1	2719.74
Q9Y2A7	Nck-associated protein 1 OS=Homo sapiens OX=9606 GN=NCKAP1 PE=1 SV=1	NCKAP1	2719.56
Q9BXJ9	N-alpha-acetyltransferase 15, NatA auxiliary subunit OS=Homo sapiens OX=9606 GN=NAA15 PE=1 SV=1	NAA15	2707.38
Q6NTE8	MRN complex-interacting protein OS=Homo sapiens OX=9606 GN=MRNIP PE=1 SV=2	MRNIP	2701.14
P07339	Cathepsin D OS=Homo sapiens OX=9606 GN=CTSD PE=1 SV=1	CTSD	2701.08
Q9NQ55	Suppressor of SWI4 1 homolog OS=Homo sapiens OX=9606 GN=PPAN PE=1 SV=1	PPAN	2699.47
Q92734	Protein TFG OS=Homo sapiens OX=9606 GN=TFG PE=1 SV=2	TFG	2693.06
Q8N2Z9	Centromere protein S OS=Homo sapiens OX=9606 GN=CENPS PE=1 SV=1	CENPS	2686.36
P34896	Serine hydroxymethyltransferase, cytosolic OS=Homo sapiens OX=9606 GN=SHMT1 PE=1 SV=1	SHMT1	2682.06
O15541	E3 ubiquitin-protein ligase RNF113A OS=Homo sapiens OX=9606 GN=RNF113A PE=1 SV=1	RNF113A	2680.06
Q02880	DNA topoisomerase 2-beta OS=Homo sapiens OX=9606 GN=TOP2B PE=1 SV=3	TOP2B	2676.04
P09238	Stromelysin-2 OS=Homo sapiens OX=9606 GN=MMP10 PE=1 SV=1	MMP10	2675.67
Q06033	Inter-alpha-trypsin inhibitor heavy chain H3 OS=Homo sapiens OX=9606 GN=ITIH3 PE=1 SV=2	ITIH3	2673.27
Q99459	Cell division cycle 5-like protein OS=Homo sapiens OX=9606 GN=CDC5L PE=1 SV=2	CDC5L	2668.58
Q9Y2X3	Nucleolar protein 58 OS=Homo sapiens OX=9606 GN=NOP58 PE=1 SV=1	NOP58	2659.67
P54619	5'-AMP-activated protein kinase subunit gamma-1 OS=Homo sapiens OX=9606 GN=PRKAG1 PE=1 SV=1	PRKAG1	2655.72
Q9Y2R5	Small ribosomal subunit protein uS17m OS=Homo sapiens OX=9606 GN=MRPS17 PE=1 SV=1	MRPS17	2655.07
P51665	26S proteasome non-ATPase regulatory subunit 7 OS=Homo sapiens OX=9606 GN=PSMD7 PE=1 SV=2	PSMD7	2654.46
P30414	NK-tumor recognition protein OS=Homo sapiens OX=9606 GN=NKTR PE=1 SV=2	NKTR	2654.28
O43813	Glutathione S-transferase LANCL1 OS=Homo sapiens OX=9606 GN=LANCL1 PE=1 SV=1	LANCL1	2649.43
Q16795	NADH dehydrogenase [ubiquinone] 1 alpha subcomplex subunit 9, mitochondrial OS=Homo sapiens OX=9606 GN=NDUFA9 PE=1 SV=2	NDUFA9	2645.94
P30291	Wee1-like protein kinase OS=Homo sapiens OX=9606 GN=WEE1 PE=1 SV=2	WEE1	2644.86
Q7KZF4	Staphylococcal nuclease domain-containing protein 1 OS=Homo sapiens OX=9606 GN=SND1 PE=1 SV=1	SND1	2642.48
Q96EY1	DnaJ homolog subfamily A member 3, mitochondrial OS=Homo sapiens OX=9606 GN=DNAJA3 PE=1 SV=2	DNAJA3	2636.74
Q9Y4W6	AFG3-like protein 2 OS=Homo sapiens OX=9606 GN=AFG3L2 PE=1 SV=2	AFG3L2	2636.7
Q13098	COP9 signalosome complex subunit 1 OS=Homo sapiens OX=9606 GN=GPS1 PE=1 SV=4	GPS1	2636.43
O94842	TOX high mobility group box family member 4 OS=Homo sapiens OX=9606 GN=TOX4 PE=1 SV=1	TOX4	2629.9
P12268	Inosine-5'-monophosphate dehydrogenase 2 OS=Homo sapiens OX=9606 GN=IMPDH2 PE=1 SV=2	IMPDH2	2629.45
Q92522	Histone H1.10 OS=Homo sapiens OX=9606 GN=H1-10 PE=1 SV=1	H1-10	2628.88
O43290	U4/U6.U5 tri-snRNP-associated protein 1 OS=Homo sapiens OX=9606 GN=SART1 PE=1 SV=1	SART1	2626.96
A7KAX9	Rho GTPase-activating protein 32 OS=Homo sapiens OX=9606 GN=ARHGAP32 PE=1 SV=1	ARHGAP32	2625.65
Q13573	SNW domain-containing protein 1 OS=Homo sapiens OX=9606 GN=SNW1 PE=1 SV=1	SNW1	2624.93
P29401	Transketolase OS=Homo sapiens OX=9606 GN=TKT PE=1 SV=3	TKT	2622.4
O14818	Proteasome subunit alpha type-7 OS=Homo sapiens OX=9606 GN=PSMA7 PE=1 SV=1	PSMA7	2621.69
Q5BKY9	Protein FAM133B OS=Homo sapiens OX=9606 GN=FAM133B PE=1 SV=1	FAM133B	2621.66
O14730	Serine/threonine-protein kinase RIO3 OS=Homo sapiens OX=9606 GN=RIOK3 PE=1 SV=2	RIOK3	2621.44
Q9H4P4	E3 ubiquitin-protein ligase NRDP1 OS=Homo sapiens OX=9606 GN=RNF41 PE=1 SV=2	RNF41	2618.44
Q9UHB9	Signal recognition particle subunit SRP68 OS=Homo sapiens OX=9606 GN=SRP68 PE=1 SV=2	SRP68	2618
Q8WV44	E3 ubiquitin-protein ligase TRIM41 OS=Homo sapiens OX=9606 GN=TRIM41 PE=1 SV=3	TRIM41	2613.64
Q10713	Mitochondrial-processing peptidase subunit alpha OS=Homo sapiens OX=9606 GN=PMPCA PE=1 SV=2	PMPCA	2609.7
Q9Y5Q8	General transcription factor 3C polypeptide 5 OS=Homo sapiens OX=9606 GN=GTF3C5 PE=1 SV=2	GTF3C5	2606.72
Q5H9U9	Probable ATP-dependent RNA helicase DDX60-like OS=Homo sapiens OX=9606 GN=DDX60L PE=2 SV=2	DDX60L	2604.17
Q6P158	Putative ATP-dependent RNA helicase DHX57 OS=Homo sapiens OX=9606 GN=DHX57 PE=1 SV=2	DHX57	2600.69
Q01995	Transgelin OS=Homo sapiens OX=9606 GN=TAGLN PE=1 SV=4	TAGLN	2594.24
O75534	Cold shock domain-containing protein E1 OS=Homo sapiens OX=9606 GN=CSDE1 PE=1 SV=2	CSDE1	2585.84
O94880	PHD finger protein 14 OS=Homo sapiens OX=9606 GN=PHF14 PE=1 SV=3	PHF14	2583.46
Q8NEJ9	Neuroguidin OS=Homo sapiens OX=9606 GN=NGDN PE=1 SV=1	NGDN	2583.05
P23588	Eukaryotic translation initiation factor 4B OS=Homo sapiens OX=9606 GN=EIF4B PE=1 SV=2	EIF4B	2582.8
O15511	Actin-related protein 2/3 complex subunit 5 OS=Homo sapiens OX=9606 GN=ARPC5 PE=1 SV=3	ARPC5	2580
Q9BYJ4	E3 ubiquitin-protein ligase TRIM34 OS=Homo sapiens OX=9606 GN=TRIM34 PE=1 SV=2	TRIM34	2579.64
P62310	U6 snRNA-associated Sm-like protein LSm3 OS=Homo sapiens OX=9606 GN=LSM3 PE=1 SV=2	LSM3	2579.36
Q9H0H5	Rac GTPase-activating protein 1 OS=Homo sapiens OX=9606 GN=RACGAP1 PE=1 SV=1	RACGAP1	2578.07
Q5QJE6	Deoxynucleotidyltransferase terminal-interacting protein 2 OS=Homo sapiens OX=9606 GN=DNTTIP2 PE=1 SV=2	DNTTIP2	2577.39
P63000	Ras-related C3 botulinum toxin substrate 1 OS=Homo sapiens OX=9606 GN=RAC1 PE=1 SV=1	RAC1	2575.45
Q8IV08	5'-3' exonuclease PLD3 OS=Homo sapiens OX=9606 GN=PLD3 PE=1 SV=1	PLD3	2573.22
O43707	Alpha-actinin-4 OS=Homo sapiens OX=9606 GN=ACTN4 PE=1 SV=2	ACTN4	2571.57
Q02413	Desmoglein-1 OS=Homo sapiens OX=9606 GN=DSG1 PE=1 SV=2	DSG1	2569.37
O75821	Eukaryotic translation initiation factor 3 subunit G OS=Homo sapiens OX=9606 GN=EIF3G PE=1 SV=2	EIF3G	2569.32
Q9BY77	Polymerase delta-interacting protein 3 OS=Homo sapiens OX=9606 GN=POLDIP3 PE=1 SV=2	POLDIP3	2567.61
P25685	DnaJ homolog subfamily B member 1 OS=Homo sapiens OX=9606 GN=DNAJB1 PE=1 SV=4	DNAJB1	2565.97
O43670	BUB3-interacting and GLEBS motif-containing protein ZNF207 OS=Homo sapiens OX=9606 GN=ZNF207 PE=1 SV=1	ZNF207	2561.41
O15234	Protein CASC3 OS=Homo sapiens OX=9606 GN=CASC3 PE=1 SV=2	CASC3	2557.08
A5YKK6	CCR4-NOT transcription complex subunit 1 OS=Homo sapiens OX=9606 GN=CNOT1 PE=1 SV=2	CNOT1	2555.53
P51970	NADH dehydrogenase [ubiquinone] 1 alpha subcomplex subunit 8 OS=Homo sapiens OX=9606 GN=NDUFA8 PE=1 SV=3	NDUFA8	2554.05
P63173	Large ribosomal subunit protein eL38 OS=Homo sapiens OX=9606 GN=RPL38 PE=1 SV=2	RPL38	2552.36
P35249	Replication factor C subunit 4 OS=Homo sapiens OX=9606 GN=RFC4 PE=1 SV=2	RFC4	2550.38
P35244	Replication protein A 14 kDa subunit OS=Homo sapiens OX=9606 GN=RPA3 PE=1 SV=1	RPA3	2549.85
Q7Z417	FMR1-interacting protein NUFIP2 OS=Homo sapiens OX=9606 GN=NUFIP2 PE=1 SV=1	NUFIP2	2548.47
O00232	26S proteasome non-ATPase regulatory subunit 12 OS=Homo sapiens OX=9606 GN=PSMD12 PE=1 SV=3	PSMD12	2545.28
Q99497	Parkinson disease protein 7 OS=Homo sapiens OX=9606 GN=PARK7 PE=1 SV=2	PARK7	2541.75
Q9NVN8	Guanine nucleotide-binding protein-like 3-like protein OS=Homo sapiens OX=9606 GN=GNL3L PE=1 SV=1	GNL3L	2531.76
Q8TBK6	Zinc finger CCHC domain-containing protein 10 OS=Homo sapiens OX=9606 GN=ZCCHC10 PE=1 SV=1	ZCCHC10	2530.09
P61289	Proteasome activator complex subunit 3 OS=Homo sapiens OX=9606 GN=PSME3 PE=1 SV=1	PSME3	2523.64
P00736	Complement C1r subcomponent OS=Homo sapiens OX=9606 GN=C1R PE=1 SV=2	C1R	2520.95
Q13123	Protein Red OS=Homo sapiens OX=9606 GN=IK PE=1 SV=3	IK	2518.8
Q9HC36	rRNA methyltransferase 3, mitochondrial OS=Homo sapiens OX=9606 GN=MRM3 PE=1 SV=2	MRM3	2513.05
Q7Z412	Peroxisome assembly protein 26 OS=Homo sapiens OX=9606 GN=PEX26 PE=1 SV=2	PEX26	2512.69
P00734	Prothrombin OS=Homo sapiens OX=9606 GN=F2 PE=1 SV=2	F2	2509.57
Q96RQ3	Methylcrotonoyl-CoA carboxylase subunit alpha, mitochondrial OS=Homo sapiens OX=9606 GN=MCCC1 PE=1 SV=3	MCCC1	2509.06
Q92688	Acidic leucine-rich nuclear phosphoprotein 32 family member B OS=Homo sapiens OX=9606 GN=ANP32B PE=1 SV=1	ANP32B	2508.68
Q15181	Inorganic pyrophosphatase OS=Homo sapiens OX=9606 GN=PPA1 PE=1 SV=2	PPA1	2505.44
P49748	Very long-chain specific acyl-CoA dehydrogenase, mitochondrial OS=Homo sapiens OX=9606 GN=ACADVL PE=1 SV=1	ACADVL	2504.58
Q10589	Bone marrow stromal antigen 2 OS=Homo sapiens OX=9606 GN=BST2 PE=1 SV=1	BST2	2501.57
P13797	Plastin-3 OS=Homo sapiens OX=9606 GN=PLS3 PE=1 SV=4	PLS3	2490.52
Q86XZ4	Spermatogenesis-associated serine-rich protein 2 OS=Homo sapiens OX=9606 GN=SPATS2 PE=1 SV=1	SPATS2	2484.29
Q15024	Exosome complex component RRP42 OS=Homo sapiens OX=9606 GN=EXOSC7 PE=1 SV=3	EXOSC7	2482.09
Q9BX10	GTP-binding protein 2 OS=Homo sapiens OX=9606 GN=GTPBP2 PE=1 SV=1	GTPBP2	2479.68
Q01105	Protein SET OS=Homo sapiens OX=9606 GN=SET PE=1 SV=3	SET	2475.79
P68400	Casein kinase II subunit alpha OS=Homo sapiens OX=9606 GN=CSNK2A1 PE=1 SV=1	CSNK2A1	2471.49
O14734	Acyl-coenzyme A thioesterase 8 OS=Homo sapiens OX=9606 GN=ACOT8 PE=1 SV=1	ACOT8	2469.07
Q86W92	Liprin-beta-1 OS=Homo sapiens OX=9606 GN=PPFIBP1 PE=1 SV=2	PPFIBP1	2466.38
Q96MT8	Centrosomal protein of 63 kDa OS=Homo sapiens OX=9606 GN=CEP63 PE=1 SV=1	CEP63	2462.83
Q9NS15	Latent-transforming growth factor beta-binding protein 3 OS=Homo sapiens OX=9606 GN=LTBP3 PE=1 SV=4	LTBP3	2462.82
P29558	RNA-binding motif, single-stranded-interacting protein 1 OS=Homo sapiens OX=9606 GN=RBMS1 PE=1 SV=3	RBMS1	2462.42
P82663	Small ribosomal subunit protein mS25 OS=Homo sapiens OX=9606 GN=MRPS25 PE=1 SV=1	MRPS25	2461.09
O00267	Transcription elongation factor SPT5 OS=Homo sapiens OX=9606 GN=SUPT5H PE=1 SV=1	SUPT5H	2459.44
O43303	Centriolar coiled-coil protein of 110 kDa OS=Homo sapiens OX=9606 GN=CCP110 PE=1 SV=3	CCP110	2457.43
P61586	Transforming protein RhoA OS=Homo sapiens OX=9606 GN=RHOA PE=1 SV=1	RHOA	2452.17
Q5T5X7	BEN domain-containing protein 3 OS=Homo sapiens OX=9606 GN=BEND3 PE=1 SV=1	BEND3	2448.57
P20618	Proteasome subunit beta type-1 OS=Homo sapiens OX=9606 GN=PSMB1 PE=1 SV=2	PSMB1	2448.09
Q9UPW0	Forkhead box protein J3 OS=Homo sapiens OX=9606 GN=FOXJ3 PE=1 SV=2	FOXJ3	2446.07
P27694	Replication protein A 70 kDa DNA-binding subunit OS=Homo sapiens OX=9606 GN=RPA1 PE=1 SV=2	RPA1	2441.51
P49588	Alanine--tRNA ligase, cytoplasmic OS=Homo sapiens OX=9606 GN=AARS1 PE=1 SV=2	AARS1	2441.18
Q8TF09	Dynein light chain roadblock-type 2 OS=Homo sapiens OX=9606 GN=DYNLRB2 PE=1 SV=1	DYNLRB2	2441.08
Q5H9R7	Serine/threonine-protein phosphatase 6 regulatory subunit 3 OS=Homo sapiens OX=9606 GN=PPP6R3 PE=1 SV=2	PPP6R3	2438.49
Q2TAY7	WD40 repeat-containing protein SMU1 OS=Homo sapiens OX=9606 GN=SMU1 PE=1 SV=2	SMU1	2435.33
P22234	Bifunctional phosphoribosylaminoimidazole carboxylase/phosphoribosylaminoimidazole succinocarboxamide synthetase OS=Homo sapiens OX=9606 GN=PAICS PE=1 SV=3	PAICS	2433.68
Q8IZV5	Retinol dehydrogenase 10 OS=Homo sapiens OX=9606 GN=RDH10 PE=1 SV=1	RDH10	2427.55
O76003	Glutaredoxin-3 OS=Homo sapiens OX=9606 GN=GLRX3 PE=1 SV=2	GLRX3	2424.19
Q15427	Splicing factor 3B subunit 4 OS=Homo sapiens OX=9606 GN=SF3B4 PE=1 SV=1	SF3B4	2421.85
P17174	Aspartate aminotransferase, cytoplasmic OS=Homo sapiens OX=9606 GN=GOT1 PE=1 SV=3	GOT1	2418.18
Q71RC2	La-related protein 4 OS=Homo sapiens OX=9606 GN=LARP4 PE=1 SV=3	LARP4	2418.07
Q9Y399	Small ribosomal subunit protein uS2m OS=Homo sapiens OX=9606 GN=MRPS2 PE=1 SV=1	MRPS2	2413.2
P46459	Vesicle-fusing ATPase OS=Homo sapiens OX=9606 GN=NSF PE=1 SV=3	NSF	2412.06
P06899	Histone H2B type 1-J OS=Homo sapiens OX=9606 GN=H2BC11 PE=1 SV=3	H2BC11	2412.04
O95782	AP-2 complex subunit alpha-1 OS=Homo sapiens OX=9606 GN=AP2A1 PE=1 SV=3	AP2A1	2411.49
O43852	Calumenin OS=Homo sapiens OX=9606 GN=CALU PE=1 SV=2	CALU	2410.07
P45974	Ubiquitin carboxyl-terminal hydrolase 5 OS=Homo sapiens OX=9606 GN=USP5 PE=1 SV=2	USP5	2405.08
P62072	Mitochondrial import inner membrane translocase subunit Tim10 OS=Homo sapiens OX=9606 GN=TIMM10 PE=1 SV=1	TIMM10	2401.06
O95478	Ribosome biogenesis protein NSA2 homolog OS=Homo sapiens OX=9606 GN=NSA2 PE=1 SV=1	NSA2	2400.45
Q92598	Heat shock protein 105 kDa OS=Homo sapiens OX=9606 GN=HSPH1 PE=1 SV=1	HSPH1	2399.9
P12235	ADP/ATP translocase 1 OS=Homo sapiens OX=9606 GN=SLC25A4 PE=1 SV=4	SLC25A4	2399.04
P47897	Glutamine--tRNA ligase OS=Homo sapiens OX=9606 GN=QARS1 PE=1 SV=1	QARS1	2398.67
Q6SPF0	Sterile alpha motif domain-containing protein 1 OS=Homo sapiens OX=9606 GN=SAMD1 PE=1 SV=1	SAMD1	2396.2
P26196	Probable ATP-dependent RNA helicase DDX6 OS=Homo sapiens OX=9606 GN=DDX6 PE=1 SV=2	DDX6	2395.12
Q969X6	U3 small nucleolar RNA-associated protein 4 homolog OS=Homo sapiens OX=9606 GN=UTP4 PE=1 SV=1	UTP4	2394.97
P62487	DNA-directed RNA polymerase II subunit RPB7 OS=Homo sapiens OX=9606 GN=POLR2G PE=1 SV=1	POLR2G	2391.08
Q9Y3D3	Small ribosomal subunit protein bS16m OS=Homo sapiens OX=9606 GN=MRPS16 PE=1 SV=1	MRPS16	2385.76
Q9Y3Y2	Chromatin target of PRMT1 protein OS=Homo sapiens OX=9606 GN=CHTOP PE=1 SV=2	CHTOP	2383.51
Q6UXN9	WD repeat-containing protein 82 OS=Homo sapiens OX=9606 GN=WDR82 PE=1 SV=1	WDR82	2382.46
Q9NUQ6	SPATS2-like protein OS=Homo sapiens OX=9606 GN=SPATS2L PE=1 SV=2	SPATS2L	2380.93
Q13107	Ubiquitin carboxyl-terminal hydrolase 4 OS=Homo sapiens OX=9606 GN=USP4 PE=1 SV=3	USP4	2378.21
P52209	6-phosphogluconate dehydrogenase, decarboxylating OS=Homo sapiens OX=9606 GN=PGD PE=1 SV=3	PGD	2374.37
Q9UI10	Translation initiation factor eIF-2B subunit delta OS=Homo sapiens OX=9606 GN=EIF2B4 PE=1 SV=2	EIF2B4	2367.29
P32455	Guanylate-binding protein 1 OS=Homo sapiens OX=9606 GN=GBP1 PE=1 SV=2	GBP1	2365.19
Q13011	Delta(3,5)-Delta(2,4)-dienoyl-CoA isomerase, mitochondrial OS=Homo sapiens OX=9606 GN=ECH1 PE=1 SV=2	ECH1	2363.99
Q92997	Segment polarity protein dishevelled homolog DVL-3 OS=Homo sapiens OX=9606 GN=DVL3 PE=1 SV=2	DVL3	2361.9
Q9Y3D9	Small ribosomal subunit protein mS23 OS=Homo sapiens OX=9606 GN=MRPS23 PE=1 SV=2	MRPS23	2357.42
Q13895	Bystin OS=Homo sapiens OX=9606 GN=BYSL PE=1 SV=3	BYSL	2356.96
P82932	Small ribosomal subunit protein bS6m OS=Homo sapiens OX=9606 GN=MRPS6 PE=1 SV=3	MRPS6	2355.86
Q96L92	Sorting nexin-27 OS=Homo sapiens OX=9606 GN=SNX27 PE=1 SV=2	SNX27	2352.89
Q9Y570	Protein phosphatase methylesterase 1 OS=Homo sapiens OX=9606 GN=PPME1 PE=1 SV=3	PPME1	2350.06
Q7Z2T5	TRMT1-like protein OS=Homo sapiens OX=9606 GN=TRMT1L PE=1 SV=2	TRMT1L	2349.56
Q9H7D7	WD repeat-containing protein 26 OS=Homo sapiens OX=9606 GN=WDR26 PE=1 SV=3	WDR26	2349.02
Q9C0J8	pre-mRNA 3' end processing protein WDR33 OS=Homo sapiens OX=9606 GN=WDR33 PE=1 SV=2	WDR33	2348.08
P56545	C-terminal-binding protein 2 OS=Homo sapiens OX=9606 GN=CTBP2 PE=1 SV=1	CTBP2	2347.92
P17980	26S proteasome regulatory subunit 6A OS=Homo sapiens OX=9606 GN=PSMC3 PE=1 SV=3	PSMC3	2346.65
Q9Y388	RNA-binding motif protein, X-linked 2 OS=Homo sapiens OX=9606 GN=RBMX2 PE=1 SV=2	RBMX2	2346.19
P52434	DNA-directed RNA polymerases I, II, and III subunit RPABC3 OS=Homo sapiens OX=9606 GN=POLR2H PE=1 SV=4	POLR2H	2345.08
Q16222	UDP-N-acetylhexosamine pyrophosphorylase OS=Homo sapiens OX=9606 GN=UAP1 PE=1 SV=3	UAP1	2341.08
O43166	Signal-induced proliferation-associated 1-like protein 1 OS=Homo sapiens OX=9606 GN=SIPA1L1 PE=1 SV=4	SIPA1L1	2339.33
P39060	Collagen alpha-1(XVIII) chain OS=Homo sapiens OX=9606 GN=COL18A1 PE=1 SV=5	COL18A1	2336.33
Q8NBQ5	Estradiol 17-beta-dehydrogenase 11 OS=Homo sapiens OX=9606 GN=HSD17B11 PE=1 SV=4	HSD17B11	2333.28
Q92973	Transportin-1 OS=Homo sapiens OX=9606 GN=TNPO1 PE=1 SV=2	TNPO1	2333.06
Q00653	Nuclear factor NF-kappa-B p100 subunit OS=Homo sapiens OX=9606 GN=NFKB2 PE=1 SV=4	NFKB2	2332.2
P61086	Ubiquitin-conjugating enzyme E2 K OS=Homo sapiens OX=9606 GN=UBE2K PE=1 SV=3	UBE2K	2330.07
O95373	Importin-7 OS=Homo sapiens OX=9606 GN=IPO7 PE=1 SV=1	IPO7	2328.39
P63272	Transcription elongation factor SPT4 OS=Homo sapiens OX=9606 GN=SUPT4H1 PE=1 SV=1	SUPT4H1	2327.06
O00442	RNA 3'-terminal phosphate cyclase OS=Homo sapiens OX=9606 GN=RTCA PE=1 SV=1	RTCA	2323.74
Q9BQE5	Apolipoprotein L2 OS=Homo sapiens OX=9606 GN=APOL2 PE=1 SV=2	APOL2	2323.19
Q9UBR2	Cathepsin Z OS=Homo sapiens OX=9606 GN=CTSZ PE=1 SV=1	CTSZ	2317.19
Q8TEQ6	Gem-associated protein 5 OS=Homo sapiens OX=9606 GN=GEMIN5 PE=1 SV=3	GEMIN5	2313.06
P63167	Dynein light chain 1, cytoplasmic OS=Homo sapiens OX=9606 GN=DYNLL1 PE=1 SV=1	DYNLL1	2310.09
P20962	Parathymosin OS=Homo sapiens OX=9606 GN=PTMS PE=1 SV=2	PTMS	2310.07
Q9H3U1	Protein unc-45 homolog A OS=Homo sapiens OX=9606 GN=UNC45A PE=1 SV=1	UNC45A	2309.93
O14647	Chromodomain-helicase-DNA-binding protein 2 OS=Homo sapiens OX=9606 GN=CHD2 PE=1 SV=2	CHD2	2309.06
Q8NBS9	Thioredoxin domain-containing protein 5 OS=Homo sapiens OX=9606 GN=TXNDC5 PE=1 SV=2	TXNDC5	2308.7
P37802	Transgelin-2 OS=Homo sapiens OX=9606 GN=TAGLN2 PE=1 SV=3	TAGLN2	2306.07
O95786	Antiviral innate immune response receptor RIG-I OS=Homo sapiens OX=9606 GN=RIGI PE=1 SV=2	RIGI	2302.55
P10606	Cytochrome c oxidase subunit 5B, mitochondrial OS=Homo sapiens OX=9606 GN=COX5B PE=1 SV=2	COX5B	2300.65
Q9Y450	HBS1-like protein OS=Homo sapiens OX=9606 GN=HBS1L PE=1 SV=1	HBS1L	2299.46
P20042	Eukaryotic translation initiation factor 2 subunit 2 OS=Homo sapiens OX=9606 GN=EIF2S2 PE=1 SV=2	EIF2S2	2299.27
Q96P63	Serpin B12 OS=Homo sapiens OX=9606 GN=SERPINB12 PE=1 SV=1	SERPINB12	2298.48
Q96AZ6	Interferon-stimulated gene 20 kDa protein OS=Homo sapiens OX=9606 GN=ISG20 PE=1 SV=2	ISG20	2296.71
O75306	NADH dehydrogenase [ubiquinone] iron-sulfur protein 2, mitochondrial OS=Homo sapiens OX=9606 GN=NDUFS2 PE=1 SV=2	NDUFS2	2296.06
P28072	Proteasome subunit beta type-6 OS=Homo sapiens OX=9606 GN=PSMB6 PE=1 SV=4	PSMB6	2295.02
P04114	Apolipoprotein B-100 OS=Homo sapiens OX=9606 GN=APOB PE=1 SV=2	APOB	2292.97
P20340	Ras-related protein Rab-6A OS=Homo sapiens OX=9606 GN=RAB6A PE=1 SV=3	RAB6A	2289.06
Q12797	Aspartyl/asparaginyl beta-hydroxylase OS=Homo sapiens OX=9606 GN=ASPH PE=1 SV=3	ASPH	2279.99
Q9Y263	Phospholipase A-2-activating protein OS=Homo sapiens OX=9606 GN=PLAA PE=1 SV=2	PLAA	2279.83
P35606	Coatomer subunit beta' OS=Homo sapiens OX=9606 GN=COPB2 PE=1 SV=2	COPB2	2277.72
O00214	Galectin-8 OS=Homo sapiens OX=9606 GN=LGALS8 PE=1 SV=4	LGALS8	2275.44
Q8NFI4	Putative protein FAM10A5 OS=Homo sapiens OX=9606 GN=ST13P5 PE=5 SV=1	ST13P5	2274.84
P09211	Glutathione S-transferase P OS=Homo sapiens OX=9606 GN=GSTP1 PE=1 SV=2	GSTP1	2274.47
P54578	Ubiquitin carboxyl-terminal hydrolase 14 OS=Homo sapiens OX=9606 GN=USP14 PE=1 SV=3	USP14	2274.35
P04080	Cystatin-B OS=Homo sapiens OX=9606 GN=CSTB PE=1 SV=2	CSTB	2272.84
O00487	26S proteasome non-ATPase regulatory subunit 14 OS=Homo sapiens OX=9606 GN=PSMD14 PE=1 SV=1	PSMD14	2270.43
Q13867	Bleomycin hydrolase OS=Homo sapiens OX=9606 GN=BLMH PE=1 SV=1	BLMH	2270.07
O94855	Protein transport protein Sec24D OS=Homo sapiens OX=9606 GN=SEC24D PE=1 SV=2	SEC24D	2269.56
Q9NX24	H/ACA ribonucleoprotein complex subunit 2 OS=Homo sapiens OX=9606 GN=NHP2 PE=1 SV=1	NHP2	2266.06
Q12849	G-rich sequence factor 1 OS=Homo sapiens OX=9606 GN=GRSF1 PE=1 SV=3	GRSF1	2265.05
O75940	Survival of motor neuron-related-splicing factor 30 OS=Homo sapiens OX=9606 GN=SMNDC1 PE=1 SV=1	SMNDC1	2259.29
P48059	LIM and senescent cell antigen-like-containing domain protein 1 OS=Homo sapiens OX=9606 GN=LIMS1 PE=1 SV=4	LIMS1	2258.72
P51965	Ubiquitin-conjugating enzyme E2 E1 OS=Homo sapiens OX=9606 GN=UBE2E1 PE=1 SV=1	UBE2E1	2257.07
P26639	Threonine--tRNA ligase 1, cytoplasmic OS=Homo sapiens OX=9606 GN=TARS1 PE=1 SV=3	TARS1	2256.45
P46940	Ras GTPase-activating-like protein IQGAP1 OS=Homo sapiens OX=9606 GN=IQGAP1 PE=1 SV=1	IQGAP1	2255.24
P50552	Vasodilator-stimulated phosphoprotein OS=Homo sapiens OX=9606 GN=VASP PE=1 SV=3	VASP	2251.85
O60832	H/ACA ribonucleoprotein complex subunit DKC1 OS=Homo sapiens OX=9606 GN=DKC1 PE=1 SV=3	DKC1	2249.18
O75530	Polycomb protein EED OS=Homo sapiens OX=9606 GN=EED PE=1 SV=2	EED	2249.08
O14744	Protein arginine N-methyltransferase 5 OS=Homo sapiens OX=9606 GN=PRMT5 PE=1 SV=4	PRMT5	2248.69
P51149	Ras-related protein Rab-7a OS=Homo sapiens OX=9606 GN=RAB7A PE=1 SV=1	RAB7A	2248.08
Q14142	Tripartite motif-containing protein 14 OS=Homo sapiens OX=9606 GN=TRIM14 PE=1 SV=2	TRIM14	2245.47
Q8N9N2	Activating signal cointegrator 1 complex subunit 1 OS=Homo sapiens OX=9606 GN=ASCC1 PE=1 SV=1	ASCC1	2244.14
P30046	D-dopachrome decarboxylase OS=Homo sapiens OX=9606 GN=DDT PE=1 SV=3	DDT	2242.07
Q14137	Ribosome biogenesis protein BOP1 OS=Homo sapiens OX=9606 GN=BOP1 PE=1 SV=2	BOP1	2241.05
P34897	Serine hydroxymethyltransferase, mitochondrial OS=Homo sapiens OX=9606 GN=SHMT2 PE=1 SV=3	SHMT2	2240.74
P30043	Flavin reductase (NADPH) OS=Homo sapiens OX=9606 GN=BLVRB PE=1 SV=3	BLVRB	2239.93
Q96B26	Exosome complex component RRP43 OS=Homo sapiens OX=9606 GN=EXOSC8 PE=1 SV=1	EXOSC8	2234.59
Q99714	3-hydroxyacyl-CoA dehydrogenase type-2 OS=Homo sapiens OX=9606 GN=HSD17B10 PE=1 SV=3	HSD17B10	2234.44
P28074	Proteasome subunit beta type-5 OS=Homo sapiens OX=9606 GN=PSMB5 PE=1 SV=3	PSMB5	2233.57
Q2NL82	Pre-rRNA-processing protein TSR1 homolog OS=Homo sapiens OX=9606 GN=TSR1 PE=1 SV=1	TSR1	2233.35
Q9UBV8	Peflin OS=Homo sapiens OX=9606 GN=PEF1 PE=1 SV=1	PEF1	2232.05
Q9NX58	Cell growth-regulating nucleolar protein OS=Homo sapiens OX=9606 GN=LYAR PE=1 SV=3	LYAR	2231.78
P31153	S-adenosylmethionine synthase isoform type-2 OS=Homo sapiens OX=9606 GN=MAT2A PE=1 SV=1	MAT2A	2228.64
P18065	Insulin-like growth factor-binding protein 2 OS=Homo sapiens OX=9606 GN=IGFBP2 PE=1 SV=2	IGFBP2	2227.57
A0A075B6Q5	Immunoglobulin heavy variable 3-64 OS=Homo sapiens OX=9606 GN=IGHV3-64 PE=3 SV=1	IGHV3-64	2227.07
Q9Y5J1	U3 small nucleolar RNA-associated protein 18 homolog OS=Homo sapiens OX=9606 GN=UTP18 PE=1 SV=3	UTP18	2225.27
Q96KG9	N-terminal kinase-like protein OS=Homo sapiens OX=9606 GN=SCYL1 PE=1 SV=1	SCYL1	2223.24
Q96P11	28S rRNA (cytosine-C(5))-methyltransferase OS=Homo sapiens OX=9606 GN=NSUN5 PE=1 SV=2	NSUN5	2218.45
Q9Y5Y2	Cytosolic Fe-S cluster assembly factor NUBP2 OS=Homo sapiens OX=9606 GN=NUBP2 PE=1 SV=1	NUBP2	2216.05
Q9Y5G8	Protocadherin gamma-A5 OS=Homo sapiens OX=9606 GN=PCDHGA5 PE=2 SV=1	PCDHGA5	2215.07
O43395	U4/U6 small nuclear ribonucleoprotein Prp3 OS=Homo sapiens OX=9606 GN=PRPF3 PE=1 SV=2	PRPF3	2214.76
P32322	Pyrroline-5-carboxylate reductase 1, mitochondrial OS=Homo sapiens OX=9606 GN=PYCR1 PE=1 SV=2	PYCR1	2206.07
Q13206	Probable ATP-dependent RNA helicase DDX10 OS=Homo sapiens OX=9606 GN=DDX10 PE=1 SV=2	DDX10	2204.61
Q99985	Semaphorin-3C OS=Homo sapiens OX=9606 GN=SEMA3C PE=2 SV=2	SEMA3C	2202.05
Q9BWC9	Coiled-coil domain-containing protein 106 OS=Homo sapiens OX=9606 GN=CCDC106 PE=1 SV=1	CCDC106	2200.06
Q9Y3B9	RRP15-like protein OS=Homo sapiens OX=9606 GN=RRP15 PE=1 SV=2	RRP15	2197.78
Q5VYS8	Terminal uridylyltransferase 7 OS=Homo sapiens OX=9606 GN=TUT7 PE=1 SV=1	TUT7	2190.57
O14965	Aurora kinase A OS=Homo sapiens OX=9606 GN=AURKA PE=1 SV=3	AURKA	2189.04
Q09161	Nuclear cap-binding protein subunit 1 OS=Homo sapiens OX=9606 GN=NCBP1 PE=1 SV=1	NCBP1	2187.01
Q9P2B7	Cilia- and flagella-associated protein 97 OS=Homo sapiens OX=9606 GN=CFAP97 PE=1 SV=2	CFAP97	2184.99
A8MUK1	Ubiquitin carboxyl-terminal hydrolase 17-like protein 5 OS=Homo sapiens OX=9606 GN=USP17L5 PE=3 SV=2	USP17L5	2184.04
Q99623	Prohibitin-2 OS=Homo sapiens OX=9606 GN=PHB2 PE=1 SV=2	PHB2	2179.95
Q5C9Z4	Nucleolar MIF4G domain-containing protein 1 OS=Homo sapiens OX=9606 GN=NOM1 PE=1 SV=1	NOM1	2175.95
Q9UL46	Proteasome activator complex subunit 2 OS=Homo sapiens OX=9606 GN=PSME2 PE=1 SV=4	PSME2	2175.1
O76094	Signal recognition particle subunit SRP72 OS=Homo sapiens OX=9606 GN=SRP72 PE=1 SV=3	SRP72	2174.73
Q9H8H2	Probable ATP-dependent RNA helicase DDX31 OS=Homo sapiens OX=9606 GN=DDX31 PE=1 SV=2	DDX31	2172.91
A0A0B4J2H0	Immunoglobulin heavy variable 1-69D OS=Homo sapiens OX=9606 GN=IGHV1-69D PE=1 SV=1	IGHV1-69D	2168.07
Q8N954	G patch domain-containing protein 11 OS=Homo sapiens OX=9606 GN=GPATCH11 PE=1 SV=4	GPATCH11	2167.29
P40937	Replication factor C subunit 5 OS=Homo sapiens OX=9606 GN=RFC5 PE=1 SV=1	RFC5	2166.65
Q9BSJ6	Protein PIMREG OS=Homo sapiens OX=9606 GN=PIMREG PE=1 SV=1	PIMREG	2163.05
Q9P035	Very-long-chain (3R)-3-hydroxyacyl-CoA dehydratase 3 OS=Homo sapiens OX=9606 GN=HACD3 PE=1 SV=2	HACD3	2160.09
Q9NP79	Vacuolar protein sorting-associated protein VTA1 homolog OS=Homo sapiens OX=9606 GN=VTA1 PE=1 SV=1	VTA1	2158.06
Q9UBC1	NF-kappa-B inhibitor-like protein 1 OS=Homo sapiens OX=9606 GN=NFKBIL1 PE=1 SV=2	NFKBIL1	2157.41
Q9H4L5	Oxysterol-binding protein-related protein 3 OS=Homo sapiens OX=9606 GN=OSBPL3 PE=1 SV=1	OSBPL3	2155.43
P39656	Dolichyl-diphosphooligosaccharide--protein glycosyltransferase 48 kDa subunit OS=Homo sapiens OX=9606 GN=DDOST PE=1 SV=4	DDOST	2153.75
P67812	Signal peptidase complex catalytic subunit SEC11A OS=Homo sapiens OX=9606 GN=SEC11A PE=1 SV=1	SEC11A	2145.05
Q9BSC4	Nucleolar protein 10 OS=Homo sapiens OX=9606 GN=NOL10 PE=1 SV=1	NOL10	2143.62
Q92552	Small ribosomal subunit protein mS27 OS=Homo sapiens OX=9606 GN=MRPS27 PE=1 SV=3	MRPS27	2141.31
Q9H5Q4	Dimethyladenosine transferase 2, mitochondrial OS=Homo sapiens OX=9606 GN=TFB2M PE=1 SV=1	TFB2M	2139.12
Q16401	26S proteasome non-ATPase regulatory subunit 5 OS=Homo sapiens OX=9606 GN=PSMD5 PE=1 SV=3	PSMD5	2137.88
P29372	DNA-3-methyladenine glycosylase OS=Homo sapiens OX=9606 GN=MPG PE=1 SV=3	MPG	2137.26
Q9NXR1	Nuclear distribution protein nudE homolog 1 OS=Homo sapiens OX=9606 GN=NDE1 PE=1 SV=3	NDE1	2135.08
Q7L8L6	FAST kinase domain-containing protein 5, mitochondrial OS=Homo sapiens OX=9606 GN=FASTKD5 PE=1 SV=1	FASTKD5	2134.4
Q03519	Antigen peptide transporter 2 OS=Homo sapiens OX=9606 GN=TAP2 PE=1 SV=1	TAP2	2133.08
P61626	Lysozyme C OS=Homo sapiens OX=9606 GN=LYZ PE=1 SV=1	LYZ	2133.07
Q9Y617	Phosphoserine aminotransferase OS=Homo sapiens OX=9606 GN=PSAT1 PE=1 SV=2	PSAT1	2132.57
Q9UNQ2	Probable dimethyladenosine transferase OS=Homo sapiens OX=9606 GN=DIMT1 PE=1 SV=1	DIMT1	2131.96
Q9BVG4	Protein PBDC1 OS=Homo sapiens OX=9606 GN=PBDC1 PE=1 SV=1	PBDC1	2130.54
Q9NP72	Ras-related protein Rab-18 OS=Homo sapiens OX=9606 GN=RAB18 PE=1 SV=1	RAB18	2127.82
Q96G23	Ceramide synthase 2 OS=Homo sapiens OX=9606 GN=CERS2 PE=1 SV=1	CERS2	2126.05
Q7KZI7	Serine/threonine-protein kinase MARK2 OS=Homo sapiens OX=9606 GN=MARK2 PE=1 SV=2	MARK2	2125.56
Q8N680	Zinc finger and BTB domain-containing protein 2 OS=Homo sapiens OX=9606 GN=ZBTB2 PE=1 SV=1	ZBTB2	2122.69
P07942	Laminin subunit beta-1 OS=Homo sapiens OX=9606 GN=LAMB1 PE=1 SV=2	LAMB1	2122.39
P43487	Ran-specific GTPase-activating protein OS=Homo sapiens OX=9606 GN=RANBP1 PE=1 SV=1	RANBP1	2121.8
Q13283	Ras GTPase-activating protein-binding protein 1 OS=Homo sapiens OX=9606 GN=G3BP1 PE=1 SV=1	G3BP1	2119.02
Q99460	26S proteasome non-ATPase regulatory subunit 1 OS=Homo sapiens OX=9606 GN=PSMD1 PE=1 SV=2	PSMD1	2118.57
Q13617	Cullin-2 OS=Homo sapiens OX=9606 GN=CUL2 PE=1 SV=2	CUL2	2117.46
P11413	Glucose-6-phosphate 1-dehydrogenase OS=Homo sapiens OX=9606 GN=G6PD PE=1 SV=4	G6PD	2116.59
Q12986	Transcriptional repressor NF-X1 OS=Homo sapiens OX=9606 GN=NFX1 PE=1 SV=2	NFX1	2114.13
Q13418	Integrin-linked protein kinase OS=Homo sapiens OX=9606 GN=ILK PE=1 SV=2	ILK	2113.26
P26583	High mobility group protein B2 OS=Homo sapiens OX=9606 GN=HMGB2 PE=1 SV=2	HMGB2	2112.29
P42765	3-ketoacyl-CoA thiolase, mitochondrial OS=Homo sapiens OX=9606 GN=ACAA2 PE=1 SV=2	ACAA2	2111.79
Q9UMW8	Ubl carboxyl-terminal hydrolase 18 OS=Homo sapiens OX=9606 GN=USP18 PE=1 SV=1	USP18	2106.05
Q92974	Rho guanine nucleotide exchange factor 2 OS=Homo sapiens OX=9606 GN=ARHGEF2 PE=1 SV=4	ARHGEF2	2106.04
P61081	NEDD8-conjugating enzyme Ubc12 OS=Homo sapiens OX=9606 GN=UBE2M PE=1 SV=1	UBE2M	12733.4
Q8TF01	Arginine/serine-rich protein PNISR OS=Homo sapiens OX=9606 GN=PNISR PE=1 SV=2	PNISR	2105.57
O75436	Vacuolar protein sorting-associated protein 26A OS=Homo sapiens OX=9606 GN=VPS26A PE=1 SV=2	VPS26A	2105.2
Q9Y5V3	Melanoma-associated antigen D1 OS=Homo sapiens OX=9606 GN=MAGED1 PE=1 SV=3	MAGED1	2104.44
P14854	Cytochrome c oxidase subunit 6B1 OS=Homo sapiens OX=9606 GN=COX6B1 PE=1 SV=2	COX6B1	2102.08
Q96H79	Zinc finger CCCH-type antiviral protein 1-like OS=Homo sapiens OX=9606 GN=ZC3HAV1L PE=1 SV=2	ZC3HAV1L	2100.54
Q96T37	RNA-binding protein 15 OS=Homo sapiens OX=9606 GN=RBM15 PE=1 SV=2	RBM15	2100.05
Q01658	Protein Dr1 OS=Homo sapiens OX=9606 GN=DR1 PE=1 SV=1	DR1	2099.95
Q8WWC4	m-AAA protease-interacting protein 1, mitochondrial OS=Homo sapiens OX=9606 GN=MAIP1 PE=1 SV=1	MAIP1	2096.34
Q9Y697	Cysteine desulfurase OS=Homo sapiens OX=9606 GN=NFS1 PE=1 SV=3	NFS1	2096.06
O75153	Clustered mitochondria protein homolog OS=Homo sapiens OX=9606 GN=CLUH PE=1 SV=2	CLUH	2095.36
P37108	Signal recognition particle 14 kDa protein OS=Homo sapiens OX=9606 GN=SRP14 PE=1 SV=2	SRP14	2093.19
P53675	Clathrin heavy chain 2 OS=Homo sapiens OX=9606 GN=CLTCL1 PE=1 SV=2	CLTCL1	2092.08
P54727	UV excision repair protein RAD23 homolog B OS=Homo sapiens OX=9606 GN=RAD23B PE=1 SV=1	RAD23B	2090.11
P17612	cAMP-dependent protein kinase catalytic subunit alpha OS=Homo sapiens OX=9606 GN=PRKACA PE=1 SV=2	PRKACA	2089.57
Q71UM5	Ribosomal protein eS27-like OS=Homo sapiens OX=9606 GN=RPS27L PE=1 SV=3	RPS27L	2089.07
P35250	Replication factor C subunit 2 OS=Homo sapiens OX=9606 GN=RFC2 PE=1 SV=3	RFC2	2077.42
P02649	Apolipoprotein E OS=Homo sapiens OX=9606 GN=APOE PE=1 SV=1	APOE	2077.04
Q8WXE9	Stonin-2 OS=Homo sapiens OX=9606 GN=STON2 PE=1 SV=1	STON2	2076.05
Q96D46	60S ribosomal export protein NMD3 OS=Homo sapiens OX=9606 GN=NMD3 PE=1 SV=1	NMD3	2076.04
Q9UIG0	Tyrosine-protein kinase BAZ1B OS=Homo sapiens OX=9606 GN=BAZ1B PE=1 SV=2	BAZ1B	2075.92
Q9BZH6	WD repeat-containing protein 11 OS=Homo sapiens OX=9606 GN=WDR11 PE=1 SV=1	WDR11	2075.84
Q9NUI1	Peroxisomal 2,4-dienoyl-CoA reductase [(3E)-enoyl-CoA-producing] OS=Homo sapiens OX=9606 GN=DECR2 PE=1 SV=1	DECR2	2068.39
A0A0C4DH31	Immunoglobulin heavy variable 1-18 OS=Homo sapiens OX=9606 GN=IGHV1-18 PE=3 SV=1	IGHV1-18	2068.07
Q96C10	ATP-dependent RNA helicase DHX58 OS=Homo sapiens OX=9606 GN=DHX58 PE=1 SV=1	DHX58	2067.17
O00411	DNA-directed RNA polymerase, mitochondrial OS=Homo sapiens OX=9606 GN=POLRMT PE=1 SV=2	POLRMT	2065.06
Q9P2E9	Ribosome-binding protein 1 OS=Homo sapiens OX=9606 GN=RRBP1 PE=1 SV=5	RRBP1	2064.71
Q9HC35	Echinoderm microtubule-associated protein-like 4 OS=Homo sapiens OX=9606 GN=EML4 PE=1 SV=3	EML4	2063.72
Q16181	Septin-7 OS=Homo sapiens OX=9606 GN=SEPTIN7 PE=1 SV=2	SEPTIN7	2058.13
Q9Y2Q9	Small ribosomal subunit protein bS1m OS=Homo sapiens OX=9606 GN=MRPS28 PE=1 SV=1	MRPS28	2052.28
Q9BRD0	BUD13 homolog OS=Homo sapiens OX=9606 GN=BUD13 PE=1 SV=1	BUD13	2052.19
P13995	Bifunctional methylenetetrahydrofolate dehydrogenase/cyclohydrolase, mitochondrial OS=Homo sapiens OX=9606 GN=MTHFD2 PE=1 SV=2	MTHFD2	2047.77
P53350	Serine/threonine-protein kinase PLK1 OS=Homo sapiens OX=9606 GN=PLK1 PE=1 SV=1	PLK1	2047.01
Q8TAT6	Nuclear protein localization protein 4 homolog OS=Homo sapiens OX=9606 GN=NPLOC4 PE=1 SV=3	NPLOC4	2046.85
O14628	Zinc finger protein 195 OS=Homo sapiens OX=9606 GN=ZNF195 PE=1 SV=2	ZNF195	2046.35
P16615	Sarcoplasmic/endoplasmic reticulum calcium ATPase 2 OS=Homo sapiens OX=9606 GN=ATP2A2 PE=1 SV=1	ATP2A2	2040.4
Q460N5	Protein mono-ADP-ribosyltransferase PARP14 OS=Homo sapiens OX=9606 GN=PARP14 PE=1 SV=3	PARP14	2033.83
Q6P3X3	Tetratricopeptide repeat protein 27 OS=Homo sapiens OX=9606 GN=TTC27 PE=1 SV=1	TTC27	2033.44
O95232	Luc7-like protein 3 OS=Homo sapiens OX=9606 GN=LUC7L3 PE=1 SV=2	LUC7L3	2033.19
Q9Y678	Coatomer subunit gamma-1 OS=Homo sapiens OX=9606 GN=COPG1 PE=1 SV=1	COPG1	2030.34
O95819	Mitogen-activated protein kinase kinase kinase kinase 4 OS=Homo sapiens OX=9606 GN=MAP4K4 PE=1 SV=2	MAP4K4	2027.63
P61421	V-type proton ATPase subunit d 1 OS=Homo sapiens OX=9606 GN=ATP6V0D1 PE=1 SV=1	ATP6V0D1	2026.06
O95486	Protein transport protein Sec24A OS=Homo sapiens OX=9606 GN=SEC24A PE=1 SV=2	SEC24A	2022.92
Q96G21	U3 small nucleolar ribonucleoprotein protein IMP4 OS=Homo sapiens OX=9606 GN=IMP4 PE=1 SV=1	IMP4	2015.49
Q9NXE8	Pre-mRNA-splicing factor CWC25 homolog OS=Homo sapiens OX=9606 GN=CWC25 PE=1 SV=1	CWC25	2014.05
P61158	Actin-related protein 3 OS=Homo sapiens OX=9606 GN=ACTR3 PE=1 SV=3	ACTR3	2014
Q8TED1	Probable glutathione peroxidase 8 OS=Homo sapiens OX=9606 GN=GPX8 PE=1 SV=2	GPX8	2011.49
P13073	Cytochrome c oxidase subunit 4 isoform 1, mitochondrial OS=Homo sapiens OX=9606 GN=COX4I1 PE=1 SV=1	COX4I1	2009.06
Q9UHA3	Probable ribosome biogenesis protein RLP24 OS=Homo sapiens OX=9606 GN=RSL24D1 PE=1 SV=1	RSL24D1	2008.05
P13489	Ribonuclease inhibitor OS=Homo sapiens OX=9606 GN=RNH1 PE=1 SV=2	RNH1	2003.89
P33981	Dual specificity protein kinase TTK OS=Homo sapiens OX=9606 GN=TTK PE=1 SV=2	TTK	2001.83
Q6KB66	Keratin, type II cytoskeletal 80 OS=Homo sapiens OX=9606 GN=KRT80 PE=1 SV=2	KRT80	2001.26
Q02040	A-kinase anchor protein 17A OS=Homo sapiens OX=9606 GN=AKAP17A PE=1 SV=2	AKAP17A	2000.05
P50750	Cyclin-dependent kinase 9 OS=Homo sapiens OX=9606 GN=CDK9 PE=1 SV=3	CDK9	1997.57
Q6NT76	Homeobox-containing protein 1 OS=Homo sapiens OX=9606 GN=HMBOX1 PE=1 SV=1	HMBOX1	1994.96
Q8IXM3	Large ribosomal subunit protein mL41 OS=Homo sapiens OX=9606 GN=MRPL41 PE=1 SV=1	MRPL41	1991.05
Q9UGN5	Poly [ADP-ribose] polymerase 2 OS=Homo sapiens OX=9606 GN=PARP2 PE=1 SV=2	PARP2	1989.78
Q99728	BRCA1-associated RING domain protein 1 OS=Homo sapiens OX=9606 GN=BARD1 PE=1 SV=2	BARD1	1987.06
Q14839	Chromodomain-helicase-DNA-binding protein 4 OS=Homo sapiens OX=9606 GN=CHD4 PE=1 SV=2	CHD4	1985.44
P49419	Alpha-aminoadipic semialdehyde dehydrogenase OS=Homo sapiens OX=9606 GN=ALDH7A1 PE=1 SV=5	ALDH7A1	1984.55
P63151	Serine/threonine-protein phosphatase 2A 55 kDa regulatory subunit B alpha isoform OS=Homo sapiens OX=9606 GN=PPP2R2A PE=1 SV=1	PPP2R2A	1982.35
Q9Y2U5	Mitogen-activated protein kinase kinase kinase 2 OS=Homo sapiens OX=9606 GN=MAP3K2 PE=1 SV=2	MAP3K2	1981.35
P40938	Replication factor C subunit 3 OS=Homo sapiens OX=9606 GN=RFC3 PE=1 SV=2	RFC3	1978.86
O95365	Zinc finger and BTB domain-containing protein 7A OS=Homo sapiens OX=9606 GN=ZBTB7A PE=1 SV=1	ZBTB7A	1975.05
P25205	DNA replication licensing factor MCM3 OS=Homo sapiens OX=9606 GN=MCM3 PE=1 SV=3	MCM3	1973.77
Q9Y4X0	Nuclear protein AMMECR1 OS=Homo sapiens OX=9606 GN=AMMECR1 PE=1 SV=1	AMMECR1	1971.94
O14929	Histone acetyltransferase type B catalytic subunit OS=Homo sapiens OX=9606 GN=HAT1 PE=1 SV=2	HAT1	1970.7
O60841	Eukaryotic translation initiation factor 5B OS=Homo sapiens OX=9606 GN=EIF5B PE=1 SV=4	EIF5B	1970.04
P14735	Insulin-degrading enzyme OS=Homo sapiens OX=9606 GN=IDE PE=1 SV=4	IDE	1969.05
O95299	NADH dehydrogenase [ubiquinone] 1 alpha subcomplex subunit 10, mitochondrial OS=Homo sapiens OX=9606 GN=NDUFA10 PE=1 SV=1	NDUFA10	1968
P51571	Translocon-associated protein subunit delta OS=Homo sapiens OX=9606 GN=SSR4 PE=1 SV=1	SSR4	1966.2
Q7Z5L0	Vitelline membrane outer layer protein 1 homolog OS=Homo sapiens OX=9606 GN=VMO1 PE=1 SV=1	VMO1	1966.06
Q9H4B6	Protein salvador homolog 1 OS=Homo sapiens OX=9606 GN=SAV1 PE=1 SV=2	SAV1	1961.23
Q9NY93	Probable ATP-dependent RNA helicase DDX56 OS=Homo sapiens OX=9606 GN=DDX56 PE=1 SV=1	DDX56	1961.15
Q86W42	THO complex subunit 6 homolog OS=Homo sapiens OX=9606 GN=THOC6 PE=1 SV=1	THOC6	1958.06
Q9BT78	COP9 signalosome complex subunit 4 OS=Homo sapiens OX=9606 GN=COPS4 PE=1 SV=1	COPS4	1956.36
Q17RY0	Cytoplasmic polyadenylation element-binding protein 4 OS=Homo sapiens OX=9606 GN=CPEB4 PE=1 SV=1	CPEB4	1956.06
O43324	Eukaryotic translation elongation factor 1 epsilon-1 OS=Homo sapiens OX=9606 GN=EEF1E1 PE=1 SV=1	EEF1E1	1956.02
Q96HY7	2-oxoadipate dehydrogenase complex component E1 OS=Homo sapiens OX=9606 GN=DHTKD1 PE=1 SV=2	DHTKD1	1951.49
O75489	NADH dehydrogenase [ubiquinone] iron-sulfur protein 3, mitochondrial OS=Homo sapiens OX=9606 GN=NDUFS3 PE=1 SV=1	NDUFS3	1947.92
Q9HAU0	Pleckstrin homology domain-containing family A member 5 OS=Homo sapiens OX=9606 GN=PLEKHA5 PE=1 SV=1	PLEKHA5	1946.68
Q9BVS4	Serine/threonine-protein kinase RIO2 OS=Homo sapiens OX=9606 GN=RIOK2 PE=1 SV=2	RIOK2	1938.44
P61964	WD repeat-containing protein 5 OS=Homo sapiens OX=9606 GN=WDR5 PE=1 SV=1	WDR5	1938.08
P24928	DNA-directed RNA polymerase II subunit RPB1 OS=Homo sapiens OX=9606 GN=POLR2A PE=1 SV=2	POLR2A	1937.99
O94964	Protein SOGA1 OS=Homo sapiens OX=9606 GN=SOGA1 PE=1 SV=2	SOGA1	1937.69
Q9NWT8	Small ribosomal subunit protein mS38 OS=Homo sapiens OX=9606 GN=AURKAIP1 PE=1 SV=1	AURKAIP1	1937.05
Q8N2S1	Latent-transforming growth factor beta-binding protein 4 OS=Homo sapiens OX=9606 GN=LTBP4 PE=1 SV=2	LTBP4	1930.55
Q6ZW31	Rho GTPase-activating protein SYDE1 OS=Homo sapiens OX=9606 GN=SYDE1 PE=1 SV=1	SYDE1	1929.48
P08559	Pyruvate dehydrogenase E1 component subunit alpha, somatic form, mitochondrial OS=Homo sapiens OX=9606 GN=PDHA1 PE=1 SV=3	PDHA1	1926.27
Q9UGU0	Transcription factor 20 OS=Homo sapiens OX=9606 GN=TCF20 PE=1 SV=3	TCF20	1921.97
P62942	Peptidyl-prolyl cis-trans isomerase FKBP1A OS=Homo sapiens OX=9606 GN=FKBP1A PE=1 SV=2	FKBP1A	1921.33
Q13813	Spectrin alpha chain, non-erythrocytic 1 OS=Homo sapiens OX=9606 GN=SPTAN1 PE=1 SV=3	SPTAN1	1918.74
Q9HB58	Sp110 nuclear body protein OS=Homo sapiens OX=9606 GN=SP110 PE=1 SV=5	SP110	1912.98
Q9NUU7	ATP-dependent RNA helicase DDX19A OS=Homo sapiens OX=9606 GN=DDX19A PE=1 SV=1	DDX19A	1911.06
Q9NWU5	Large ribosomal subunit protein uL22m OS=Homo sapiens OX=9606 GN=MRPL22 PE=1 SV=1	MRPL22	1909.93
P35580	Myosin-10 OS=Homo sapiens OX=9606 GN=MYH10 PE=1 SV=3	MYH10	1908.36
O43920	NADH dehydrogenase [ubiquinone] iron-sulfur protein 5 OS=Homo sapiens OX=9606 GN=NDUFS5 PE=1 SV=3	NDUFS5	1903.15
P02771	Alpha-fetoprotein OS=Homo sapiens OX=9606 GN=AFP PE=1 SV=1	AFP	1900.15
O75616	GTPase Era, mitochondrial OS=Homo sapiens OX=9606 GN=ERAL1 PE=1 SV=2	ERAL1	1899.9
Q9NVI7	ATPase family AAA domain-containing protein 3A OS=Homo sapiens OX=9606 GN=ATAD3A PE=1 SV=2	ATAD3A	1897.48
Q9NWT1	p21-activated protein kinase-interacting protein 1 OS=Homo sapiens OX=9606 GN=PAK1IP1 PE=1 SV=2	PAK1IP1	1896.28
P07711	Procathepsin L OS=Homo sapiens OX=9606 GN=CTSL PE=1 SV=2	CTSL	1894.07
Q9BQB6	Vitamin K epoxide reductase complex subunit 1 OS=Homo sapiens OX=9606 GN=VKORC1 PE=1 SV=1	VKORC1	1887.05
Q8IZ07	Ankyrin repeat domain-containing protein 13A OS=Homo sapiens OX=9606 GN=ANKRD13A PE=1 SV=3	ANKRD13A	1883.58
P36915	Guanine nucleotide-binding protein-like 1 OS=Homo sapiens OX=9606 GN=GNL1 PE=1 SV=2	GNL1	1881.71
Q15007	Pre-mRNA-splicing regulator WTAP OS=Homo sapiens OX=9606 GN=WTAP PE=1 SV=2	WTAP	1881.47
Q86WJ1	Chromodomain-helicase-DNA-binding protein 1-like OS=Homo sapiens OX=9606 GN=CHD1L PE=1 SV=3	CHD1L	1881.1
Q86YV9	BLOC-2 complex member HPS6 OS=Homo sapiens OX=9606 GN=HPS6 PE=1 SV=1	HPS6	1879.49
Q16740	ATP-dependent Clp protease proteolytic subunit, mitochondrial OS=Homo sapiens OX=9606 GN=CLPP PE=1 SV=1	CLPP	1878.99
Q14008	Cytoskeleton-associated protein 5 OS=Homo sapiens OX=9606 GN=CKAP5 PE=1 SV=3	CKAP5	1878.42
O75340	Programmed cell death protein 6 OS=Homo sapiens OX=9606 GN=PDCD6 PE=1 SV=1	PDCD6	1877.01
P27824	Calnexin OS=Homo sapiens OX=9606 GN=CANX PE=1 SV=2	CANX	1874.5
P04181	Ornithine aminotransferase, mitochondrial OS=Homo sapiens OX=9606 GN=OAT PE=1 SV=1	OAT	1873.89
Q8N6R0	eEF1A lysine and N-terminal methyltransferase OS=Homo sapiens OX=9606 GN=METTL13 PE=1 SV=1	METTL13	1867.07
P22695	Cytochrome b-c1 complex subunit 2, mitochondrial OS=Homo sapiens OX=9606 GN=UQCRC2 PE=1 SV=3	UQCRC2	1866.69
P56192	Methionine--tRNA ligase, cytoplasmic OS=Homo sapiens OX=9606 GN=MARS1 PE=1 SV=2	MARS1	1866.06
P09601	Heme oxygenase 1 OS=Homo sapiens OX=9606 GN=HMOX1 PE=1 SV=1	HMOX1	1864.91
Q4G0J3	La-related protein 7 OS=Homo sapiens OX=9606 GN=LARP7 PE=1 SV=1	LARP7	1862.94
Q9P2R6	Arginine-glutamic acid dipeptide repeats protein OS=Homo sapiens OX=9606 GN=RERE PE=1 SV=2	RERE	1862.45
Q9BVQ7	ATPase family gene 2 protein homolog B OS=Homo sapiens OX=9606 GN=AFG2B PE=1 SV=2	AFG2B	1861.47
P21281	V-type proton ATPase subunit B, brain isoform OS=Homo sapiens OX=9606 GN=ATP6V1B2 PE=1 SV=3	ATP6V1B2	1861.08
P16435	NADPH--cytochrome P450 reductase OS=Homo sapiens OX=9606 GN=POR PE=1 SV=2	POR	1860.91
P10155	RNA-binding protein RO60 OS=Homo sapiens OX=9606 GN=RO60 PE=1 SV=2	RO60	1859.21
P07384	Calpain-1 catalytic subunit OS=Homo sapiens OX=9606 GN=CAPN1 PE=1 SV=1	CAPN1	1857.06
O43837	Isocitrate dehydrogenase [NAD] subunit beta, mitochondrial OS=Homo sapiens OX=9606 GN=IDH3B PE=1 SV=2	IDH3B	1854.35
Q9UN86	Ras GTPase-activating protein-binding protein 2 OS=Homo sapiens OX=9606 GN=G3BP2 PE=1 SV=2	G3BP2	1852.7
Q96RF0	Sorting nexin-18 OS=Homo sapiens OX=9606 GN=SNX18 PE=1 SV=2	SNX18	1851.07
Q5W0B1	ORC ubiquitin ligase 1 OS=Homo sapiens OX=9606 GN=OBI1 PE=1 SV=1	OBI1	1850.67
Q9BZX2	Uridine-cytidine kinase 2 OS=Homo sapiens OX=9606 GN=UCK2 PE=1 SV=1	UCK2	1850.57
Q8IWA0	WD repeat-containing protein 75 OS=Homo sapiens OX=9606 GN=WDR75 PE=1 SV=1	WDR75	1848.56
O95347	Structural maintenance of chromosomes protein 2 OS=Homo sapiens OX=9606 GN=SMC2 PE=1 SV=2	SMC2	1846.08
P30876	DNA-directed RNA polymerase II subunit RPB2 OS=Homo sapiens OX=9606 GN=POLR2B PE=1 SV=1	POLR2B	1845.33
P09913	Interferon-induced protein with tetratricopeptide repeats 2 OS=Homo sapiens OX=9606 GN=IFIT2 PE=1 SV=1	IFIT2	1842.73
Q9H0S4	Probable ATP-dependent RNA helicase DDX47 OS=Homo sapiens OX=9606 GN=DDX47 PE=1 SV=1	DDX47	1838.98
Q5JTH9	RRP12-like protein OS=Homo sapiens OX=9606 GN=RRP12 PE=1 SV=2	RRP12	1838.76
Q494U1	Pleckstrin homology domain-containing family N member 1 OS=Homo sapiens OX=9606 GN=PLEKHN1 PE=1 SV=3	PLEKHN1	1838.3
Q8WYQ5	Microprocessor complex subunit DGCR8 OS=Homo sapiens OX=9606 GN=DGCR8 PE=1 SV=1	DGCR8	1837.47
P19447	General transcription and DNA repair factor IIH helicase subunit XPB OS=Homo sapiens OX=9606 GN=ERCC3 PE=1 SV=1	ERCC3	1837.22
Q8N163	Cell cycle and apoptosis regulator protein 2 OS=Homo sapiens OX=9606 GN=CCAR2 PE=1 SV=2	CCAR2	1830.97
P55036	26S proteasome non-ATPase regulatory subunit 4 OS=Homo sapiens OX=9606 GN=PSMD4 PE=1 SV=1	PSMD4	1829.47
O75569	Interferon-inducible double-stranded RNA-dependent protein kinase activator A OS=Homo sapiens OX=9606 GN=PRKRA PE=1 SV=1	PRKRA	1827.72
Q9Y4L1	Hypoxia up-regulated protein 1 OS=Homo sapiens OX=9606 GN=HYOU1 PE=1 SV=1	HYOU1	1824.52
Q6P6C2	RNA demethylase ALKBH5 OS=Homo sapiens OX=9606 GN=ALKBH5 PE=1 SV=2	ALKBH5	1822.51
O75694	Nuclear pore complex protein Nup155 OS=Homo sapiens OX=9606 GN=NUP155 PE=1 SV=1	NUP155	1821.57
O00217	NADH dehydrogenase [ubiquinone] iron-sulfur protein 8, mitochondrial OS=Homo sapiens OX=9606 GN=NDUFS8 PE=1 SV=1	NDUFS8	1818.06
Q14671	Pumilio homolog 1 OS=Homo sapiens OX=9606 GN=PUM1 PE=1 SV=3	PUM1	1815.86
Q14677	Clathrin interactor 1 OS=Homo sapiens OX=9606 GN=CLINT1 PE=1 SV=1	CLINT1	1815.5
Q9BRK4	Leucine zipper putative tumor suppressor 2 OS=Homo sapiens OX=9606 GN=LZTS2 PE=1 SV=2	LZTS2	1813.2
Q5TAQ9	DDB1- and CUL4-associated factor 8 OS=Homo sapiens OX=9606 GN=DCAF8 PE=1 SV=1	DCAF8	1811.65
Q8NCW5	NAD(P)H-hydrate epimerase OS=Homo sapiens OX=9606 GN=NAXE PE=1 SV=2	NAXE	1809.71
P61803	Dolichyl-diphosphooligosaccharide--protein glycosyltransferase subunit DAD1 OS=Homo sapiens OX=9606 GN=DAD1 PE=1 SV=3	DAD1	1809.6
O95757	Heat shock 70 kDa protein 4L OS=Homo sapiens OX=9606 GN=HSPA4L PE=1 SV=3	HSPA4L	1807.95
O75131	Copine-3 OS=Homo sapiens OX=9606 GN=CPNE3 PE=1 SV=1	CPNE3	1807.41
Q14145	Kelch-like ECH-associated protein 1 OS=Homo sapiens OX=9606 GN=KEAP1 PE=1 SV=2	KEAP1	1801.45
Q86US8	Telomerase-binding protein EST1A OS=Homo sapiens OX=9606 GN=SMG6 PE=1 SV=2	SMG6	1799.23
P51398	Small ribosomal subunit protein mS29 OS=Homo sapiens OX=9606 GN=DAP3 PE=1 SV=1	DAP3	1799.17
O14776	Transcription elongation regulator 1 OS=Homo sapiens OX=9606 GN=TCERG1 PE=1 SV=2	TCERG1	1796.22
P28340	DNA polymerase delta catalytic subunit OS=Homo sapiens OX=9606 GN=POLD1 PE=1 SV=2	POLD1	1795.89
O43818	U3 small nucleolar RNA-interacting protein 2 OS=Homo sapiens OX=9606 GN=RRP9 PE=1 SV=1	RRP9	1795.65
Q9UK59	Lariat debranching enzyme OS=Homo sapiens OX=9606 GN=DBR1 PE=1 SV=2	DBR1	1792.39
Q14527	Helicase-like transcription factor OS=Homo sapiens OX=9606 GN=HLTF PE=1 SV=2	HLTF	1789.84
P48740	Mannan-binding lectin serine protease 1 OS=Homo sapiens OX=9606 GN=MASP1 PE=1 SV=3	MASP1	1789.08
Q3L8U1	Chromodomain-helicase-DNA-binding protein 9 OS=Homo sapiens OX=9606 GN=CHD9 PE=1 SV=2	CHD9	1787.6
Q9P0U3	Sentrin-specific protease 1 OS=Homo sapiens OX=9606 GN=SENP1 PE=1 SV=2	SENP1	1786.04
Q13901	Nuclear nucleic acid-binding protein C1D OS=Homo sapiens OX=9606 GN=C1D PE=1 SV=1	C1D	1786.03
Q9UL33	Trafficking protein particle complex subunit 2-like protein OS=Homo sapiens OX=9606 GN=TRAPPC2L PE=1 SV=1	TRAPPC2L	1785.07
Q7LGA3	Heparan sulfate 2-O-sulfotransferase 1 OS=Homo sapiens OX=9606 GN=HS2ST1 PE=1 SV=1	HS2ST1	1781.06
Q9HD33	Large ribosomal subunit protein uL29m OS=Homo sapiens OX=9606 GN=MRPL47 PE=1 SV=2	MRPL47	1778.98
Q9UHB6	LIM domain and actin-binding protein 1 OS=Homo sapiens OX=9606 GN=LIMA1 PE=1 SV=1	LIMA1	1774.05
Q49AM3	Tetratricopeptide repeat protein 31 OS=Homo sapiens OX=9606 GN=TTC31 PE=1 SV=3	TTC31	1771.69
Q9H857	5'-nucleotidase domain-containing protein 2 OS=Homo sapiens OX=9606 GN=NT5DC2 PE=1 SV=1	NT5DC2	1770.92
O00410	Importin-5 OS=Homo sapiens OX=9606 GN=IPO5 PE=1 SV=4	IPO5	1770.81
Q9BYG3	MKI67 FHA domain-interacting nucleolar phosphoprotein OS=Homo sapiens OX=9606 GN=NIFK PE=1 SV=1	NIFK	1770.5
Q14980	Nuclear mitotic apparatus protein 1 OS=Homo sapiens OX=9606 GN=NUMA1 PE=1 SV=2	NUMA1	1769.5
Q12834	Cell division cycle protein 20 homolog OS=Homo sapiens OX=9606 GN=CDC20 PE=1 SV=2	CDC20	1768.95
P33992	DNA replication licensing factor MCM5 OS=Homo sapiens OX=9606 GN=MCM5 PE=1 SV=5	MCM5	1766.52
Q8IW19	Aprataxin and PNK-like factor OS=Homo sapiens OX=9606 GN=APLF PE=1 SV=1	APLF	1763.03
P83876	Thioredoxin-like protein 4A OS=Homo sapiens OX=9606 GN=TXNL4A PE=1 SV=1	TXNL4A	1758.63
Q12772	Sterol regulatory element-binding protein 2 OS=Homo sapiens OX=9606 GN=SREBF2 PE=1 SV=2	SREBF2	1756.9
Q96S86	Hyaluronan and proteoglycan link protein 3 OS=Homo sapiens OX=9606 GN=HAPLN3 PE=2 SV=1	HAPLN3	1754.84
Q9H9T3	Elongator complex protein 3 OS=Homo sapiens OX=9606 GN=ELP3 PE=1 SV=2	ELP3	1753.06
Q96EI5	Transcription elongation factor A protein-like 4 OS=Homo sapiens OX=9606 GN=TCEAL4 PE=1 SV=2	TCEAL4	1752.04
P49321	Nuclear autoantigenic sperm protein OS=Homo sapiens OX=9606 GN=NASP PE=1 SV=2	NASP	1751.67
P19387	DNA-directed RNA polymerase II subunit RPB3 OS=Homo sapiens OX=9606 GN=POLR2C PE=1 SV=2	POLR2C	1751.59
Q9NUL3	Double-stranded RNA-binding protein Staufen homolog 2 OS=Homo sapiens OX=9606 GN=STAU2 PE=1 SV=2	STAU2	1751.04
Q7L0Y3	tRNA methyltransferase 10 homolog C OS=Homo sapiens OX=9606 GN=TRMT10C PE=1 SV=2	TRMT10C	1749.73
Q8N720	Zinc finger protein 655 OS=Homo sapiens OX=9606 GN=ZNF655 PE=1 SV=3	ZNF655	1749.41
Q9NW81	Distal membrane-arm assembly complex protein 2 OS=Homo sapiens OX=9606 GN=DMAC2 PE=1 SV=3	DMAC2	1748.05
Q6DN90	IQ motif and SEC7 domain-containing protein 1 OS=Homo sapiens OX=9606 GN=IQSEC1 PE=1 SV=1	IQSEC1	1748.04
Q7L576	Cytoplasmic FMR1-interacting protein 1 OS=Homo sapiens OX=9606 GN=CYFIP1 PE=1 SV=1	CYFIP1	1747.05
P62333	26S proteasome regulatory subunit 10B OS=Homo sapiens OX=9606 GN=PSMC6 PE=1 SV=1	PSMC6	1745.69
Q9BQS8	FYVE and coiled-coil domain-containing protein 1 OS=Homo sapiens OX=9606 GN=FYCO1 PE=1 SV=3	FYCO1	1742.73
Q93009	Ubiquitin carboxyl-terminal hydrolase 7 OS=Homo sapiens OX=9606 GN=USP7 PE=1 SV=2	USP7	1738.11
O43447	Peptidyl-prolyl cis-trans isomerase H OS=Homo sapiens OX=9606 GN=PPIH PE=1 SV=1	PPIH	1738.04
O95049	Tight junction protein ZO-3 OS=Homo sapiens OX=9606 GN=TJP3 PE=1 SV=3	TJP3	1736.04
P54819	Adenylate kinase 2, mitochondrial OS=Homo sapiens OX=9606 GN=AK2 PE=1 SV=2	AK2	1735.47
Q6PJW8	Consortin OS=Homo sapiens OX=9606 GN=CNST PE=1 SV=3	CNST	1732.58
Q13618	Cullin-3 OS=Homo sapiens OX=9606 GN=CUL3 PE=1 SV=2	CUL3	1731.06
Q9HAV4	Exportin-5 OS=Homo sapiens OX=9606 GN=XPO5 PE=1 SV=1	XPO5	1729.94
P41250	Glycine--tRNA ligase OS=Homo sapiens OX=9606 GN=GARS1 PE=1 SV=3	GARS1	1728.16
O95573	Fatty acid CoA ligase Acsl3 OS=Homo sapiens OX=9606 GN=ACSL3 PE=1 SV=3	ACSL3	1727.06
O60306	RNA helicase aquarius OS=Homo sapiens OX=9606 GN=AQR PE=1 SV=4	AQR	1727.05
P05556	Integrin beta-1 OS=Homo sapiens OX=9606 GN=ITGB1 PE=1 SV=2	ITGB1	1726.59
P33991	DNA replication licensing factor MCM4 OS=Homo sapiens OX=9606 GN=MCM4 PE=1 SV=5	MCM4	1725.75
P42574	Caspase-3 OS=Homo sapiens OX=9606 GN=CASP3 PE=1 SV=2	CASP3	1723.52
Q8WXX5	DnaJ homolog subfamily C member 9 OS=Homo sapiens OX=9606 GN=DNAJC9 PE=1 SV=1	DNAJC9	1722.94
O75909	Cyclin-K OS=Homo sapiens OX=9606 GN=CCNK PE=1 SV=2	CCNK	1720.61
Q01082	Spectrin beta chain, non-erythrocytic 1 OS=Homo sapiens OX=9606 GN=SPTBN1 PE=1 SV=2	SPTBN1	1720.56
P07305	Histone H1.0 OS=Homo sapiens OX=9606 GN=H1-0 PE=1 SV=3	H1-0	1719.55
P45973	Chromobox protein homolog 5 OS=Homo sapiens OX=9606 GN=CBX5 PE=1 SV=1	CBX5	1719.19
Q15477	Superkiller complex protein 2 OS=Homo sapiens OX=9606 GN=SKIC2 PE=1 SV=3	SKIC2	1716.05
O60313	Dynamin-like 120 kDa protein, mitochondrial OS=Homo sapiens OX=9606 GN=OPA1 PE=1 SV=3	OPA1	1715.04
Q96T21	Selenocysteine insertion sequence-binding protein 2 OS=Homo sapiens OX=9606 GN=SECISBP2 PE=1 SV=2	SECISBP2	1714.1
Q00978	Interferon regulatory factor 9 OS=Homo sapiens OX=9606 GN=IRF9 PE=1 SV=1	IRF9	1711.13
Q9UGP4	LIM domain-containing protein 1 OS=Homo sapiens OX=9606 GN=LIMD1 PE=1 SV=1	LIMD1	1710.05
Q9H223	EH domain-containing protein 4 OS=Homo sapiens OX=9606 GN=EHD4 PE=1 SV=1	EHD4	1708.52
P21796	Voltage-dependent anion-selective channel protein 1 OS=Homo sapiens OX=9606 GN=VDAC1 PE=1 SV=2	VDAC1	1707.73
P49720	Proteasome subunit beta type-3 OS=Homo sapiens OX=9606 GN=PSMB3 PE=1 SV=2	PSMB3	1707.46
Q15942	Zyxin OS=Homo sapiens OX=9606 GN=ZYX PE=1 SV=1	ZYX	1703.42
Q16540	Large ribosomal subunit protein uL23m OS=Homo sapiens OX=9606 GN=MRPL23 PE=1 SV=1	MRPL23	1702.97
P28482	Mitogen-activated protein kinase 1 OS=Homo sapiens OX=9606 GN=MAPK1 PE=1 SV=3	MAPK1	1700.93
Q8TA86	Retinitis pigmentosa 9 protein OS=Homo sapiens OX=9606 GN=RP9 PE=1 SV=2	RP9	1700.9
P01137	Transforming growth factor beta-1 proprotein OS=Homo sapiens OX=9606 GN=TGFB1 PE=1 SV=3	TGFB1	1700.64
Q9Y2X9	Zinc finger protein 281 OS=Homo sapiens OX=9606 GN=ZNF281 PE=1 SV=1	ZNF281	1698.05
Q9UKL0	REST corepressor 1 OS=Homo sapiens OX=9606 GN=RCOR1 PE=1 SV=2	RCOR1	1698.05
P08572	Collagen alpha-2(IV) chain OS=Homo sapiens OX=9606 GN=COL4A2 PE=1 SV=4	COL4A2	1697.04
Q9BTP7	Fanconi anemia core complex-associated protein 24 OS=Homo sapiens OX=9606 GN=FAAP24 PE=1 SV=2	FAAP24	1696.05
P37837	Transaldolase OS=Homo sapiens OX=9606 GN=TALDO1 PE=1 SV=2	TALDO1	1694.73
P45984	Mitogen-activated protein kinase 9 OS=Homo sapiens OX=9606 GN=MAPK9 PE=1 SV=2	MAPK9	1691.04
Q9NQC3	Reticulon-4 OS=Homo sapiens OX=9606 GN=RTN4 PE=1 SV=2	RTN4	1690.53
Q9P2J5	Leucine--tRNA ligase, cytoplasmic OS=Homo sapiens OX=9606 GN=LARS1 PE=1 SV=2	LARS1	1688.64
Q92759	General transcription factor IIH subunit 4 OS=Homo sapiens OX=9606 GN=GTF2H4 PE=1 SV=1	GTF2H4	1687.16
Q9UG63	ATP-binding cassette sub-family F member 2 OS=Homo sapiens OX=9606 GN=ABCF2 PE=1 SV=2	ABCF2	1685.4
Q8NC51	SERPINE1 mRNA-binding protein 1 OS=Homo sapiens OX=9606 GN=SERBP1 PE=1 SV=2	SERBP1	1685.08
Q8WU58	Protein FAM222B OS=Homo sapiens OX=9606 GN=FAM222B PE=1 SV=1	FAM222B	1684.04
Q96RE7	Nucleus accumbens-associated protein 1 OS=Homo sapiens OX=9606 GN=NACC1 PE=1 SV=1	NACC1	1683.66
Q99549	M-phase phosphoprotein 8 OS=Homo sapiens OX=9606 GN=MPHOSPH8 PE=1 SV=2	MPHOSPH8	1683.6
Q52LJ0	Protein FAM98B OS=Homo sapiens OX=9606 GN=FAM98B PE=1 SV=2	FAM98B	1680.77
O95967	EGF-containing fibulin-like extracellular matrix protein 2 OS=Homo sapiens OX=9606 GN=EFEMP2 PE=1 SV=3	EFEMP2	1679.28
P19367	Hexokinase-1 OS=Homo sapiens OX=9606 GN=HK1 PE=1 SV=3	HK1	1678.06
Q13015	Protein AF1q OS=Homo sapiens OX=9606 GN=MLLT11 PE=1 SV=1	MLLT11	1673.05
Q64LD2	WD repeat-containing protein 25 OS=Homo sapiens OX=9606 GN=WDR25 PE=1 SV=3	WDR25	1672.56
O15169	Axin-1 OS=Homo sapiens OX=9606 GN=AXIN1 PE=1 SV=2	AXIN1	1671.9
Q53H96	Pyrroline-5-carboxylate reductase 3 OS=Homo sapiens OX=9606 GN=PYCR3 PE=1 SV=3	PYCR3	1671.3
Q9BZF3	Oxysterol-binding protein-related protein 6 OS=Homo sapiens OX=9606 GN=OSBPL6 PE=1 SV=1	OSBPL6	1670.06
Q96P70	Importin-9 OS=Homo sapiens OX=9606 GN=IPO9 PE=1 SV=3	IPO9	1670.06
P54886	Delta-1-pyrroline-5-carboxylate synthase OS=Homo sapiens OX=9606 GN=ALDH18A1 PE=1 SV=2	ALDH18A1	1669.35
Q8N6T3	ADP-ribosylation factor GTPase-activating protein 1 OS=Homo sapiens OX=9606 GN=ARFGAP1 PE=1 SV=2	ARFGAP1	1667
P23497	Nuclear autoantigen Sp-100 OS=Homo sapiens OX=9606 GN=SP100 PE=1 SV=3	SP100	1664.54
P09493	Tropomyosin alpha-1 chain OS=Homo sapiens OX=9606 GN=TPM1 PE=1 SV=2	TPM1	1663.41
Q9NWH9	SAFB-like transcription modulator OS=Homo sapiens OX=9606 GN=SLTM PE=1 SV=2	SLTM	1663.05
Q9Y2Z2	Protein MTO1 homolog, mitochondrial OS=Homo sapiens OX=9606 GN=MTO1 PE=1 SV=2	MTO1	1662.01
O15160	DNA-directed RNA polymerases I and III subunit RPAC1 OS=Homo sapiens OX=9606 GN=POLR1C PE=1 SV=1	POLR1C	1660.05
Q13616	Cullin-1 OS=Homo sapiens OX=9606 GN=CUL1 PE=1 SV=2	CUL1	1658.78
P31944	Caspase-14 OS=Homo sapiens OX=9606 GN=CASP14 PE=1 SV=2	CASP14	1658.05
Q9Y478	5'-AMP-activated protein kinase subunit beta-1 OS=Homo sapiens OX=9606 GN=PRKAB1 PE=1 SV=4	PRKAB1	1658.05
Q6UB35	Monofunctional C1-tetrahydrofolate synthase, mitochondrial OS=Homo sapiens OX=9606 GN=MTHFD1L PE=1 SV=1	MTHFD1L	1658.04
O43399	Tumor protein D54 OS=Homo sapiens OX=9606 GN=TPD52L2 PE=1 SV=2	TPD52L2	1656.87
P06737	Glycogen phosphorylase, liver form OS=Homo sapiens OX=9606 GN=PYGL PE=1 SV=4	PYGL	1655.33
Q9NZT2	Opioid growth factor receptor OS=Homo sapiens OX=9606 GN=OGFR PE=1 SV=3	OGFR	1653.4
P25788	Proteasome subunit alpha type-3 OS=Homo sapiens OX=9606 GN=PSMA3 PE=1 SV=2	PSMA3	1646.52
P54920	Alpha-soluble NSF attachment protein OS=Homo sapiens OX=9606 GN=NAPA PE=1 SV=3	NAPA	1644.44
Q9Y4C8	Probable RNA-binding protein 19 OS=Homo sapiens OX=9606 GN=RBM19 PE=1 SV=3	RBM19	1643.5
P61960	Ubiquitin-fold modifier 1 OS=Homo sapiens OX=9606 GN=UFM1 PE=1 SV=1	UFM1	1643.06
P33176	Kinesin-1 heavy chain OS=Homo sapiens OX=9606 GN=KIF5B PE=1 SV=1	KIF5B	1642.65
Q5TGY3	Transcription factor Gibbin OS=Homo sapiens OX=9606 GN=AHDC1 PE=1 SV=1	AHDC1	1640.38
P29597	Non-receptor tyrosine-protein kinase TYK2 OS=Homo sapiens OX=9606 GN=TYK2 PE=1 SV=3	TYK2	1640.07
Q92979	Ribosomal RNA small subunit methyltransferase NEP1 OS=Homo sapiens OX=9606 GN=EMG1 PE=1 SV=4	EMG1	1639.72
Q14669	E3 ubiquitin-protein ligase TRIP12 OS=Homo sapiens OX=9606 GN=TRIP12 PE=1 SV=1	TRIP12	1637.4
Q8NI27	THO complex subunit 2 OS=Homo sapiens OX=9606 GN=THOC2 PE=1 SV=2	THOC2	1635.33
Q9HCG8	Pre-mRNA-splicing factor CWC22 homolog OS=Homo sapiens OX=9606 GN=CWC22 PE=1 SV=3	CWC22	1634.04
Q9NZ01	Very-long-chain enoyl-CoA reductase OS=Homo sapiens OX=9606 GN=TECR PE=1 SV=1	TECR	1633.87
Q9BWG6	Sodium channel modifier 1 OS=Homo sapiens OX=9606 GN=SCNM1 PE=1 SV=1	SCNM1	1633.41
Q5RKV6	Exosome complex component MTR3 OS=Homo sapiens OX=9606 GN=EXOSC6 PE=1 SV=1	EXOSC6	1629.35
Q96AY3	Peptidyl-prolyl cis-trans isomerase FKBP10 OS=Homo sapiens OX=9606 GN=FKBP10 PE=1 SV=1	FKBP10	1628.96
Q8IVM0	Coiled-coil domain-containing protein 50 OS=Homo sapiens OX=9606 GN=CCDC50 PE=1 SV=1	CCDC50	1628.95
P07108	Acyl-CoA-binding protein OS=Homo sapiens OX=9606 GN=DBI PE=1 SV=2	DBI	1625.65
P62633	CCHC-type zinc finger nucleic acid binding protein OS=Homo sapiens OX=9606 GN=CNBP PE=1 SV=1	CNBP	1622.95
O14966	Ras-related protein Rab-7L1 OS=Homo sapiens OX=9606 GN=RAB29 PE=1 SV=1	RAB29	1620.84
P04818	Thymidylate synthase OS=Homo sapiens OX=9606 GN=TYMS PE=1 SV=3	TYMS	1617.05
Q13555	Calcium/calmodulin-dependent protein kinase type II subunit gamma OS=Homo sapiens OX=9606 GN=CAMK2G PE=1 SV=4	CAMK2G	1616.19
P51659	Peroxisomal multifunctional enzyme type 2 OS=Homo sapiens OX=9606 GN=HSD17B4 PE=1 SV=3	HSD17B4	1615.09
Q5SW79	Centrosomal protein of 170 kDa OS=Homo sapiens OX=9606 GN=CEP170 PE=1 SV=1	CEP170	1612.42
P14373	Zinc finger protein RFP OS=Homo sapiens OX=9606 GN=TRIM27 PE=1 SV=1	TRIM27	1611.05
Q15046	Lysine--tRNA ligase OS=Homo sapiens OX=9606 GN=KARS1 PE=1 SV=3	KARS1	1609.36
Q7L1Q6	eIF5-mimic protein 2 OS=Homo sapiens OX=9606 GN=BZW1 PE=1 SV=1	BZW1	1609.16
O15460	Prolyl 4-hydroxylase subunit alpha-2 OS=Homo sapiens OX=9606 GN=P4HA2 PE=1 SV=1	P4HA2	1608.5
Q8WVI0	Ubiquinol-cytochrome c reductase complex assembly factor 5 OS=Homo sapiens OX=9606 GN=UQCC5 PE=1 SV=2	UQCC5	1608.06
Q9BV44	tRNA (guanine(6)-N2)-methyltransferase THUMP3 OS=Homo sapiens OX=9606 GN=THUMPD3 PE=1 SV=1	THUMPD3	1606.35
Q07021	Complement component 1 Q subcomponent-binding protein, mitochondrial OS=Homo sapiens OX=9606 GN=C1QBP PE=1 SV=1	C1QBP	1606.05
P16220	Cyclic AMP-responsive element-binding protein 1 OS=Homo sapiens OX=9606 GN=CREB1 PE=1 SV=3	CREB1	1605.04
O43747	AP-1 complex subunit gamma-1 OS=Homo sapiens OX=9606 GN=AP1G1 PE=1 SV=5	AP1G1	1604.79
P04040	Catalase OS=Homo sapiens OX=9606 GN=CAT PE=1 SV=3	CAT	1604.59
P49736	DNA replication licensing factor MCM2 OS=Homo sapiens OX=9606 GN=MCM2 PE=1 SV=4	MCM2	1604.26
Q9BRP1	Programmed cell death protein 2-like OS=Homo sapiens OX=9606 GN=PDCD2L PE=1 SV=1	PDCD2L	1600.05
P22102	Trifunctional purine biosynthetic protein adenosine-3 OS=Homo sapiens OX=9606 GN=GART PE=1 SV=1	GART	1599.03
Q5TC82	Roquin-1 OS=Homo sapiens OX=9606 GN=RC3H1 PE=1 SV=1	RC3H1	1598.6
Q9C0H5	Rho GTPase-activating protein 39 OS=Homo sapiens OX=9606 GN=ARHGAP39 PE=1 SV=2	ARHGAP39	1595.47
Q9BT92	Trichoplein keratin filament-binding protein OS=Homo sapiens OX=9606 GN=TCHP PE=1 SV=1	TCHP	1594.9
Q9NVU7	Protein SDA1 homolog OS=Homo sapiens OX=9606 GN=SDAD1 PE=1 SV=3	SDAD1	1594.49
P62873	Guanine nucleotide-binding protein G(I)/G(S)/G(T) subunit beta-1 OS=Homo sapiens OX=9606 GN=GNB1 PE=1 SV=3	GNB1	1594.04
Q9NPQ8	Synembryn-A OS=Homo sapiens OX=9606 GN=RIC8A PE=1 SV=3	RIC8A	1594.03
Q9Y285	Phenylalanine--tRNA ligase alpha subunit OS=Homo sapiens OX=9606 GN=FARSA PE=1 SV=3	FARSA	1592.2
Q04917	14-3-3 protein eta OS=Homo sapiens OX=9606 GN=YWHAH PE=1 SV=4	YWHAH	1589.07
Q8N5A5	Zinc finger CCCH-type with G patch domain-containing protein OS=Homo sapiens OX=9606 GN=ZGPAT PE=1 SV=3	ZGPAT	1588.71
Q9NTJ3	Structural maintenance of chromosomes protein 4 OS=Homo sapiens OX=9606 GN=SMC4 PE=1 SV=2	SMC4	1585.98
Q13823	Nucleolar GTP-binding protein 2 OS=Homo sapiens OX=9606 GN=GNL2 PE=1 SV=1	GNL2	1585.87
P18887	DNA repair protein XRCC1 OS=Homo sapiens OX=9606 GN=XRCC1 PE=1 SV=3	XRCC1	1584.6
B7ZAQ6	Golgi pH regulator A OS=Homo sapiens OX=9606 GN=GPR89A PE=1 SV=2	GPR89A	1582.84
Q86TB9	Protein PAT1 homolog 1 OS=Homo sapiens OX=9606 GN=PATL1 PE=1 SV=2	PATL1	1582.04
Q9H583	HEAT repeat-containing protein 1 OS=Homo sapiens OX=9606 GN=HEATR1 PE=1 SV=3	HEATR1	1580.79
Q5VT06	Centrosome-associated protein 350 OS=Homo sapiens OX=9606 GN=CEP350 PE=1 SV=1	CEP350	1577.04
Q86SX3	Tubulin epsilon and delta complex protein 1 OS=Homo sapiens OX=9606 GN=TEDC1 PE=2 SV=2	TEDC1	1575.68
P48681	Nestin OS=Homo sapiens OX=9606 GN=NES PE=1 SV=2	NES	1575.26
P61758	Prefoldin subunit 3 OS=Homo sapiens OX=9606 GN=VBP1 PE=1 SV=4	VBP1	1572.08
Q9UK76	Jupiter microtubule associated homolog 1 OS=Homo sapiens OX=9606 GN=JPT1 PE=1 SV=3	JPT1	1572.04
Q9Y5L4	Mitochondrial import inner membrane translocase subunit Tim13 OS=Homo sapiens OX=9606 GN=TIMM13 PE=1 SV=1	TIMM13	1571.1
Q15269	Periodic tryptophan protein 2 homolog OS=Homo sapiens OX=9606 GN=PWP2 PE=1 SV=2	PWP2	1569.75
P54132	RecQ-like DNA helicase BLM OS=Homo sapiens OX=9606 GN=BLM PE=1 SV=1	BLM	1568.07
Q7Z333	Probable helicase senataxin OS=Homo sapiens OX=9606 GN=SETX PE=1 SV=4	SETX	1567.85
O95707	Ribonuclease P protein subunit p29 OS=Homo sapiens OX=9606 GN=POP4 PE=1 SV=2	POP4	1567.64
O15235	Small ribosomal subunit protein uS12m OS=Homo sapiens OX=9606 GN=MRPS12 PE=1 SV=1	MRPS12	1567.05
Q9NPE3	H/ACA ribonucleoprotein complex subunit 3 OS=Homo sapiens OX=9606 GN=NOP10 PE=1 SV=1	NOP10	1567.04
P56178	Homeobox protein DLX-5 OS=Homo sapiens OX=9606 GN=DLX5 PE=1 SV=2	DLX5	1566.49
O43776	Asparagine--tRNA ligase, cytoplasmic OS=Homo sapiens OX=9606 GN=NARS1 PE=1 SV=1	NARS1	1564.15
P01008	Antithrombin-III OS=Homo sapiens OX=9606 GN=SERPINC1 PE=1 SV=1	SERPINC1	1562.6
Q92621	Nuclear pore complex protein Nup205 OS=Homo sapiens OX=9606 GN=NUP205 PE=1 SV=3	NUP205	1562.1
Q8TBM8	DnaJ homolog subfamily B member 14 OS=Homo sapiens OX=9606 GN=DNAJB14 PE=1 SV=1	DNAJB14	1559.03
Q13325	Interferon-induced protein with tetratricopeptide repeats 5 OS=Homo sapiens OX=9606 GN=IFIT5 PE=1 SV=1	IFIT5	1556.44
Q14019	Coactosin-like protein OS=Homo sapiens OX=9606 GN=COTL1 PE=1 SV=3	COTL1	1555.04
Q9UII4	E3 ISG15--protein ligase HERC5 OS=Homo sapiens OX=9606 GN=HERC5 PE=1 SV=2	HERC5	1554.44
P61221	ATP-binding cassette sub-family E member 1 OS=Homo sapiens OX=9606 GN=ABCE1 PE=1 SV=1	ABCE1	1553.85
O75934	Pre-mRNA-splicing factor SPF27 OS=Homo sapiens OX=9606 GN=BCAS2 PE=1 SV=1	BCAS2	1550.94
Q13835	Plakophilin-1 OS=Homo sapiens OX=9606 GN=PKP1 PE=1 SV=2	PKP1	1550.05
P06730	Eukaryotic translation initiation factor 4E OS=Homo sapiens OX=9606 GN=EIF4E PE=1 SV=2	EIF4E	1550.03
Q13451	Peptidyl-prolyl cis-trans isomerase FKBP5 OS=Homo sapiens OX=9606 GN=FKBP5 PE=1 SV=2	FKBP5	1546.1
Q9H6R4	Nucleolar protein 6 OS=Homo sapiens OX=9606 GN=NOL6 PE=1 SV=2	NOL6	1543.77
O94992	Protein HEXIM1 OS=Homo sapiens OX=9606 GN=HEXIM1 PE=1 SV=1	HEXIM1	1540.53
Q15154	Pericentriolar material 1 protein OS=Homo sapiens OX=9606 GN=PCM1 PE=1 SV=5	PCM1	1539.93
O94822	E3 ubiquitin-protein ligase listerin OS=Homo sapiens OX=9606 GN=LTN1 PE=1 SV=6	LTN1	1539.27
P35251	Replication factor C subunit 1 OS=Homo sapiens OX=9606 GN=RFC1 PE=1 SV=4	RFC1	1537.66
Q9UKM9	RNA-binding protein Raly OS=Homo sapiens OX=9606 GN=RALY PE=1 SV=1	RALY	1537.29
P54105	Methylosome subunit pICln OS=Homo sapiens OX=9606 GN=CLNS1A PE=1 SV=1	CLNS1A	1537.05
Q9H0E2	Toll-interacting protein OS=Homo sapiens OX=9606 GN=TOLLIP PE=1 SV=1	TOLLIP	1535.93
P78318	Immunoglobulin-binding protein 1 OS=Homo sapiens OX=9606 GN=IGBP1 PE=1 SV=1	IGBP1	1533.41
Q16186	Proteasomal ubiquitin receptor ADRM1 OS=Homo sapiens OX=9606 GN=ADRM1 PE=1 SV=2	ADRM1	1533.06
Q6UUV7	CREB-regulated transcription coactivator 3 OS=Homo sapiens OX=9606 GN=CRTC3 PE=1 SV=2	CRTC3	1532.32
Q9UQ80	Proliferation-associated protein 2G4 OS=Homo sapiens OX=9606 GN=PA2G4 PE=1 SV=3	PA2G4	1530.1
Q9Y679	Lipid droplet-regulating VLDL assembly factor AUP1 OS=Homo sapiens OX=9606 GN=AUP1 PE=1 SV=2	AUP1	1529.94
Q15404	Ras suppressor protein 1 OS=Homo sapiens OX=9606 GN=RSU1 PE=1 SV=3	RSU1	1528.04
Q10567	AP-1 complex subunit beta-1 OS=Homo sapiens OX=9606 GN=AP1B1 PE=1 SV=3	AP1B1	1527.03
Q9HCC0	Methylcrotonoyl-CoA carboxylase beta chain, mitochondrial OS=Homo sapiens OX=9606 GN=MCCC2 PE=1 SV=1	MCCC2	1526.65
Q13356	RING-type E3 ubiquitin-protein ligase PPIL2 OS=Homo sapiens OX=9606 GN=PPIL2 PE=1 SV=1	PPIL2	1523.85
Q8N9T8	Protein KRI1 homolog OS=Homo sapiens OX=9606 GN=KRI1 PE=1 SV=3	KRI1	1522.35
P48047	ATP synthase subunit O, mitochondrial OS=Homo sapiens OX=9606 GN=ATP5PO PE=1 SV=1	ATP5PO	1521.05
P28838	Cytosol aminopeptidase OS=Homo sapiens OX=9606 GN=LAP3 PE=1 SV=3	LAP3	1520.94
Q5H9R4	Armadillo repeat-containing X-linked protein 4 OS=Homo sapiens OX=9606 GN=ARMCX4 PE=1 SV=3	ARMCX4	1520.05
P04632	Calpain small subunit 1 OS=Homo sapiens OX=9606 GN=CAPNS1 PE=1 SV=1	CAPNS1	1519.41
Q9Y3C6	Peptidyl-prolyl cis-trans isomerase-like 1 OS=Homo sapiens OX=9606 GN=PPIL1 PE=1 SV=1	PPIL1	1516.92
O95168	NADH dehydrogenase [ubiquinone] 1 beta subcomplex subunit 4 OS=Homo sapiens OX=9606 GN=NDUFB4 PE=1 SV=3	NDUFB4	1516.04
P06756	Integrin alpha-V OS=Homo sapiens OX=9606 GN=ITGAV PE=1 SV=2	ITGAV	1513.12
Q8N983	Large ribosomal subunit protein mL43 OS=Homo sapiens OX=9606 GN=MRPL43 PE=1 SV=1	MRPL43	1513.04
Q09666	Neuroblast differentiation-associated protein AHNAK OS=Homo sapiens OX=9606 GN=AHNAK PE=1 SV=2	AHNAK	1512.53
Q99436	Proteasome subunit beta type-7 OS=Homo sapiens OX=9606 GN=PSMB7 PE=1 SV=1	PSMB7	1511.04
Q8TEW0	Partitioning defective 3 homolog OS=Homo sapiens OX=9606 GN=PARD3 PE=1 SV=2	PARD3	1508.83
P61019	Ras-related protein Rab-2A OS=Homo sapiens OX=9606 GN=RAB2A PE=1 SV=1	RAB2A	1506.99
Q8IZ69	tRNA (uracil-5-)-methyltransferase homolog A OS=Homo sapiens OX=9606 GN=TRMT2A PE=1 SV=2	TRMT2A	1506.22
P26640	Valine--tRNA ligase OS=Homo sapiens OX=9606 GN=VARS1 PE=1 SV=4	VARS1	1504.97
Q13188	Serine/threonine-protein kinase 3 OS=Homo sapiens OX=9606 GN=STK3 PE=1 SV=2	STK3	1504.88
P30044	Peroxiredoxin-5, mitochondrial OS=Homo sapiens OX=9606 GN=PRDX5 PE=1 SV=4	PRDX5	1504.38
Q02790	Peptidyl-prolyl cis-trans isomerase FKBP4 OS=Homo sapiens OX=9606 GN=FKBP4 PE=1 SV=3	FKBP4	1499.92
Q9NW64	Pre-mRNA-splicing factor RBM22 OS=Homo sapiens OX=9606 GN=RBM22 PE=1 SV=1	RBM22	1499.06
P49591	Serine--tRNA ligase, cytoplasmic OS=Homo sapiens OX=9606 GN=SARS1 PE=1 SV=3	SARS1	1498.99
O00560	Syntenin-1 OS=Homo sapiens OX=9606 GN=SDCBP PE=1 SV=1	SDCBP	1498.04
O75367	Core histone macro-H2A.1 OS=Homo sapiens OX=9606 GN=MACROH2A1 PE=1 SV=5	MACROH2A1	1495.53
Q14566	DNA replication licensing factor MCM6 OS=Homo sapiens OX=9606 GN=MCM6 PE=1 SV=1	MCM6	1495.04
Q14690	Protein RRP5 homolog OS=Homo sapiens OX=9606 GN=PDCD11 PE=1 SV=3	PDCD11	1493.45
Q6PJT7	Zinc finger CCCH domain-containing protein 14 OS=Homo sapiens OX=9606 GN=ZC3H14 PE=1 SV=1	ZC3H14	1492.04
P30740	Leukocyte elastase inhibitor OS=Homo sapiens OX=9606 GN=SERPINB1 PE=1 SV=1	SERPINB1	1491.75
Q8N8S7	Protein enabled homolog OS=Homo sapiens OX=9606 GN=ENAH PE=1 SV=2	ENAH	1491.22
Q7Z2W9	Large ribosomal subunit protein bL21m OS=Homo sapiens OX=9606 GN=MRPL21 PE=1 SV=2	MRPL21	1491.05
Q9BW92	Threonine--tRNA ligase, mitochondrial OS=Homo sapiens OX=9606 GN=TARS2 PE=1 SV=1	TARS2	1491.05
Q8IV63	Inactive serine/threonine-protein kinase VRK3 OS=Homo sapiens OX=9606 GN=VRK3 PE=1 SV=2	VRK3	1490.33
Q5VTE6	Protein angel homolog 2 OS=Homo sapiens OX=9606 GN=ANGEL2 PE=1 SV=1	ANGEL2	1488.73
P10768	S-formylglutathione hydrolase OS=Homo sapiens OX=9606 GN=ESD PE=1 SV=2	ESD	1488.05
Q96KA5	Lipid scramblase CLPTM1L OS=Homo sapiens OX=9606 GN=CLPTM1L PE=1 SV=1	CLPTM1L	1488.05
O75179	Ankyrin repeat domain-containing protein 17 OS=Homo sapiens OX=9606 GN=ANKRD17 PE=1 SV=3	ANKRD17	1484.85
Q8N1G4	Leucine-rich repeat-containing protein 47 OS=Homo sapiens OX=9606 GN=LRRC47 PE=1 SV=1	LRRC47	1482.48
P78347	General transcription factor II-I OS=Homo sapiens OX=9606 GN=GTF2I PE=1 SV=2	GTF2I	1480.32
P82914	Small ribosomal subunit protein uS15m OS=Homo sapiens OX=9606 GN=MRPS15 PE=1 SV=1	MRPS15	1479.04
Q9NSE4	Isoleucine--tRNA ligase, mitochondrial OS=Homo sapiens OX=9606 GN=IARS2 PE=1 SV=2	IARS2	1475.52
Q9NRR5	Ubiquilin-4 OS=Homo sapiens OX=9606 GN=UBQLN4 PE=1 SV=2	UBQLN4	1473.06
O60524	Ribosome quality control complex subunit NEMF OS=Homo sapiens OX=9606 GN=NEMF PE=1 SV=4	NEMF	1471.59
A2AJT9	BCLAF1 and THRAP3 family member 3 OS=Homo sapiens OX=9606 GN=BCLAF3 PE=1 SV=1	BCLAF3	1471.26
Q9NWS9	Zinc finger protein 446 OS=Homo sapiens OX=9606 GN=ZNF446 PE=1 SV=1	ZNF446	1470.05
Q9NTX5	Ethylmalonyl-CoA decarboxylase OS=Homo sapiens OX=9606 GN=ECHDC1 PE=1 SV=2	ECHDC1	1468.04
P13807	Glycogen [starch] synthase, muscle OS=Homo sapiens OX=9606 GN=GYS1 PE=1 SV=2	GYS1	1467.84
P25942	Tumor necrosis factor receptor superfamily member 5 OS=Homo sapiens OX=9606 GN=CD40 PE=1 SV=1	CD40	1467.03
P53597	Succinate--CoA ligase [ADP/GDP-forming] subunit alpha, mitochondrial OS=Homo sapiens OX=9606 GN=SUCLG1 PE=1 SV=4	SUCLG1	1464.63
P14314	Glucosidase 2 subunit beta OS=Homo sapiens OX=9606 GN=PRKCSH PE=1 SV=2	PRKCSH	1463.25
P49590	Histidine--tRNA ligase, mitochondrial OS=Homo sapiens OX=9606 GN=HARS2 PE=1 SV=1	HARS2	1462.91
Q5T4S7	E3 ubiquitin-protein ligase UBR4 OS=Homo sapiens OX=9606 GN=UBR4 PE=1 SV=1	UBR4	1461.93
O15212	Prefoldin subunit 6 OS=Homo sapiens OX=9606 GN=PFDN6 PE=1 SV=1	PFDN6	1459.72
Q9UI12	V-type proton ATPase subunit H OS=Homo sapiens OX=9606 GN=ATP6V1H PE=1 SV=1	ATP6V1H	1459.17
Q15386	Ubiquitin-protein ligase E3C OS=Homo sapiens OX=9606 GN=UBE3C PE=1 SV=3	UBE3C	1456.86
Q9ULW3	Activator of basal transcription 1 OS=Homo sapiens OX=9606 GN=ABT1 PE=1 SV=1	ABT1	1453.2
P04844	Dolichyl-diphosphooligosaccharide--protein glycosyltransferase subunit 2 OS=Homo sapiens OX=9606 GN=RPN2 PE=1 SV=3	RPN2	1451.37
Q13363	C-terminal-binding protein 1 OS=Homo sapiens OX=9606 GN=CTBP1 PE=1 SV=2	CTBP1	1451.04
P38398	Breast cancer type 1 susceptibility protein OS=Homo sapiens OX=9606 GN=BRCA1 PE=1 SV=2	BRCA1	1448.73
P05089	Arginase-1 OS=Homo sapiens OX=9606 GN=ARG1 PE=1 SV=2	ARG1	1447.56
Q15397	Pumilio homolog 3 OS=Homo sapiens OX=9606 GN=PUM3 PE=1 SV=3	PUM3	1447.05
O95625	Zinc finger and BTB domain-containing protein 11 OS=Homo sapiens OX=9606 GN=ZBTB11 PE=1 SV=2	ZBTB11	1446.85
Q15257	Serine/threonine-protein phosphatase 2A activator OS=Homo sapiens OX=9606 GN=PTPA PE=1 SV=3	PTPA	1445.6
P23381	Tryptophan--tRNA ligase, cytoplasmic OS=Homo sapiens OX=9606 GN=WARS1 PE=1 SV=2	WARS1	1445.3
P20674	Cytochrome c oxidase subunit 5A, mitochondrial OS=Homo sapiens OX=9606 GN=COX5A PE=1 SV=2	COX5A	1444.94
Q96FV9	THO complex subunit 1 OS=Homo sapiens OX=9606 GN=THOC1 PE=1 SV=1	THOC1	1444.04
P27695	DNA-(apurinic or apyrimidinic site) endonuclease OS=Homo sapiens OX=9606 GN=APEX1 PE=1 SV=2	APEX1	1443.84
Q3MHD2	Protein LSM12 OS=Homo sapiens OX=9606 GN=LSM12 PE=1 SV=2	LSM12	1443.14
O60610	Protein diaphanous homolog 1 OS=Homo sapiens OX=9606 GN=DIAPH1 PE=1 SV=2	DIAPH1	1443.05
Q14517	Protocadherin Fat 1 OS=Homo sapiens OX=9606 GN=FAT1 PE=1 SV=2	FAT1	1443.04
P09543	2',3'-cyclic-nucleotide 3'-phosphodiesterase OS=Homo sapiens OX=9606 GN=CNP PE=1 SV=2	CNP	1442.75
Q13045	Protein flightless-1 homolog OS=Homo sapiens OX=9606 GN=FLII PE=1 SV=2	FLII	1439.44
Q9UFC0	Leucine-rich repeat and WD repeat-containing protein 1 OS=Homo sapiens OX=9606 GN=LRWD1 PE=1 SV=2	LRWD1	1438.01
O75608	Acyl-protein thioesterase 1 OS=Homo sapiens OX=9606 GN=LYPLA1 PE=1 SV=1	LYPLA1	1435.37
P30085	UMP-CMP kinase OS=Homo sapiens OX=9606 GN=CMPK1 PE=1 SV=3	CMPK1	1433.74
P50453	Serpin B9 OS=Homo sapiens OX=9606 GN=SERPINB9 PE=1 SV=1	SERPINB9	1432.07
Q9BZG1	Ras-related protein Rab-34 OS=Homo sapiens OX=9606 GN=RAB34 PE=1 SV=1	RAB34	1431.84
P00491	Purine nucleoside phosphorylase OS=Homo sapiens OX=9606 GN=PNP PE=1 SV=2	PNP	1430.97
O60664	Perilipin-3 OS=Homo sapiens OX=9606 GN=PLIN3 PE=1 SV=3	PLIN3	1430.26
Q9BUB7	Transmembrane protein 70, mitochondrial OS=Homo sapiens OX=9606 GN=TMEM70 PE=1 SV=2	TMEM70	1430.04
Q9H299	SH3 domain-binding glutamic acid-rich-like protein 3 OS=Homo sapiens OX=9606 GN=SH3BGRL3 PE=1 SV=1	SH3BGRL3	1428.04
Q9NYH9	U3 small nucleolar RNA-associated protein 6 homolog OS=Homo sapiens OX=9606 GN=UTP6 PE=1 SV=2	UTP6	1427.04
Q9BRT6	Protein LLP homolog OS=Homo sapiens OX=9606 GN=LLPH PE=1 SV=1	LLPH	1425.03
Q9H0U9	Testis-specific Y-encoded-like protein 1 OS=Homo sapiens OX=9606 GN=TSPYL1 PE=1 SV=3	TSPYL1	1424.87
O43298	Zinc finger and BTB domain-containing protein 43 OS=Homo sapiens OX=9606 GN=ZBTB43 PE=1 SV=1	ZBTB43	1421.67
Q96QR8	Transcriptional activator protein Pur-beta OS=Homo sapiens OX=9606 GN=PURB PE=1 SV=3	PURB	1421.03
P01591	Immunoglobulin J chain OS=Homo sapiens OX=9606 GN=JCHAIN PE=1 SV=4	JCHAIN	1420.18
Q99798	Aconitate hydratase, mitochondrial OS=Homo sapiens OX=9606 GN=ACO2 PE=1 SV=2	ACO2	1419.12
P01111	GTPase NRas OS=Homo sapiens OX=9606 GN=NRAS PE=1 SV=1	NRAS	1419.05
Q7L3T8	Probable proline--tRNA ligase, mitochondrial OS=Homo sapiens OX=9606 GN=PARS2 PE=1 SV=1	PARS2	1418.77
Q9Y3X0	Coiled-coil domain-containing protein 9 OS=Homo sapiens OX=9606 GN=CCDC9 PE=1 SV=1	CCDC9	1417.56
Q96RS0	Trimethylguanosine synthase OS=Homo sapiens OX=9606 GN=TGS1 PE=1 SV=3	TGS1	1416.04
P51530	DNA replication ATP-dependent helicase/nuclease DNA2 OS=Homo sapiens OX=9606 GN=DNA2 PE=1 SV=3	DNA2	1415.05
Q14146	Unhealthy ribosome biogenesis protein 2 homolog OS=Homo sapiens OX=9606 GN=URB2 PE=1 SV=2	URB2	1415.04
Q96SB3	Neurabin-2 OS=Homo sapiens OX=9606 GN=PPP1R9B PE=1 SV=3	PPP1R9B	1414.83
Q96QK1	Vacuolar protein sorting-associated protein 35 OS=Homo sapiens OX=9606 GN=VPS35 PE=1 SV=2	VPS35	1413.79
Q07065	Cytoskeleton-associated protein 4 OS=Homo sapiens OX=9606 GN=CKAP4 PE=1 SV=2	CKAP4	1412.05
Q8IY17	Patatin-like phospholipase domain-containing protein 6 OS=Homo sapiens OX=9606 GN=PNPLA6 PE=1 SV=3	PNPLA6	1412.03
Q96DH6	RNA-binding protein Musashi homolog 2 OS=Homo sapiens OX=9606 GN=MSI2 PE=1 SV=1	MSI2	1411.16
P12277	Creatine kinase B-type OS=Homo sapiens OX=9606 GN=CKB PE=1 SV=1	CKB	1411.05
Q6L8Q7	2',5'-phosphodiesterase 12 OS=Homo sapiens OX=9606 GN=PDE12 PE=1 SV=2	PDE12	1410.04
O95400	CD2 antigen cytoplasmic tail-binding protein 2 OS=Homo sapiens OX=9606 GN=CD2BP2 PE=1 SV=1	CD2BP2	1409.58
P51812	Ribosomal protein S6 kinase alpha-3 OS=Homo sapiens OX=9606 GN=RPS6KA3 PE=1 SV=1	RPS6KA3	1408.04
Q9Y2T2	AP-3 complex subunit mu-1 OS=Homo sapiens OX=9606 GN=AP3M1 PE=1 SV=1	AP3M1	1405.97
Q9UID6	Zinc finger protein 639 OS=Homo sapiens OX=9606 GN=ZNF639 PE=1 SV=1	ZNF639	1404.82
Q9UPM8	AP-4 complex subunit epsilon-1 OS=Homo sapiens OX=9606 GN=AP4E1 PE=1 SV=2	AP4E1	1404.2
O14737	Programmed cell death protein 5 OS=Homo sapiens OX=9606 GN=PDCD5 PE=1 SV=3	PDCD5	1402.04
P00367	Glutamate dehydrogenase 1, mitochondrial OS=Homo sapiens OX=9606 GN=GLUD1 PE=1 SV=2	GLUD1	1399.54
Q9NVE7	4'-phosphopantetheine phosphatase OS=Homo sapiens OX=9606 GN=PANK4 PE=1 SV=1	PANK4	1399
Q15061	WD repeat-containing protein 43 OS=Homo sapiens OX=9606 GN=WDR43 PE=1 SV=3	WDR43	1398.85
O15269	Serine palmitoyltransferase 1 OS=Homo sapiens OX=9606 GN=SPTLC1 PE=1 SV=1	SPTLC1	1397.29
P46060	Ran GTPase-activating protein 1 OS=Homo sapiens OX=9606 GN=RANGAP1 PE=1 SV=1	RANGAP1	1397.22
Q9BTE7	DCN1-like protein 5 OS=Homo sapiens OX=9606 GN=DCUN1D5 PE=1 SV=1	DCUN1D5	1397.04
P68036	Ubiquitin-conjugating enzyme E2 L3 OS=Homo sapiens OX=9606 GN=UBE2L3 PE=1 SV=1	UBE2L3	1395.75
Q15050	Ribosome biogenesis regulatory protein homolog OS=Homo sapiens OX=9606 GN=RRS1 PE=1 SV=2	RRS1	1394.11
P49585	Choline-phosphate cytidylyltransferase A OS=Homo sapiens OX=9606 GN=PCYT1A PE=1 SV=2	PCYT1A	1392.87
P39748	Flap endonuclease 1 OS=Homo sapiens OX=9606 GN=FEN1 PE=1 SV=1	FEN1	1392.03
A0FGR8	Extended synaptotagmin-2 OS=Homo sapiens OX=9606 GN=ESYT2 PE=1 SV=1	ESYT2	1391.05
Q9NVV4	Poly(A) RNA polymerase, mitochondrial OS=Homo sapiens OX=9606 GN=MTPAP PE=1 SV=1	MTPAP	1390.78
P00387	NADH-cytochrome b5 reductase 3 OS=Homo sapiens OX=9606 GN=CYB5R3 PE=1 SV=3	CYB5R3	1390.11
Q9H3M7	Thioredoxin-interacting protein OS=Homo sapiens OX=9606 GN=TXNIP PE=1 SV=1	TXNIP	1388.03
Q9ULD2	Microtubule-associated tumor suppressor 1 OS=Homo sapiens OX=9606 GN=MTUS1 PE=1 SV=2	MTUS1	1387.05
P46934	E3 ubiquitin-protein ligase NEDD4 OS=Homo sapiens OX=9606 GN=NEDD4 PE=1 SV=4	NEDD4	1385.97
P36957	Dihydrolipoyllysine-residue succinyltransferase component of 2-oxoglutarate dehydrogenase complex, mitochondrial OS=Homo sapiens OX=9606 GN=DLST PE=1 SV=4	DLST	1385.47
P60891	Ribose-phosphate pyrophosphokinase 1 OS=Homo sapiens OX=9606 GN=PRPS1 PE=1 SV=2	PRPS1	1383.04
P51784	Ubiquitin carboxyl-terminal hydrolase 11 OS=Homo sapiens OX=9606 GN=USP11 PE=1 SV=3	USP11	1382.9
Q9HD45	Transmembrane 9 superfamily member 3 OS=Homo sapiens OX=9606 GN=TM9SF3 PE=1 SV=2	TM9SF3	1380.59
O00139	Kinesin-like protein KIF2A OS=Homo sapiens OX=9606 GN=KIF2A PE=1 SV=3	KIF2A	1380.4
Q9NVP1	ATP-dependent RNA helicase DDX18 OS=Homo sapiens OX=9606 GN=DDX18 PE=1 SV=2	DDX18	1379.52
P11172	Uridine 5'-monophosphate synthase OS=Homo sapiens OX=9606 GN=UMPS PE=1 SV=1	UMPS	1377.03
P00492	Hypoxanthine-guanine phosphoribosyltransferase OS=Homo sapiens OX=9606 GN=HPRT1 PE=1 SV=2	HPRT1	1376.99
E9PRG8	Uncharacterized protein C11orf98 OS=Homo sapiens OX=9606 GN=C11orf98 PE=4 SV=2	C11orf98	1376.88
Q69YN4	Protein virilizer homolog OS=Homo sapiens OX=9606 GN=VIRMA PE=1 SV=2	VIRMA	1376.05
Q8TDX7	Serine/threonine-protein kinase Nek7 OS=Homo sapiens OX=9606 GN=NEK7 PE=1 SV=1	NEK7	1375.04
Q9H7N4	Splicing factor, arginine/serine-rich 19 OS=Homo sapiens OX=9606 GN=SCAF1 PE=1 SV=3	SCAF1	1374.74
Q9BYJ9	YTH domain-containing family protein 1 OS=Homo sapiens OX=9606 GN=YTHDF1 PE=1 SV=1	YTHDF1	1373.89
O00203	AP-3 complex subunit beta-1 OS=Homo sapiens OX=9606 GN=AP3B1 PE=1 SV=3	AP3B1	1371.12
P42126	Enoyl-CoA delta isomerase 1, mitochondrial OS=Homo sapiens OX=9606 GN=ECI1 PE=1 SV=1	ECI1	1370.26
P31350	Ribonucleoside-diphosphate reductase subunit M2 OS=Homo sapiens OX=9606 GN=RRM2 PE=1 SV=1	RRM2	1367.07
Q02978	Mitochondrial 2-oxoglutarate/malate carrier protein OS=Homo sapiens OX=9606 GN=SLC25A11 PE=1 SV=3	SLC25A11	1366.98
Q13416	Origin recognition complex subunit 2 OS=Homo sapiens OX=9606 GN=ORC2 PE=1 SV=2	ORC2	1365.05
P28370	Probable global transcription activator SNF2L1 OS=Homo sapiens OX=9606 GN=SMARCA1 PE=1 SV=2	SMARCA1	1364.39
P55854	Small ubiquitin-related modifier 3 OS=Homo sapiens OX=9606 GN=SUMO3 PE=1 SV=2	SUMO3	1362.04
Q9P015	Large ribosomal subunit protein uL15m OS=Homo sapiens OX=9606 GN=MRPL15 PE=1 SV=1	MRPL15	1360.21
P13164	Interferon-induced transmembrane protein 1 OS=Homo sapiens OX=9606 GN=IFITM1 PE=1 SV=3	IFITM1	1360.06
P49757	Protein numb homolog OS=Homo sapiens OX=9606 GN=NUMB PE=1 SV=2	NUMB	1360.04
Q08J23	RNA cytosine C(5)-methyltransferase NSUN2 OS=Homo sapiens OX=9606 GN=NSUN2 PE=1 SV=2	NSUN2	1359.95
Q9P0M9	Large ribosomal subunit protein bL27m OS=Homo sapiens OX=9606 GN=MRPL27 PE=1 SV=1	MRPL27	1359.04
Q9UKJ3	G patch domain-containing protein 8 OS=Homo sapiens OX=9606 GN=GPATCH8 PE=1 SV=2	GPATCH8	1358.63
Q9P289	Serine/threonine-protein kinase 26 OS=Homo sapiens OX=9606 GN=STK26 PE=1 SV=2	STK26	1356.2
Q15005	Signal peptidase complex subunit 2 OS=Homo sapiens OX=9606 GN=SPCS2 PE=1 SV=3	SPCS2	1355.83
P51572	B-cell receptor-associated protein 31 OS=Homo sapiens OX=9606 GN=BCAP31 PE=1 SV=3	BCAP31	1355.03
P78362	SRSF protein kinase 2 OS=Homo sapiens OX=9606 GN=SRPK2 PE=1 SV=3	SRPK2	1353.8
Q96AK3	DNA dC->dU-editing enzyme APOBEC-3D OS=Homo sapiens OX=9606 GN=APOBEC3D PE=1 SV=1	APOBEC3D	1353.05
P99999	Cytochrome c OS=Homo sapiens OX=9606 GN=CYCS PE=1 SV=2	CYCS	1353.02
Q9Y3B7	Large ribosomal subunit protein uL11m OS=Homo sapiens OX=9606 GN=MRPL11 PE=1 SV=1	MRPL11	1349.64
O43159	Ribosomal RNA-processing protein 8 OS=Homo sapiens OX=9606 GN=RRP8 PE=1 SV=2	RRP8	1349.41
Q9HAN9	Nicotinamide/nicotinic acid mononucleotide adenylyltransferase 1 OS=Homo sapiens OX=9606 GN=NMNAT1 PE=1 SV=1	NMNAT1	1348.61
P51648	Aldehyde dehydrogenase family 3 member A2 OS=Homo sapiens OX=9606 GN=ALDH3A2 PE=1 SV=1	ALDH3A2	1347.47
P51570	Galactokinase OS=Homo sapiens OX=9606 GN=GALK1 PE=1 SV=1	GALK1	1343.04
O43681	ATPase GET3 OS=Homo sapiens OX=9606 GN=GET3 PE=1 SV=2	GET3	1342.94
Q9HBD1	Roquin-2 OS=Homo sapiens OX=9606 GN=RC3H2 PE=1 SV=2	RC3H2	1341.64
Q03701	CCAAT/enhancer-binding protein zeta OS=Homo sapiens OX=9606 GN=CEBPZ PE=1 SV=3	CEBPZ	1340.07
Q9BTE3	Mini-chromosome maintenance complex-binding protein OS=Homo sapiens OX=9606 GN=MCMBP PE=1 SV=2	MCMBP	1338.06
Q8WUH6	Transmembrane protein 263 OS=Homo sapiens OX=9606 GN=TMEM263 PE=1 SV=1	TMEM263	1334.05
Q9UL54	Serine/threonine-protein kinase TAO2 OS=Homo sapiens OX=9606 GN=TAOK2 PE=1 SV=2	TAOK2	1334.04
Q53GQ0	Very-long-chain 3-oxoacyl-CoA reductase OS=Homo sapiens OX=9606 GN=HSD17B12 PE=1 SV=2	HSD17B12	1333.95
O94973	AP-2 complex subunit alpha-2 OS=Homo sapiens OX=9606 GN=AP2A2 PE=1 SV=2	AP2A2	1331.05
O00154	Cytosolic acyl coenzyme A thioester hydrolase OS=Homo sapiens OX=9606 GN=ACOT7 PE=1 SV=3	ACOT7	1329.15
Q9Y6H1	Coiled-coil-helix-coiled-coil-helix domain-containing protein 2 OS=Homo sapiens OX=9606 GN=CHCHD2 PE=1 SV=1	CHCHD2	1327.04
O94952	F-box only protein 21 OS=Homo sapiens OX=9606 GN=FBXO21 PE=2 SV=2	FBXO21	1323.04
Q16851	UTP--glucose-1-phosphate uridylyltransferase OS=Homo sapiens OX=9606 GN=UGP2 PE=1 SV=5	UGP2	1319.28
Q9UHD8	Septin-9 OS=Homo sapiens OX=9606 GN=SEPTIN9 PE=1 SV=2	SEPTIN9	1319.12
P38117	Electron transfer flavoprotein subunit beta OS=Homo sapiens OX=9606 GN=ETFB PE=1 SV=3	ETFB	1318.04
Q9NXV2	BTB/POZ domain-containing protein KCTD5 OS=Homo sapiens OX=9606 GN=KCTD5 PE=1 SV=1	KCTD5	1316.13
Q9UKB1	F-box/WD repeat-containing protein 11 OS=Homo sapiens OX=9606 GN=FBXW11 PE=1 SV=1	FBXW11	1316.05
Q8TEW6	Docking protein 4 OS=Homo sapiens OX=9606 GN=DOK4 PE=1 SV=2	DOK4	1316.04
O14617	AP-3 complex subunit delta-1 OS=Homo sapiens OX=9606 GN=AP3D1 PE=1 SV=1	AP3D1	1314.54
Q13685	Angio-associated migratory cell protein OS=Homo sapiens OX=9606 GN=AAMP PE=1 SV=2	AAMP	1314.04
Q9NZL9	Methionine adenosyltransferase 2 subunit beta OS=Homo sapiens OX=9606 GN=MAT2B PE=1 SV=1	MAT2B	1313.55
Q8N1G2	Cap-specific mRNA (nucleoside-2'-O-)-methyltransferase 1 OS=Homo sapiens OX=9606 GN=CMTR1 PE=1 SV=1	CMTR1	1310.05
P52298	Nuclear cap-binding protein subunit 2 OS=Homo sapiens OX=9606 GN=NCBP2 PE=1 SV=1	NCBP2	1309.4
Q9P270	SLAIN motif-containing protein 2 OS=Homo sapiens OX=9606 GN=SLAIN2 PE=1 SV=2	SLAIN2	1307.93
P50213	Isocitrate dehydrogenase [NAD] subunit alpha, mitochondrial OS=Homo sapiens OX=9606 GN=IDH3A PE=1 SV=1	IDH3A	1307.54
Q99715	Collagen alpha-1(XII) chain OS=Homo sapiens OX=9606 GN=COL12A1 PE=1 SV=2	COL12A1	1306.61
P48668	Keratin, type II cytoskeletal 6C OS=Homo sapiens OX=9606 GN=KRT6C PE=1 SV=3	KRT6C	1306.05
P35237	Serpin B6 OS=Homo sapiens OX=9606 GN=SERPINB6 PE=1 SV=3	SERPINB6	1302.03
P42167	Lamina-associated polypeptide 2, isoforms beta/gamma OS=Homo sapiens OX=9606 GN=TMPO PE=1 SV=2	TMPO	1301.78
Q7Z4H7	HAUS augmin-like complex subunit 6 OS=Homo sapiens OX=9606 GN=HAUS6 PE=1 SV=2	HAUS6	1301.72
Q499Z4	Zinc finger protein 672 OS=Homo sapiens OX=9606 GN=ZNF672 PE=1 SV=2	ZNF672	1300.04
P49773	Adenosine 5'-monophosphoramidase HINT1 OS=Homo sapiens OX=9606 GN=HINT1 PE=1 SV=2	HINT1	1296.03
Q96J01	THO complex subunit 3 OS=Homo sapiens OX=9606 GN=THOC3 PE=1 SV=1	THOC3	1295.03
Q15058	Kinesin-like protein KIF14 OS=Homo sapiens OX=9606 GN=KIF14 PE=1 SV=1	KIF14	1295.03
Q8TF46	DIS3-like exonuclease 1 OS=Homo sapiens OX=9606 GN=DIS3L PE=1 SV=2	DIS3L	1294.04
Q9Y4A5	Transformation/transcription domain-associated protein OS=Homo sapiens OX=9606 GN=TRRAP PE=1 SV=3	TRRAP	1293.91
O75475	PC4 and SFRS1-interacting protein OS=Homo sapiens OX=9606 GN=PSIP1 PE=1 SV=1	PSIP1	1292.57
P24666	Low molecular weight phosphotyrosine protein phosphatase OS=Homo sapiens OX=9606 GN=ACP1 PE=1 SV=3	ACP1	1291.73
P26006	Integrin alpha-3 OS=Homo sapiens OX=9606 GN=ITGA3 PE=1 SV=5	ITGA3	1289.03
Q9NS86	LanC-like protein 2 OS=Homo sapiens OX=9606 GN=LANCL2 PE=1 SV=1	LANCL2	1284.04
O95602	DNA-directed RNA polymerase I subunit RPA1 OS=Homo sapiens OX=9606 GN=POLR1A PE=1 SV=2	POLR1A	1281.45
Q8TC07	TBC1 domain family member 15 OS=Homo sapiens OX=9606 GN=TBC1D15 PE=1 SV=2	TBC1D15	1281.03
Q53GS7	mRNA export factor GLE1 OS=Homo sapiens OX=9606 GN=GLE1 PE=1 SV=2	GLE1	1278.46
Q9UKK9	ADP-sugar pyrophosphatase OS=Homo sapiens OX=9606 GN=NUDT5 PE=1 SV=1	NUDT5	1274.04
P43490	Nicotinamide phosphoribosyltransferase OS=Homo sapiens OX=9606 GN=NAMPT PE=1 SV=1	NAMPT	1274.03
P07954	Fumarate hydratase, mitochondrial OS=Homo sapiens OX=9606 GN=FH PE=1 SV=3	FH	1273.13
Q12788	Transducin beta-like protein 3 OS=Homo sapiens OX=9606 GN=TBL3 PE=1 SV=2	TBL3	1272.23
Q658Y4	Protein FAM91A1 OS=Homo sapiens OX=9606 GN=FAM91A1 PE=1 SV=3	FAM91A1	1270.45
Q9NQZ2	Something about silencing protein 10 OS=Homo sapiens OX=9606 GN=UTP3 PE=1 SV=1	UTP3	1268.95
P34096	Ribonuclease 4 OS=Homo sapiens OX=9606 GN=RNASE4 PE=1 SV=3	RNASE4	1268.04
Q9UNE7	E3 ubiquitin-protein ligase CHIP OS=Homo sapiens OX=9606 GN=STUB1 PE=1 SV=2	STUB1	1267.83
Q9Y5L0	Transportin-3 OS=Homo sapiens OX=9606 GN=TNPO3 PE=1 SV=3	TNPO3	1267.04
Q9NXE4	Sphingomyelin phosphodiesterase 4 OS=Homo sapiens OX=9606 GN=SMPD4 PE=1 SV=3	SMPD4	1263.69
Q13505	Metaxin-1 OS=Homo sapiens OX=9606 GN=MTX1 PE=1 SV=3	MTX1	1263.04
Q9UJZ1	Stomatin-like protein 2, mitochondrial OS=Homo sapiens OX=9606 GN=STOML2 PE=1 SV=1	STOML2	1261.09
Q6PD62	RNA polymerase-associated protein CTR9 homolog OS=Homo sapiens OX=9606 GN=CTR9 PE=1 SV=1	CTR9	1259.14
Q9H9L3	Interferon-stimulated 20 kDa exonuclease-like 2 OS=Homo sapiens OX=9606 GN=ISG20L2 PE=1 SV=1	ISG20L2	1258.82
Q6ZQX7	Protein LIAT1 OS=Homo sapiens OX=9606 GN=LIAT1 PE=1 SV=2	LIAT1	1258.04
P41212	Transcription factor ETV6 OS=Homo sapiens OX=9606 GN=ETV6 PE=1 SV=1	ETV6	1257.91
Q9NXW2	DnaJ homolog subfamily B member 12 OS=Homo sapiens OX=9606 GN=DNAJB12 PE=1 SV=5	DNAJB12	1257.22
Q9Y2G8	DnaJ homolog subfamily C member 16 OS=Homo sapiens OX=9606 GN=DNAJC16 PE=1 SV=3	DNAJC16	1256.83
P54577	Tyrosine--tRNA ligase, cytoplasmic OS=Homo sapiens OX=9606 GN=YARS1 PE=1 SV=4	YARS1	1256.53
O15145	Actin-related protein 2/3 complex subunit 3 OS=Homo sapiens OX=9606 GN=ARPC3 PE=1 SV=3	ARPC3	1255.84
O15294	UDP-N-acetylglucosamine--peptide N-acetylglucosaminyltransferase 110 kDa subunit OS=Homo sapiens OX=9606 GN=OGT PE=1 SV=3	OGT	1255.04
P51610	Host cell factor 1 OS=Homo sapiens OX=9606 GN=HCFC1 PE=1 SV=2	HCFC1	1251.29
O00429	Dynamin-1-like protein OS=Homo sapiens OX=9606 GN=DNM1L PE=1 SV=2	DNM1L	1251.24
Q8IUX4	DNA dC->dU-editing enzyme APOBEC-3F OS=Homo sapiens OX=9606 GN=APOBEC3F PE=1 SV=3	APOBEC3F	1250.95
Q86UE4	Protein LYRIC OS=Homo sapiens OX=9606 GN=MTDH PE=1 SV=2	MTDH	1248.02
Q9NWU2	Glucose-induced degradation protein 8 homolog OS=Homo sapiens OX=9606 GN=GID8 PE=1 SV=1	GID8	1246.04
Q9BSJ8	Extended synaptotagmin-1 OS=Homo sapiens OX=9606 GN=ESYT1 PE=1 SV=1	ESYT1	1244.75
P38571	Lysosomal acid lipase/cholesteryl ester hydrolase OS=Homo sapiens OX=9606 GN=LIPA PE=1 SV=2	LIPA	1242.69
Q6RFH5	WD repeat-containing protein 74 OS=Homo sapiens OX=9606 GN=WDR74 PE=1 SV=1	WDR74	1242.43
A1L020	RNA-binding protein MEX3A OS=Homo sapiens OX=9606 GN=MEX3A PE=1 SV=1	MEX3A	1242.07
O15198	Mothers against decapentaplegic homolog 9 OS=Homo sapiens OX=9606 GN=SMAD9 PE=1 SV=1	SMAD9	1238.04
Q9P031	Thyroid transcription factor 1-associated protein 26 OS=Homo sapiens OX=9606 GN=CCDC59 PE=1 SV=2	CCDC59	1236.32
Q6NXT1	Ankyrin repeat domain-containing protein 54 OS=Homo sapiens OX=9606 GN=ANKRD54 PE=1 SV=2	ANKRD54	1236.03
O95197	Reticulon-3 OS=Homo sapiens OX=9606 GN=RTN3 PE=1 SV=2	RTN3	1236.02
Q15629	Translocating chain-associated membrane protein 1 OS=Homo sapiens OX=9606 GN=TRAM1 PE=1 SV=3	TRAM1	1234.88
O15481	Melanoma-associated antigen B4 OS=Homo sapiens OX=9606 GN=MAGEB4 PE=1 SV=1	MAGEB4	1234.03
Q8N4A0	Polypeptide N-acetylgalactosaminyltransferase 4 OS=Homo sapiens OX=9606 GN=GALNT4 PE=1 SV=2	GALNT4	1233.81
P82933	Small ribosomal subunit protein uS9m OS=Homo sapiens OX=9606 GN=MRPS9 PE=1 SV=2	MRPS9	1233.05
O60341	Lysine-specific histone demethylase 1A OS=Homo sapiens OX=9606 GN=KDM1A PE=1 SV=2	KDM1A	1228.57
Q08257	Quinone oxidoreductase OS=Homo sapiens OX=9606 GN=CRYZ PE=1 SV=1	CRYZ	1228.03
P62330	ADP-ribosylation factor 6 OS=Homo sapiens OX=9606 GN=ARF6 PE=1 SV=2	ARF6	1225.04
Q8WVX9	Fatty acyl-CoA reductase 1 OS=Homo sapiens OX=9606 GN=FAR1 PE=1 SV=1	FAR1	1224.73
Q12789	General transcription factor 3C polypeptide 1 OS=Homo sapiens OX=9606 GN=GTF3C1 PE=1 SV=4	GTF3C1	1222.04
P25445	Tumor necrosis factor receptor superfamily member 6 OS=Homo sapiens OX=9606 GN=FAS PE=1 SV=1	FAS	1221.61
Q96EE3	Nucleoporin SEH1 OS=Homo sapiens OX=9606 GN=SEH1L PE=1 SV=3	SEH1L	1218.7
P20929	Nebulin OS=Homo sapiens OX=9606 GN=NEB PE=1 SV=5	NEB	1217.04
Q5TA45	Integrator complex subunit 11 OS=Homo sapiens OX=9606 GN=INTS11 PE=1 SV=2	INTS11	1216.03
P48634	Protein PRRC2A OS=Homo sapiens OX=9606 GN=PRRC2A PE=1 SV=3	PRRC2A	1211.1
P13987	CD59 glycoprotein OS=Homo sapiens OX=9606 GN=CD59 PE=1 SV=1	CD59	1210.04
P48556	26S proteasome non-ATPase regulatory subunit 8 OS=Homo sapiens OX=9606 GN=PSMD8 PE=1 SV=2	PSMD8	1208.03
Q92620	Pre-mRNA-splicing factor ATP-dependent RNA helicase PRP16 OS=Homo sapiens OX=9606 GN=DHX38 PE=1 SV=2	DHX38	1205.56
Q96N46	Tetratricopeptide repeat protein 14 OS=Homo sapiens OX=9606 GN=TTC14 PE=1 SV=1	TTC14	1205.03
P23921	Ribonucleoside-diphosphate reductase large subunit OS=Homo sapiens OX=9606 GN=RRM1 PE=1 SV=1	RRM1	1204.54
Q9UGY1	Nucleolar protein 12 OS=Homo sapiens OX=9606 GN=NOL12 PE=1 SV=1	NOL12	1201.89
O15120	1-acyl-sn-glycerol-3-phosphate acyltransferase beta OS=Homo sapiens OX=9606 GN=AGPAT2 PE=1 SV=1	AGPAT2	1199.03
P49792	E3 SUMO-protein ligase RanBP2 OS=Homo sapiens OX=9606 GN=RANBP2 PE=1 SV=2	RANBP2	1198.91
Q9NUQ9	CYFIP-related Rac1 interactor B OS=Homo sapiens OX=9606 GN=CYRIB PE=1 SV=1	CYRIB	1198.16
Q9NQT5	Exosome complex component RRP40 OS=Homo sapiens OX=9606 GN=EXOSC3 PE=1 SV=3	EXOSC3	1197.86
Q9H4M9	EH domain-containing protein 1 OS=Homo sapiens OX=9606 GN=EHD1 PE=1 SV=2	EHD1	1193.03
Q16527	Cysteine and glycine-rich protein 2 OS=Homo sapiens OX=9606 GN=CSRP2 PE=1 SV=3	CSRP2	1192.89
B2RPK0	Putative high mobility group protein B1-like 1 OS=Homo sapiens OX=9606 GN=HMGB1P1 PE=5 SV=1	HMGB1P1	1191.04
P36404	ADP-ribosylation factor-like protein 2 OS=Homo sapiens OX=9606 GN=ARL2 PE=1 SV=4	ARL2	1190.04
Q9H8Y5	tRNA endonuclease ANKZF1 OS=Homo sapiens OX=9606 GN=ANKZF1 PE=1 SV=1	ANKZF1	1188.45
O43252	Bifunctional 3'-phosphoadenosine 5'-phosphosulfate synthase 1 OS=Homo sapiens OX=9606 GN=PAPSS1 PE=1 SV=2	PAPSS1	1185.04
Q8TC12	Retinol dehydrogenase 11 OS=Homo sapiens OX=9606 GN=RDH11 PE=1 SV=2	RDH11	1185.03
Q12965	Unconventional myosin-Ie OS=Homo sapiens OX=9606 GN=MYO1E PE=1 SV=2	MYO1E	1184.61
P51532	Transcription activator BRG1 OS=Homo sapiens OX=9606 GN=SMARCA4 PE=1 SV=2	SMARCA4	1184.18
Q8NBX0	Saccharopine dehydrogenase-like oxidoreductase OS=Homo sapiens OX=9606 GN=SCCPDH PE=1 SV=1	SCCPDH	1184.04
Q15020	Squamous cell carcinoma antigen recognized by T-cells 3 OS=Homo sapiens OX=9606 GN=SART3 PE=1 SV=1	SART3	1183.76
Q96IU2	Zinc finger BED domain-containing protein 3 OS=Homo sapiens OX=9606 GN=ZBED3 PE=1 SV=1	ZBED3	1180.03
Q9BQ75	Protein CMSS1 OS=Homo sapiens OX=9606 GN=CMSS1 PE=1 SV=2	CMSS1	1178.53
Q9HA92	Radical S-adenosyl methionine domain-containing protein 1, mitochondrial OS=Homo sapiens OX=9606 GN=RSAD1 PE=1 SV=2	RSAD1	1178.1
Q9Y490	Talin-1 OS=Homo sapiens OX=9606 GN=TLN1 PE=1 SV=3	TLN1	1177.33
O95251	Histone acetyltransferase KAT7 OS=Homo sapiens OX=9606 GN=KAT7 PE=1 SV=1	KAT7	1177.19
P36405	ADP-ribosylation factor-like protein 3 OS=Homo sapiens OX=9606 GN=ARL3 PE=1 SV=2	ARL3	1177.03
P78316	Nucleolar protein 14 OS=Homo sapiens OX=9606 GN=NOP14 PE=1 SV=3	NOP14	1173.08
Q9HBE1	POZ-, AT hook-, and zinc finger-containing protein 1 OS=Homo sapiens OX=9606 GN=PATZ1 PE=1 SV=1	PATZ1	1173.04
Q8N8A2	Serine/threonine-protein phosphatase 6 regulatory ankyrin repeat subunit B OS=Homo sapiens OX=9606 GN=ANKRD44 PE=1 SV=3	ANKRD44	1172.94
P60953	Cell division control protein 42 homolog OS=Homo sapiens OX=9606 GN=CDC42 PE=1 SV=2	CDC42	1172.9
Q96J02	E3 ubiquitin-protein ligase Itchy homolog OS=Homo sapiens OX=9606 GN=ITCH PE=1 SV=2	ITCH	1171.03
Q9H6R7	WD repeat and coiled-coil-containing protein OS=Homo sapiens OX=9606 GN=WDCP PE=1 SV=1	WDCP	1170.04
Q9BY49	Peroxisomal trans-2-enoyl-CoA reductase OS=Homo sapiens OX=9606 GN=PECR PE=1 SV=2	PECR	1170.03
Q9UER7	Death domain-associated protein 6 OS=Homo sapiens OX=9606 GN=DAXX PE=1 SV=2	DAXX	1169.05
P01011	Alpha-1-antichymotrypsin OS=Homo sapiens OX=9606 GN=SERPINA3 PE=1 SV=2	SERPINA3	1168.04
P43034	Platelet-activating factor acetylhydrolase IB subunit beta OS=Homo sapiens OX=9606 GN=PAFAH1B1 PE=1 SV=2	PAFAH1B1	1167.38
Q9UK22	F-box only protein 2 OS=Homo sapiens OX=9606 GN=FBXO2 PE=1 SV=2	FBXO2	1165.6
P43699	Homeobox protein Nkx-2.1 OS=Homo sapiens OX=9606 GN=NKX2-1 PE=1 SV=1	NKX2-1	1165.56
Q2KHR2	DNA-binding protein RFX7 OS=Homo sapiens OX=9606 GN=RFX7 PE=1 SV=1	RFX7	1165.04
P49902	Cytosolic purine 5'-nucleotidase OS=Homo sapiens OX=9606 GN=NT5C2 PE=1 SV=1	NT5C2	1164.91
Q9Y3F4	Serine-threonine kinase receptor-associated protein OS=Homo sapiens OX=9606 GN=STRAP PE=1 SV=1	STRAP	1163.06
Q86UK7	E3 ubiquitin-protein ligase ZNF598 OS=Homo sapiens OX=9606 GN=ZNF598 PE=1 SV=1	ZNF598	1163.03
[truncated: 829 more rows]

## Sheet: Table S5
Protein Name	Aliases	Protein Function
UBE2A	RAD6A	DNA repair, histone ubiquitination
UBE2B	RAD6B	DNA repair, histone ubiquitination
UBE2C	UBCH10	Mitotic regulation, targeting APC/C substrates
UBE2D1-4	UBCH5A–D	Multifunctional, paired with multiple E3s
UBE2E1-3	UBCH6–UBCH8	Specific E3 interactions, different localizations
UBE2F	—	E2 in the NEDD8 pathway, cooperating with RBX2/CRL5
UBE2G1/2	—	ERAD system participant, targeting misfolded proteins
UBE2H	—	Participates in the neural development
UBE2I	UBC9	The only E2 enzyme for SUMOylation (not ubiquitin)
UBE2J1/2	—	ER localization, involved in endoplasmic reticulum-associated degradation (ERAD)
UBE2K	E2-25K	Generates K48 chains, participates in protein degradation
UBE2L3	UBCH7	Cooperates with HECT/RBR E3 (such as Parkin)
UBE2M	UBC12	Main E2 enzyme for NEDD8ylation (neddylation)
UBE2N	UBCH13	Pairs with UBE2V1/V2 to synthesize K63 chains (signal regulation)
UBE2O	E2-230K	Large size, has both E2/E3 functions
UBE2Q1/2	—	Special structure, the role is not yet fully detected
UBE2R1/2	CDC34A/B	G1/S phase cell cycle regulation
UBE2S	—	Extended K11 chain, synergistic with APC/C
UBE2T	—	Key enzyme of Fanconi anemia pathway
UBE2U/V1/V2	—	Involved in non-classical ubiquitin chain (K63), signal transduction
UBE2W	—	Ubiquitinated protein N-terminus, special function
UBE2Z	USE1	Recently discovered, function is still under study

## Sheet: Table S6
Primers for RT-qPCR	Sequence (5'to3')
β-actin-F	GGCTGTATTCCCCTCCATCG
β-actin-R	CCAGTTGGTAACAATGCCATGT
Gapdh-F	AGGTCGGTGTGAACGGATTTG
Gapdh-R	TGTAGACCATGTAGTTGAGGTCA
Ube2m-F	CTGCTGGGTGCTTGTTCA
Ube2m-R	AATAGCCTGGTGGGACCTC
Trim21-F（HUMAN）	GCCACGCTAATGATCGAC
Trim21-R	TCTGAACCCCACTTCGG
Trim21-F（MICE）	GGCTCCCTCATTTACACCT
Trim21-R	GGCTCCTGACCATCACAT
Lhx8-F	CTGCTTTGCCTGCTTTTC
Lhx8-R	TCCCATTACCGTTCTCCA
Areg-F	GTGAACGGTGTGGAGAAAA
Areg-R	GGATGATGGCAGAGACAAA
Nobox-F	AACCTCCCTTCCCTCGT
Nobox-R	AAGTAACCCTCTGCCCCTA
Bmp15-F	GCCTCTTGTCCTTCTCAGG
Bmp15-R	TCCAGTGATCCCAGCCTA
Sox2-F	ACCACCAATCCCATCCA
Sox2-R	TTTTCTAGTCGGCATCACG
Ereg-F	TCCAAAGGGGAAACACATT
Ereg-R	CACAAAGGCAAACAAAGGA
Egfr-F	TTCTTTCACGCGCACTC
Egfr-R	CCAGTTATCAGGCCAAGC
Zp3-F	CTCCAGGCAGAAGTCCAGA
Zp3-R	ACCATCCACAAGGCAACC
